# Supplementary material for: A Novel Introgression Line Library Derived from a Wild Melon Gives Insights into the Genetics of Melon Domestication, Uncovering New Genetic Variability Useful for Breeding
Source: Int J Mol Sci. 2023 Jun 14;24(12):10099. doi: 10.3390/ijms241210099 (PMC10298652; doi:10.3390/ijms241210099)
Supplement: Supplementary file 1 [file ijms-24-10099-s001.zip]

Archive with 9 entries (9 files):
- Figure_S1. Representative images of the 22 ILs.pdf
- Table_S1.xlsx
- Table_S2.xlsx
- Table_S3.xlsx
- Table_S4.xlsx
- Table_S5.xlsx
- Table_S6.xlsx
- Table_S7.xlsx
- Table_S8.xlsx
