# Supplementary material for: A Novel Introgression Line Library Derived from a Wild Melon Gives Insights into the Genetics of Melon Domestication, Uncovering New Genetic Variability Useful for Breeding
Source: Int J Mol Sci. 2023 Jun 14;24(12):10099. doi: 10.3390/ijms241210099 (PMC10298652; doi:10.3390/ijms241210099)
Supplement: Supplementary file 1 [file ijms-24-10099-s001.zip › Table_S1.xlsx]

## Sheet: A.AgenaBioscience
Table S1. SNP information.
Table S1 A. Markers included in the 116-SNP and 80-SNP set of Agena Bioscience array. Chromosome and physical location on melon assembly v.4, alleles, genetic distance and flanking sequence is given for each SNP.
	Chr	SNP	set	position v.4 genome	cM 1	cM 2	60bp flanking sequences
	chr01	AI_09-F07	116-SNP/ 80-SNP	2198323	0	21.5	GTTACCCAACTTCTTCTGCTGTGGTTGATAGGTATTCTACTTGGTGCTGTTCATGGAAT[C/T]GTGGAGTCCTTGTTCAGAAGGTACACTGAAAATGGAATGGCGGAAGAGCTGGCTTACAAGA
		Chr1_4132598	116-SNP	4143004			CGGTGACAGCGACGCTGATAGATTCGGAGCCGTTGATAGTGTATGAGGTCGATAAGGTATT[A/G]CAGCCGAAGGAGCTTTTCAAGGCAGTACCGGAGGAGGAGGAGGAGGCTCCAGCGCCGAA
		SNP83	116-SNP/ 80-SNP	7319552	18.1		AAAACATGGACACGTTGGTTTTTCTTTTGGAAGGAGAACAAGCTGAATCTTTTTGTAAG[C/T]AGTTGAAGGAAAACAATAGCAAGGGATTTTGGTCCATGGAATTTTGCTAAACCTCACAAAT
		SNP1084	116-SNP	10946907	35.7		CCATATGCACCACCTGGGTATGGTGTGGGTTTGCCACCCCATTTCCATCCATCTTACTA[T/C]CCCCAGTAGTTTTGGAATTGTCTATCATCGCATACTTTTTGGATCAGCTGCTTGCTATGGT
		SNP663	116-SNP	15437781	40.5		ATTTGTCATCAGAATGAAGAAACTGTTCGATTGGTCAAATACATAATTGCTTCTGTTGT[C/T]CGACAGTATCCACAGCAAGCGCTTTGGATAATGGCTGCAGTTTCAAAATCCACTGTTCCTT
		AI17e07	116-SNP/ 80-SNP	19092955	45.2		TACCCTCACCGGCCCCAAAAGTGAAGTGCAAGACCAAGGTAACGATGCTGACCTTGTCA[A/G]CTAATTTGTTTGTTGGATATAGCTTAACACATTTGGCTTGCAGGTGTATCATCCTAATATT
		SNP711	80-SNP	26521245	46.8		GTTCTAAACGAAATAACCCGAGAAGCAGACGGGTTACTTACCGGTCATCTGTGGCTTAC[T/C]TACAAATCAAATCTTTTTGCAATGTGATGATATTAGAGCAAAACCATAGTAGTTCAGTTAG
		SNP1157	116-SNP	29859931	50		GATGCAGTGTTACTAACGTATGCATGTGATCAACCGATGACGCTTAACCGTTTAACCTC[A/G]TACTGGCTCAATGAGTTGCGCCAGTTGGAGGTGAAGGCACCTGTTATTCTGGTTGGTTGCA
		SNP410	116-SNP/ 80-SNP	32202477	59.6		GGACTAAGRCCAGGAGATTTTATGTGAATGGAGTCGATATGAACAGTCTTGCAACCGTC[A/G]AATCTGAAGTGGAATTGAGGGCTATTTGTGATTTTAAGTCCGTGGACAGTCAAATTGGAGC
		F116	80-SNP	32888517	69.2		AGAGTACATAATTTACGATTTAATTCCAAACTACCAAATCCAAAAAATAAGATAAAGAT[A/G]TTTATCCACAATCAAATCCTCCAATGTGACTGCTGCACATATTCATCAAATTTAAATTGTC
		AI_05-G01	116-SNP	32949791	72.4	120.1	CTGATGAATCGGCGAAACGAGAGGTGAATCGTTGTTCTGGATGTAGAAAACGCGTTGGA[C/T]TGACTGGATTTAGATGCCGATGTGGTGATTTGTTCTGTGCGGAGCATCGGTATTCAGATCG
		SNP1076	116-SNP	34222052	80.4		GGCATCGCCGAGACTAATCTCAACGCAGCAGTGGTTGATTGCTGCATTGGAATCCCAGT[C/T]TACTTCACTGATCTTCAGAGAAGGGCTGTATTGGATGCAGCCACAATTGCTGGATTGCATC
	chr02	SNP774	116-SNP/ 80-SNP	174248	0		GTATTGATAGAAAAAGAGAGAAACGAATCCTTAGAACCTCCAAAGAATAAGGAGCAATC[A/G]GATGAAGCTATTTCCCAAAGAGGATCTGAAGAAGTCACAACAAATGAGGTTGGCTTATCCT
		SNP431	116-SNP/ 80-SNP	810455	4.8		AACCCACTTTCATTTTTGTCTCTCACAAGACACAACAACACACTCTTCCATCAACACAA[C/T]ACTTTATTCTCTCTAACACCAAACACTATGAGTAAACAGGATTTCATGAACATTCAGGCCT
		FR10O18	116-SNP	1390179	14.4		GTCATATATCAAGACCTGACCTTTTGAACTTGCCTAATCTCAAATCAGTCCAACAATGC[C/G]TACATCTTCCCTGGGTTTGGTTTGGGTGTCGTAATTTCTGGNGCAATTCGTGTCCACGACG
		SNP502	116-SNP	2693416	32.6		GAGGAAGAGGAGGAGGAAGAAGAAGAAGAATGAGGGATGGATGAAGCATTGGGGGAATG[A/G]TCTTTGAAGCAAGTAGCGGACATGCAAGCGGCTACAAGCCAAGTACAGAAAGGGGAAGAAA
		SNP1057	80-SNP	3581755	37.4	24.5	GTTCCAGAAGATGGCCAAAAGTTGATCAGTGAGCTCATGTCGATCTACGACACCAACAT[T/C]CAAGGAAACAAGAACAACTTAAACACTGGTAACAGTGCCACCACAGAGAACCAAAATCTCC
		SNP685	116-SNP	15264106	43.8		GTCAAGGCCTTCACCTTTTTTTTTCAACACCAATTCTTTCAGCTTTCACATCCTCTTCA[T/G]CTTTTATAGTGGCTACTTCACCAACAGTGAGTTCAGTTGTAACTTTCTCCTGGATTTCCTG
		SNP1003	80-SNP	15790534	58.2	44.7	GCTTCCAACGACGACTTCCTCGAACAAATGCTCAACACAATCCCTTCCTGTTCTTGGCC[T/C]GACCTCAATCCTTCAAACCCTAAATCCCCTTGGGACCTTAACCCCATTAATAAACCCTCTA
		SNP1162	116-SNP	18019607	51.8		AATCTGAGCCCGTGGTTGATGATACACCAGAGGTTCAAAGTGAGGAGATTGAACTTTCT[A/G]TGCACCCTTCATCTTGTGAGAATCAGATGCCTCCAAAGCTGGTATGCCCTTTATGCCGAGG
		SNP886	116-SNP/ 80-SNP	22550418	63	64.4	TCAATTCTCTGGAATCCCCAACGCATTGTGTAAGTTCAATCCCAATCATAAAATCAAAC[A/G]CCCACAATCAAAATCGAAATCGAAATTGAAAATTCCTCTGTTTTTGGTTTGCAGCTTCTAC
		SNP658	116-SNP/ 80-SNP	25174774	77.9	83.4	GTTGCTGTATATTAATCATCCATGGCTTGGTTTTGTAATTTGTATGTATTTTGCAGTCA[C/T]AGATTTGGCGGTTCAATCCCAGCTGCAACCAAAAAGATCAGTCCCGGCTAATTGCAATTCG
		SNP566	116-SNP/ 80-SNP	25753592	86	92.1	GATGATTCTCGCTTGGCTAGTTGAATATCAGAAAGGGGTTGGAAAACGACTTGAGCTAT[G/T]AAACGTCATTAATTTAAAGGCCAGTAGCTTCTCTTGCATTCTTGTATTAATGGATGTCTAC
		SNP94	80-SNP	26883079	90.9		CTATTCCAGACCCTGTAGGATTGAACAGAAACATGATGAACGAGGCAGATGTGATGCAT[T/C]CCAATGTACATCAAATCCATTCCATCGAGTCTGGCCTGAAGTCTGAACTACCTAGGGGTTC
		Chr2_26157672	116-SNP	26921547			AGCCTCTTGGTGGTGCCATAGCAGCAACAAATTCTTTTCTAACTTCCCATTTCTTTGATT[T/C]TTCTTGGCTGGAAATGGTATGTACATAGTTTTTTGAGTGGTGGCAATCTCTTCCCATGTCC
	chr03	AI_18-E05	116-SNP/ 80-SNP	3633428	3.2	19	GTGCTCTAGTGGAGATGAAGGATTCGAAGGAGGCGAAATCTGTGATCGCCGTTATAGCT[C/G]AATTCCCTTTCATGATGTCTGGAATGCCGAGACCGGTGAAGGCTCGCCCTGCCGAAGCAGA
		AI_08-F10	116-SNP	15235620	4.8	40.4	GAAATCTCAGAGCAAACATCGATCGCCATTAGCATTAGAGCTTTCCTGAAATTCAAATC[A/C]GCAACAAAATCAAAGGGAATTTGGGGAACAAAAGAATCAGAAGTTGCAGCTTTTTTCCGGC
		SNP275	80-SNP	21225880	4.8		GGGAAGAAATCTCATCAGAAGCCAAACAGACTAACTCAAGTTGGACCTTTTAAAGGATG[T/C]ATGATATCTGGCCCTAGTTCTATGGTTGCCAATTGCCACATTAGTTCAAATGGGTATCATT
		SNP540	116-SNP/ 80-SNP	22251074	8		CAAATCCTTTCCTTCCATGCTAGAGCAGCAGCAATTTTTCACCTCATCCTCTCCATTAC[C/T]TTATTATGGAAAGTCTCCATCCATATATTCACTTCTAAATCCATCCATCAAGACGAGGTAG
		SNP165	116-SNP/ 80-SNP	23646385	24.3		CAGAGGCTGATCTTGGTTTTTTGAACGAGAATGCTAAAAGATACATACGGCAATTACCT[C/T]ATTACCACCGTCAATCATTCACCGAAAAGTTTCCACATGTCCATCCTGCAGCCATTGATCT
		SNP842	116-SNP	24627580	32.5		GTACAACATGACTCATGATGACTGCACATGGCAGGGACTAAATTTAGCTGCAGAGTCAG[C/T]CAGAAATACTCCAACCCTGAACGCTATCCATCAGTAATTCAGTATATTCACGACATAAATA
		SNP769	116-SNP/ 80-SNP	25605619	42.8		TCTATCACAACAGCCAAAAATGGCTCCTGAAATTGTTGGTTTAACATCTGTGTGGAAAC[A/G]TCAATACCCGAAAGCCAGCATCCGTAACCTGGATGAGAATGGTACCATCCTACAACGTTCT
		SNP164	116-SNP/ 80-SNP	26246815	46.2		TCACATGCCACAGCCAGAATGTTGGTGATTGGAGCTGGTAAGATGGGAAAGCTTGTAAT[C/T]AAACATTTGGTTGCTAAAGGCTGCACAAAGATGGTTGTTGTGAATCGATCTGAAGAGAGAG
		AI_37-A07	116-SNP	27282688	54.7	108.6	GTTCAAAKTTGAARCAAYGCCGACCTTTGCTTTCGTGAAAGATGGTGAGGAAGTTAGCG[C/T]TCGCAGGATCGTCGGTGCTGACAAAGTGGGGCTGGGGAGGAACGTATCTGAGTTGTGCGGT
		SNP739	116-SNP	28465027	57.9		CGGCAAAGCAGAAATGTTGCCTCTGACCCAAGCTCCGGCCGGAGTTCTACCGGCGAGAA[A/G]GTTCTCACTCTCCACAATTCCCTCTCTCAAATTCTCTAACCCTAATCCTTTTCGACGCTCT
		SNP712	116-SNP	28811913	62.7		GGAGATGCTACTGGCGATAATACTATGGATGTGGATGACGAAACACCAAGTAAGAAGTT[A/G]CGAATGAGGTCTATGTCCATGTCAAGATCTAGGTCTAGGTCTCGTCCACCAAGTGAGGTTA
	chr04	SNP480	116-SNP/ 80-SNP	206192	0		CGAGAGGGAGAGGAAGAAGAAGAGGAGGGACTGAAGTAGTAATGATGGTGGAGTGATAT[G/T]ATCGATTGTGAAGTGAAGTGTATGTTGAGTGAAGAATCTTATGGTTTGTGTATAACTTCTG
		SNP1132	116-SNP	1457106	11.2	7.9	CTAGATTTGAATGATACGAGAAATGGGAAGAAGAAGAAGAAGAAGAATGGAAATCGTTC[G/C]GTATCGTTTTATCTACCGAAGATCGGATTCGGATGTTTCAGAGTACAGCGTGATGAGGAAG
		SNP907	116-SNP	1731187	20.8		CAATCTCAATCCCGACCATTTCCTTCTCCAATATCCTTGCGTTCAATCCTTGATCGTTC[A/G]CAACAGGACACATAATCATGACTCGTCCATATCCGAGTCCTTCGATGATCGAGTTCCATCC
		SNP264	116-SNP/ 80-SNP	2625110	32.1		TTTGGCTTTTGCTTTATCTTTTGCGAATGTTTTTATAATTGCCAGGCTGGATCTTTTGA[A/T]TTTTTAGACAACATTTGACTATCCGTAGCTGGAAATGCTAACCTCTACTTCTTTGCCTCCC
		SNP147	80-SNP	3801032	48.3		CTTCGGCAAGAGTTCGATAGGCGTCAGGCCGATGCTGTTTTTGCCTTTCAATTGAGAAA[T/C]CCTGTACATAATGGTCATGCTTTGTTAATGAATGATACACGAAAGCGACTTCTAGATATGG
		SNP492	116-SNP	7997300	49.9		ACTCTGATTTTAATTTGAATACACTCATTTACATTTCAAATGGTGCTCTTGAAATCTTC[A/C]ATTCCCATGGATCTGATCTCTGGTATTCAAATTCAGGGGATTCTGAAGTGGGGTTTTTGAA
		AI_03-F03	80-SNP	13265761	53.1	49.6	GCCAAAAATGGAAAATAACAATTATTAGAATCAATCTGTATGGAACGATGTTGAATTGC[T/G]CTTCATAAAAGTTTGTTAAGATAACATTGAAATGCATTCTTTCAGAGCAGTAGGACACTAA
		SNP352	116-SNP/ 80-SNP	14883352	54.7		GAAGAGGGGGAGCTTTGGCTCCATGATAAACGGCATTGGAGGACACATAAATTTTCTTT[C/T]ATCAGGTTGGGAAACAGCGTCCGAAAAGCCCTTGAGATTCTTTGCAAACTACATCATATGT
		SNP187	116-SNP	24229461	61.1	101.8	CACTCTGTTCCTAACAATCCTAACAATGGAGATTCCTTGTCCGGTATCGTTCCAACTGT[A/G]CAGTCGGATGGTATAGCCCCAGATCCTGTTGGTGGAATCACCTTTCTGGTTCCCCAGTTTG
		SNP607	116-SNP	29055639	69.1		ACAGATTTGACCTTTATTTTGTGTTTGTAGGCAACTTCACATATGCTTTCGTCTTTGAA[C/T]TTTGTTCCTGATATTGACACAAACATTTTGATTGGTGGATGCTCTCTCAACACCTTTCCCT
		SNP677	116-SNP/ 80-SNP	29837406	77.1		GCATATTCTACATTTCTTCCATATTCGAAGAAGTGGGGACTTCATACGGCTCAAGTATT[G/C]GTAGAAGATGGCTATGTTCAGTTGTATATTTTCACAGGTTTCTCATATGTGGCACGGTTAT
		SNP24	116-SNP/ 80-SNP	31056842	86.8	157	ATTCCACCGCGGATATTGTTATCCGACAAGTCCAGTCGGAGAAGTCGCCTGAGTGACGA[G/T]ATCTCCGGCGGAATCTCGCCGGAGAAGTCATTACCGGAAAGATWCAACAGCTTAAGATTCG
		PS_07-E07	116-SNP/ 80-SNP	32126556	101.5	167.5	CTGACCTGTGCAATTTACTGTACAAGAACTATGGAACAACCATGGCAGGTCTCAGGGTA[G/T]AGCTTCTTGAACTAATTACTTGTATTAAGAATGCTTAGAAGAAGTGTAGAACAATAATAAC
		SNP185CE218	116-SNP	32797054	114.6		TCTCATCCGTTTTCTCTCATCCTTCTGGCCGGTCTTTTATCCTCGTGGCTATTTCTCTA[C/T]CTCTTCCGTCCGTCAGATCAGCCCCTTGTTCTATTTGGTCGCACATTCAAGGATAGCGAAA
	chr05	Chr5_74203	116-SNP	73915			GTAATGGTAATGGTAATGGCAATGGCAGCGGGGAGATTGAGGAGAGAAATTCATCCGAGTC[T/G]GGGAGGAGGTTTTCGTTTCCATGGCCTTTTAATGGCTTGTTTACTTCCCAAGGAAACTCCTCGGCTG
		SNP387	116-SNP/ 80-SNP	1260621	18.5		GCCTCAGATGCTGTCATCTCTGCTGCGACAAAGGACGCCCTTTCGGCATTAAAGAGCTC[G/C]TAAAATGACTGCATTGGTTGGTTTCTTGTTCACTAATTTTGTTGACACGAAAACAGGTTTC
		SNP437	116-SNP/ 80-SNP	1711810	26.5	6.3	GTAAGCTGTATTCCCAGACTACAATCCACATTGCCCCCTCGGTTTCTACAACTCGATGT[C/T]CTAATGGCACAATCCTGATTATTAAGGCAGACATAACTAGATCTCGACTTACCTGAGCATG
		Chr5_6798247	116-SNP	6698902			GCAAAGTGGGCTTTCATACGCTCGGGTTTCACTGTTTCCCGGGTTCCACTGTTTCCCTCTGTACT[T/C]TAGACTTCAGCCTCTCCTTCATCTCTTTCAGGTTCTTTCGTCTTCGAAACCTCCCAATTCCCAAATCCC
		SNP788	116-SNP/ 80-SNP	12024140	50.9		TGACCAAGCCAACCACTGCTGTTAAGAAGTTAAGTCCTCCTTTGTCTTCCATGACAAAT[A/G]CATTAGGGAAAGAGTCATGTGCTAGGTGTCAGCAAGGTTTCTTCTGTTCAGACCATGGTAC
		PS_03-B08	116-SNP	18442446	57.3	59.3	GGTGTTGACTCAGAAGATCTTAATCTTGACATGGACTCTATTGGTCTTGGAGTTTTTGA[C/T]GCATTTTTTGCAAGTTTGTCCATGATAATTGTCAGTGAGATTGGAGATGAGACATTTATAA
		SNP464	116-SNP	26405006	75.8	92.9	TCAGATATACCTGCTTGTTTGGCCGTTGGCCGTATTTTAGCTGAGAGGGCTAGAGAAGC[C/T]GATGTTTATACCGCTAGTTATACTCCTAGAGAGAGGGACAAATTTGAAGGCAAAATAAGAG
		SNP1155	116-SNP/ 80-SNP	26886215	79.8	101.9	TGCTCCGTTCTTCTTCTTCTTCTTCTAGGGTTTTAGGAACCACACTCACAAGCCCACTT[G/T]CTTCGTCTTTTAGAATTCTAGGAACCACTCTCACAAGCCTTACATCAACATGGCCCCCGAT
		SNP1115	116-SNP	27393006	84.6	111.7	AAGTTTCATGTCCCTCCTTTGGTTGTGTTCGGGCATATGCATAAAGAACTCACATACGG[C/T]GGTCAACGTAAAATGATAGTTGTAACAGCTGACAACACCATTTACCTTAATGGAGCCATTG
		AI_13-H12	116-SNP/ 80-SNP	28039739	89.4	116.6	AGATCATTATTTACTCCTTTTTCTTTTTCTTTTACTCAATAATTCATCCTATCATTTTT[G/C]TTCACTTATTATTATTACTTGAACAATGAATTATACTTTACCTGAGGATTTCTGACGGCTA
	chr06	SNP119	116-SNP	474049	0		CATTTTTAAAGTCTGCAGTCTCACTAGTACAGAGAAATACTGCAGATTCAAGTACCATG[A/T]ACTTCAAACTGACGTGAGACTATGTTTGTATCGTCATCCCAACTCAAATCAACCACTTGGC
		SNP218	116-SNP/ 80-SNP	1351257		0	GTGTTTGAGAATGAACCTGAAATCCCCGAAGAGCTCTTTAATTTTGATAATGTTGTGTT[A/G]TCACCACATGTTGCTGTTATGACACATGAAACTTTGGTGGGATTGTCTAGGTTGGTGGTGG
		SNP571	116-SNP/ 80-SNP	2858212	20.8	16.6	CCACTGGAGAACCGCCTTCCACCGCCGTCTCCTCCTCCACACCCTCTTCAACTCCAACC[A/G]TCACAGCCGTCTCTCCTTGTACAACGGCGGCCGAGATGATCAGAACCGGCCGCCACCTCTC
		SNP1167	80-SNP	3542090	25.6		AATTCACGGACTGGTAAAAACGAAATCAAAGAGAAATGAACTTCAGATAGTTGCATGTG[C/G]AACCAAAATCTCCCAGTCAAAAACGAAGAACCAAACAGCTCTGGAATCAATGTCACTCTTC
		SNP433	116-SNP	4073482	32		CCACATTTTTGCCGGATTGAGGACAAAGAAATTGAATTTTACAATGATTTTCACATAAT[A/C]GCACTTGGTCTTGATTCAATTGAAGCTCGAAGTTACATCAATTCTGTTGCTTGTAGCTTCC
		SNP3	116-SNP/ 80-SNP	5907302	43.2	54	ATACCACTGTTCAATATGCTCTTCCTCAATCCACTCATCCTAATCCTGCTCTGGATTCT[G/T]CCCAACAGGCGAATCCCTCCCCGGTTTTCCTTTTTCTGCTTGATACTTGCATGATCGAGGA
		SNP378*	116-SNP/ 80-SNP	31022422	86.9	157.9	TGGGAGTTGCGTGATATGAGCTTTTCCACCCGCAAGTATTGATTCGATCTCAAGTTTGG[C/T]GAGTTAATAATCTATGCGTCTTATGTTCGTATAGAGATTAGTCGTTGTTTTGTTTTGTTKT
		AI_13-F02*	80-SNP	31417453	85.3		ACCTGTTTTGTGCTTTAACATTACCATATCTTGAAACAGCAATTTTACTTCATTGTAAC[A/G]AAAAAGTTATTTGTTTTTCTGTTTTATAAATCAGAGCTTCAAGGGATCGATCGTACGATAT
		SNP561*	116-SNP	32311717	77.2		AATCTGATAATAAATCCATCAAAATAGCTGAACCCTCATACCCATATTTCCTAGATAAA[G/C]CAAGGCTCTTTTGGAGAGATTTTCATTGAAACTCGAGAAGCCTCAACTTCAAGAAGCATTT
		A_38-F04*	116-SNP/ 80-SNP	32696617	70.7	130.3	CAAAAAGTTTCGAAGGAATCGCATGTTTCTGAAGCTCTTGATAAGCTCAGAGAGCAGAC[C/T]AGAGAGGCGGTTAAGGGGCTTGAATCAGTGTCAGGTCCTAAACCTGGTGTGAA
		SNP1021*	116-SNP/ 80-SNP	34265441	57.6	109.8	GGCACCTGTGCTAATGATGCTGACCAGTCTTGTGCTGCTGAAAGTGGTTTTAATGATAG[G/T]GTATCCATTTCACCGGCTGCTAAGGGAAAGGATTTAAGTGGAGAAGCTGTGAATTCACCTC
	chr07	AI_05-F11	116-SNP/ 80-SNP	894586	4.9		AACACCATTTTGTCTACTAACGACAGGGAAACCAACAGAGAATCATTGAGCCACTTGTT[G/C]ATGATCGAACTTCATGGATGGATGGATGGATTGCTCGYGTTGTGCATGAACGTGATTATAA
		SNP249	116-SNP/ 80-SNP	1347709	11.3	8.2	CTCTGGTTCTGTTGCAATCGATATCGATATCCTTTCCGATACTCGATTTTTAGTTCTCA[A/G]TGCCGCCGACCTTCTTGTTCATGATGCTTCTGTCTCCTTCGCCAATCAGAAATCCTCCAAG
		SNP150CE116	116-SNP	2000734	20.9		CCACTAACGAGGAAACCCCATCTGTTGAACAATCCTAATTCGTCTAGGACTTTGTTCTC[G/T]TAGAATGTGAATTAGGTTTTCAGAATGGTTCTTGAGGGTTTCTTCTACGGATATCTGTTTG
		SNP262	116-SNP/ 80-SNP	4927617	30.5		TCACAATATGGCTGCCGGAGACCGGTCGACATCCGCCGCGCCGCCCAATTCCAAAGAGA[C/T]CCGCTACAGAGGCGTCAGAAAGAGGCCGTGGGGTCGCTACGCTGCCGAAATCCGGGACCCA
		SNP287	116-SNP/ 80-SNP	21014786	35.3		TCTTTAATCACCACCGCCGATTTTTCCCTTCAACCATTTGTCTAATTGGAATCCGAAGC[C/T]CCATTTGTTGTTTCTTCAAATTTTCCCTTTTGCATCATCATTCAATCGATTAGGCTTTTTC
		SNP56	80-SNP	22731285	43.3		ATATTATTTAAATCACCGTTCGTGGGTGCGTCCATTCGCGACTACTTACTAGACAATAC[A/G]ACTCTTCTACCCAAATCGACATATAGCTTTCAATTTGGCGCATTTGACTTTCCTATTCTTT
		AI_08-H11	116-SNP	23065572	44.9	81.2	TTGGTTGTGTCTACTGCGACACTTGTCGGTGTGGTTTCGAGACCAACGTCTCCACTCC[T/C]GTTTCTGGTAATGCTTCTTTTTATAACAAGTAATGAATGAATGAACGAACGTTTGTTTTAC
		SNP465	116-SNP/ 80-SNP	25040036	59.4		TCAGGTCTCAGCGACCTTTCTAGAGTCACAAGTGTTGCTTCCTTCTTTGTAAGTCGAGT[C/T]GATACCCTTATCGACAAATTGCTTGAGAAAATTGGAACCCCAGAGGCCCTTGATCTGCGAG
		SNP69	116-SNP	26012230	69		TATTAGGTTATGTTTCATTTTTATATTTCTTTCTGTTCATTCTGTCGGCATTGCACCCC[A/G]TAGGTTATAAATTGAGCACTTTCTGTTTCAATATTTTCCTGAATAAGTAAGATTCTAACTG
		SNP415	116-SNP/ 80-SNP	26346968	72.2		AGGTATCCGAGTGGGTGATTCAATTGTAATTGATGGGGGAATGGCAACCTTTGAAGTTA[C/T]TGAAAAGATTGGGAATGATTTAAGCTGCAGGTGCACAGACCCAGGTTTATTTCTTCCCCGG
	chr08	SNP12	116-SNP/ 80-SNP	596924	0		AAGCAAATTAATCCAGTTTTTGAAGCTCTCTTTTTAGTGGGTTTTGAATCTCTTGAGCC[C/T]TTAAATTTAGTGTTTGCCTCTTTGTTTGAGTTCGCTGCTAAAGGTCTATGGCGCTAGTTAT
		SNP766	116-SNP/ 80-SNP	1687312	4.8		AGTTCATGGTATGGCTATGAATAAACTTGGAAGGACCTACACATTTGGAGTGTCATCAG[C/T]TTGATTTGCATCAGGGTTTTGAGCACAACTTTTACTCTGTCCTTAATGGTAGAGGATTGTG
		SNP718	116-SNP/ 80-SNP	2684775	11.2		TCCTTCATCACCTTCTTGTATTCCTCATCCAGATCACCAATTTCTGACATGTTTGAAAC[A/T]GGAAGATGGCGTAGAAAAAAAGTGCTTTCCCAGTCAGTGTCGTTAATCTCAGTTTCCACTG
		SNP664	116-SNP	3130965	16	23	CAGGCAGTTTCCAAGTATGGTTTGAAGGAAACTCTTGATCATATCAAACTCACTCAAAC[A/T]TTCCCACTTTGAAAGTTGATATTGTAGGAAAAGAACACTCGGGGATTGATTGTACGACGTT
		SNP97	80-SNP	4016815	19.2		AGTCTTGGAGACGCCAAGAACTTCTCCGGCGTTTCACTTTATCGAGGCAAGTCGTTGCC[A/G]GGAACATTGTTGCCTTTTATTTACGCAGCTAATGCGAGTAACTCGGGTAATGGCAATTTGT
		CI_33-B09	116-SNP	4296188	22.4	31.8	AAGTGCTGCGTTCTGTAATGTGGCAAGTAAGTGTACATAATCGTAGATCAAAGCCAACA[A/C]ATAGTCATGCTAGGTCTCTGTGTGAGATAAAATAGTTAATGTGCATGTTTTCTAAACTGTT
		SNP44	80-SNP	4410528	22.4		CCAACACTACCAACAAAAAACCCAGCTCTCTGTTTGAAGAAAGCAAGAGAGGGGGTTTA[A/G]ATGGAGCAAATAGAATTAGCGTTGGGGGGTCATGGCATGCCTTTGGTATCTATAGGGATTT
		SNP62	116-SNP	5253389	28.8		CCACAAACCTTCCGCTCGAAAGAAATATCAAAGAGCAACGTGGTCGATGACATGGTCTC[A/G]AGCAATGGCATCTTGTATGAACCAGGGGAGCATCCAGACCATGTTGTAGTGATCAAGTATG
		SNP181	116-SNP/ 80-SNP	6306322	35.2		TCTGATAACAATCCGGCAATGGCTACCGGCGTTCATCATTCTCGTCATTCCGGTCAAAA[C/T]ATAAGTAGCCCTAAATCACGCCGCTCTCCACGTCCAGTGTCGTCGCCGTGGACTCAGATTG
		F013	116-SNP/ 80-SNP	16606741	48.1	82.8	CGAAACTTCAATATATTTTTCACAGAAACTCCTTGTAAGAACCAAAATAGTTTGACAAT[C/T]CAAATAAACTATCCGTCCAGTTCAAACATTCTATCTTAGAATCAAAGGTACGAGACAAAAT
		PSI_25-H03	116-SNP/ 80-SNP	30067718	59.4	110.2	CCCTTCGATTTCCGCCTCCGTCCTTCGCCTCTGAACTCAGAACTTCTATCCAAGTAATC[G/C]CGTTATTCAATTATGCCGCCCAAGCTCGATCCTTCCCAGGTCGTCGAGGTTTTCGTCCGAG
		SNP1066	116-SNP/ 80-SNP	32661389	79.2		ATCTCCAGAAATGGTACACGGTTTCCGTTCTCATTTTGCACTACTGCATCCACTGAGCC[C/T]GTCACCAGTGACGCCTCCATTGCATCATCTTCCACATCAATGGATAAGGGCGACGATGATC
	chr09	SNP553	116-SNP/ 80-SNP	117330	0	0	TTCAATTCTAGTGGGGGGCGAGCTAATCTTGATTGAAGATGAACAATCACAGTCAACAT[C/T]AGCAACAGCGTCAATAACACCACTACTTCTACTTCTCCCCAAGATCTCGGATTGCACTTCT
		SNP173	80-SNP	577848	3.2		GGCAGTTTCCTATAATCCTCAAAAGTCCCCTCTGCGCCTCTGATTTTTTATACTCTGTA[T/G]TTGAATTTGAAGATTCCAGGCAGTTTGGTCAGATTTCGATTCGTGGGGTTCTTCGGTTTTC
		SNP1127	116-SNP	1441862	8		ATTTACGCATTCTGTTAACGACTTGGGCGTTTCGGGATTTGAAGATAGCGGTGAGATTG[A/T]ATCTAATTATATTGAGGAGCTGTGGTCGACGTTCGGTGTTGAATCTGATACACGGGTTTCG
		SNP393	116-SNP	2208172	11.2		CTGCAAGAGGCTCTCGAAAGGCTCATGAGGGGCCGAACCACGGTGGTTGTAGCACATCG[C/T]TTATCCACAATCAGGAGTGTGGACAGCATTGGTGTGGTCCAAGATGGGCGCATTGTCGAGC
		SNP1077	80-SNP	4993957	19.2	45.7	GGTGGTGAAGATTTTGACAATAGATTGGTTAACCATTTCGTGCAAGAATTCAAGAGAAA[A/G]AACAAGAAAGACATTAGTGGAAACCCCAGAGCACTAAGAAGATTAAGAACAGCTTGTGAAA
		SNP144	116-SNP/ 80-SNP	14805916	22.4		AGCTTTCAAGACGATGATGTCTCAAATGAATTCTCAAAACAGTCCGATGAGTAATCCTA[A/C]ACTTTCGTCTGGATCACCTTTTCCAATACCTCCGACATTTGCAACTGGCACGACAGTTACT
		SNP1035	116-SNP/ 80-SNP	19845624	33.6		ACTAAGGGAGCTGTCATCAGCAAACATTCTAAGCCCATTCATATCACAGGAAAAGTGAT[C/T]ATCGTTTCAGCTAGGGGCTGAACCATTTTGTCCAAAAGCATAAGCACAGCGTACACTTCAT
		SNP159	116-SNP/ 80-SNP	20411795	36.8		CAAAAGCCATAAACTTGGAGTAGAAGAAGAGAGAATCCAAGCAAACGGTAAATACAAAC[C/T]TGTGATGATAGCTTCAACACCTCTGCCGCCATGGCAGCCACCGCTTCTAGCTCCATTGAGA
		SNP356	116-SNP	21197425	46.4	92.5	TTTGGAAAAGAGTTACAGGTGTTGCTATCTTGCATTACTCTAATTCCAAAGGAAAGGCA[A/G]TTGGCCCTCTTCCAGAAGCACCAAATGATGAGTTTGACAAAACTTTCTCAATGAACCAGGC
		SNP490	116-SNP	22010896	52.8		TATACCTCGTGGTAACCCTGAAGAAGATCCCTCCCAAAGGTCGCACAAATCCTTACAAA[A/G]TCCCTCTTCCACATTCCCTTCACTCCGATTCCTCCGAACTTTGCCTCATTATCGACGATAG
		SNP1133	116-SNP/ 80-SNP	22885619	59.2		TCAACCGATTATCGTATTCTCGCCGCCGATCGCCTCAAGATCAAGGCATTCTTCGTTCG[A/G]TTTTCTCATCTCCAACTCTTGGATCCTCCACCGGAGTCGCTTACTCTCTTCTACCTCCCTC
		SNP890	80-SNP	23346046	64		TTTTACCAACCATGGCCACTTCACTCATCGCTGCCCTTTCTTCAAACCTAAAACTTCCT[A/C]TTCTCTCTGCAATTTCATCTTCCCCTTCAACCTTTCGACTCCAAACCCAAACCGTTCCATT
	chr10	psi36839	116-SNP/ 80-SNP	436718	0		TAATTTTTTAAGAGTATTTTAAACAATTTTCAAAACAAGAAGAGTTTGAACATAAATGA[A/G]CTTTTTCAAAAATATTTTTTTGAGGTAATAAATAAATTTCATTCTGATTTAAAATTCAAACATC
		SNP921	116-SNP	1180056	1.6		TATAAAAGCTAAGAACGAGGCTGATGCTGATGGGAAACTTGTGATATAGTCCAGTAACT[G/C]ACCATGTCAACCAGGCAAACTCACCTTCCTCCTCGTCCTCGCTGCCCGACTCAAAAGAAAA
		SNP1053	116-SNP	1767115	8		GTCTCTTCTCGCCTCCCATGGACCTCTTCTCGTTCCCACACCTCATTTCCTGCTAATTC[G/T]CGTCGGAGGATCCCCGTCGTTCAATCCAAGATCCGGGAGATTTTCATGCCTGCACTTAGCT
		SNP671	116-SNP/ 80-SNP	4689896	28.8	95.9	CGTCCGGCTGATGCATAAAAAGACCATGATAAATGATGTAGCCACTATTTAATTAGGTT[C/T]TGGATCTGTGGTTTCCTTTTACTTCTGTTTTCTTTAATCCTTTCTTGAATTGTATGAACAA
		SNP113	116-SNP	10680752	33.7		AGAGTTGCTAAGGCAAATCGTTGAGAGGTTATTGTTATGTGTTACGGCAAGAGTTTTCT[G/T]TTATTTTTTCTTGTCTGTTTTACATTCTTAAAATGAACGCCATAGTCTAAATCTACCGGTT
		SNP550	116-SNP/ 80-SNP	21123735	38.5		CATTGATAGTCATACATAGAACCTTGAGGGAGGGCGATCCAACATTCAGGGAAGAACTC[C/T]TGAATTTTACACAAAGATCCCGAATTCTTCAACTATCTAATTTTAAGGATGATTCAAGTCC
		SNP878	116-SNP	23531927	38.5		GATGAAACTGAAAGGGCTTCTAACTCTAAAGCGTTGGAGGTATGCAGTAGGAATTACTA[C/T]GAAGGGTTTTTTGAAAGTTGTGGGCTTGATGTACAACTATTTGACCCATCTTTTCACGATG
	chr11	SNP426	116-SNP/ 80-SNP	1731067	0		CAAGTACTGCAGGCTGCAGAGAGGAATATGACAGATGCCTCCCAACTTAATTATGACTT[C/T]AGAAACCCTTTTGTGACCTGTGGAGCAACTTATGTGCCAATTTACCGAGGTCAGAAGGATG
		Chr11_8842919	116-SNP	8828653			GGATTTTTGACGAAATATAGTATAAAGCTGCATCCTTGTAATCTTGATCTTTCACCTACAT[T/C]AAATAAATGATGTACGAGAAATATCATACAACACCATTCACATGGAATTAGCACATCTATCCTGAAAG
		A_05-A02	116-SNP	17480745	16.4	66.1	CTGATCGTATCTAGTTGTATCTACATTTATTTACAAGTCAACTGACATTTCCTTGCCCC[A/C]AAATTTTGGTATGTAATAAAGCATTGAATTCCAGTTGTAAAAATTGAAGTGTTACACCTTA
		HS_35-E11	80-SNP	19480087	16.4		CCTTTTTCTTCCAAATTCATTCCTACCCAATTCCCCCTCCAATCCCAA[A/T]TCCAAGCATTACCAATGGCCCATTCCTCGATTGTTCCCAATTTCCATCATCCCCCACGAGT
		SNP1016	116-SNP	25709753	22.8		ATGCTACCGTCTCTCGAGCTTTTCCCGCTCGATTCTCACTTTGACTGAGCTTCTTTTCT[G/T]TTTTACTATTCTGTTACTCCGGTCACCGGCGAACGGTGGTGTTTCCTACAGAAATCTGAAT
		PSI_41-B07	116-SNP/ 80-SNP	27265948	27.6	101	ATATGTGTGCGTGTGTGTGTATGTTATCTTCTTCTGGCAGCAGTAGGTCTTTGARCAAT[A/G]AAATAGACAGCAGCAACAGGAAGAGAAAGATGATTATCAAGAGCAAATTTTCTTGAATTAA
		SNP334	116-SNP	28074748	66		AGAGAACATCTCCCTGAAGCAACAGATCTTCGTTGATCTTGAGAAATATTGCCCTCCAC[A/G]TTGCATACTTGCTACCAATACGTCCACAATAGATTTGGATCTGATTGGAGAGAAAACAAAA
		SNP389	116-SNP/ 80-SNP	29176416	47.7	133.3	GGTTTGCCCCCAATTTACAATTCAGCTCGCGTTTTCGAGATGCCATCCAAGTACGAGTT[G/T]CAGATCAATGACAAAGGCACACATATGGTACGTCTCCATTTCCAAGCTTTTACCTCTTCAA
		SNP1128	116-SNP	29278053	86.1		CACAGTCCCATTCTTTGCAACGAACGATGCAGCTTCAGCCAATGAGTATTCTCGCCACT[G/T]AGAGTTTGAGACCTTGGAGCTTGAGAAAATACTCTCTTGTATATTCATCCAGGGCAAGAAG
		SNP315	116-SNP/ 80-SNP	30194786	90.9		CACAAACACCTGTCTACAAAACAAAAGAAAAAACCCAACAACAAAATCTTCACTTTCTT[A/T]CCTTTCCTGGAGAAACTATCTTTAATTAGCTGCTTGTGAATATTTTGAGTGTGAGACGGCA
		SNP475	116-SNP/ 80-SNP	30819884	98.9		TTTCCTGAAAATTTGAGGAAACATTGTTTGCCGCAAGACAGAAAGCGCACACATCTATT[A/G]TTCGATGAAACAAAGTCAAAAATTTAATAACGAGTAGCKTTTTTTTGCTGAGGTTATGGGT
		SNP122	80-SNP	30889816	100.5		ACAGTGCCGGATGTGCGGCTCACGAAGTCCCGAGACGGAACCAACGGAATGGCGATTTT[T/C]AGGTTCGATCAGCCGTCAGTGTTCGATTCATCGGCGGAGGTTGGGGATATCACCGGATTCT
		SNP419	116-SNP	31713910	105.3	160.7	AGTGGAGAGAGTGGTCCCGTTGGAGATCTTGTGGAGTTTCGCGGGATCGTAGTAGTCCA[A/G]GACGATGTGGAGACTGAGGATATTTTTGATAACGGAGAGAGGATGTTTGTCGAGGATGGGA
	chr12	SNP923	116-SNP	2163670	3.2		GAGAGAAGATTTCAAGAAAAAGGTAAGTCGCTGCGTGAGGAAGTCACAGGAAATGTTAT[A/G]AGGAAAGTGACGCAGGCAAGTGCAGCTTTTGGTTTGTCCTCTTCTTCTGCTTTTTGTGGCA
		SNP310	116-SNP/ 80-SNP	5032799	9.8		ACACTACAGGGAGAGCCCCCTGGCGAATAAAAAAAGGTACCTATTACTACAACCAATTT[G/T]AAGAGTTCCTTCCATCTTCCCTTTTAGTTAAAATATAAATAGGGAAGGGGTCTTACCTCAC
		AI_35-A08	116-SNP/ 80-SNP	12750025	16.4	48.2	TTGCCGGATCTGGGAACCGGCGACACCCGATTTATCTGGGAGTTCAACTTTAAGGACTT[C/T]GACGTGGCGCGTGACCCCCACGCTCCGGACTCCATCGAGCTTCTCCGCCGTCAGGGCATCG
		SNP284	116-SNP	20524632	21.4	66.6	TCTCGAATCTCCCATTGATTTTCCCCTTCCATTCTTCCATCCCATTTCCCCTTCTTTCC[A/C]GTATTCTCTCTCTCACAGAGTTTCTCGCTACAATTTACACAGTCAAGCGGAGAAAATCCTT
		SNP361	116-SNP/ 80-SNP	23000406	37	91.9	ATTCTTGGCTCTACTCTTTGGAGCTCGATTTTGTGCTTCGAATCATTTGGGGGAACCTG[A/G]AGAAGATTAGGGATGATGGGTGTTTGAGAACTGAGGAAGGGAAGCTATGGGTACCAATTCC
		CI_57-E03	116-SNP	23338558	50		AGATTGCTTGATGAAGTGAAGGGTCTTCTTAAGGTTCCATGGTTTGTTCTTGTTCGTTC[C/T]CAGTACTAGAGAGACTCAGCGATGAGCGAGAATATGTTGAATAAAACAGAGTTTTCAAGCC
		SNP5	116-SNP/ 80-SNP	24246762	58.1		CAACCATCTAGTGAATTTGAGAAACCCAAACGGAATTTTAGGAAGGTCTCTAGTCATTC[A/T]GCTGCCGAGCAGGTTCAGGAGAATCCCCAGATGGAGCTCGAAAAGGTCAAGCGTAGTCTGA
		SNP60	116-SNP	24592941	64.5		GATTCGAATGGCTCTGCAAAGGGGCAGATTATTGGGTGGGAGAACATTGAATTGATAAG[T/C]GATAGGCCTCTTGAAACTATGTTGAAAGAGTTCAAGCAGTTAAAAGAGGAGTATCCCGATA
		FR14f22	116-SNP/ 80-SNP	25050630	67.7	117.2	ACTAAAGATCTGTATGCATTAGAGAAGGTCTCAACTTCCAAAATTATTTTGATCTTCAG[A/G]AAATCAAGGAAAACTTCTCCGCCTTATCGAGTGTTGCTACATAATGACAATTTCAACAAGC
	1 Genetic position based on map by Garcia-Mas et al, 2012
	2 Genetic position based on map by Díaz et al, 2017
	* Region detected as inverted in assembly v.4 (chromosome 6)

## Sheet: B.PACE
Table S1 B. Set of 18 SNPs of the Agena Bioscience array adapted to PACE genotyping. Chromosome, flanking sequence and primers employed for each SNP is given.
Chr	SNP	flanking sequence	primer A1	primer A2	primer C
chr01	AI_09-F07	CTTGTAAGCCAGCTCTTCCGCCATTCCATTTTCAGTGTACCTTCTGAACAAGGACTCCAC[A/G]ATTCCATGAACAGCACCAAGTAGAATACCTATCAACCACAGCAGAAGAAGTTGGGTAACC	GAAGGTGACCAAGTTCATGCTACCTTCTGAACAAGGACTCCACA	GAAGGTCGGAGTCAACGGATTCCTTCTGAACAAGGACTCCACG	GTATTCTACTTGGTGCTGTTCATGGAAT
chr03	SNP739	GAAGGTGACCAAGTTCATGCTCGGAGTTCTACCGGCGAGAAG	GAAGGTCGGAGTCAACGGATTCGGAGTTCTACCGGCGAGAAA	GAGAGGGAATTGTGGAGAGTGAGAA	GAGAGGGAATTGTGGAGAGTGAGAA
	SNP712	AACCTCACTTGGTGGACGAGACCTAGACCTAGATCTTGACATGGACATAGACCTCATTCG[T/C]AACTTCTTACTTGGTGTTTCGTCATCCACATCCATAGTATTATCGCCAGTAGCATCTCCT	GAAGGTGACCAAGTTCATGCTGACATGGACATAGACCTCATTCGT	GAAGGTCGGAGTCAACGGATTACATGGACATAGACCTCATTCGC	TGGATGACGAAACACCAAGTAAGAAGTT
chr04	SNP677	GAACCGTGCCACATATGAGAAACCTGTGAAAATATACAACTGAACATAGCCATCTTCTAC[C/G]AATACTTGAGCCGTATGAAGTCCCCACTTCTTCGAATATGGAAGAAATGTAGAATATGCA	GAAGGTGACCAAGTTCATGCTCAACTGAACATAGCCATCTTCTACC	GAAGGTCGGAGTCAACGGATTCAACTGAACATAGCCATCTTCTACG	GGGGACTTCATACGGCTCAAGTATT
	SNP24	AATCTTAAGCTGTTGTATCTTTCCGGTAATGACTTCTCCGGCGAGATTCCGCCGGAGAT[C/A]TCGTCACTCAGGCGACTTCTCCGACTGGACTTGTCGGATAACAATATCCGCGGTGGAATT	GAAGGTGACCAAGTTCATGCTGCGAGATTCCGCCGGAGATC	GAAGGTCGGAGTCAACGGATTGGCGAGATTCCGCCGGAGATA	TTATCCGACAAGTCCAGTCGGAGAA
	PS_07-E07	GTTATTATTGTTCTACACTTCTTCTAAGCATTCTTAATACAAGTAATTAGTTCAAGAAGCT[A/C]TACCCTGAGACCTGCCATGGTTGTTCCATAGTTCTTGTACAGTAAATTGCACAGGTCAG	GAAGGTGACCAAGTTCATGCTATTCTTAATACAAGTAATTAGTTCAAGAAGCTA	GAAGGTCGGAGTCAACGGATTCTTAATACAAGTAATTAGTTCAAGAAGCTC	CAACCATGGCAGGTCTCAGGGTA
chr05	SNP387	AAACCTGTTTTCGTGTCAACAAAATTAGTGAACAAGAAACCAACCAATGCAGTCATTTTA[C/G]GAGCTCTTTAATGCCGAAAGGGCGTCCTTTGTCGCAGCAGAGATGACAGCATCTGAGGCA	GAAGGTGACCAAGTTCATGCTAGAAACCAACCAATGCAGTCATTTTAC	GAAGGTCGGAGTCAACGGATTAGAAACCAACCAATGCAGTCATTTTAG	CAAAGGACGCCCTTTCGGCATTAAA
	SNP437	ATGCTCAGGTAAGTCGAGATCTAGTTATGTCTGCCTTAATAATCAGGATTGTGCCATTAG[A/G]ACATCGAGTTGTAGAAACCGAGGGGGCAATGTGGATTGTAGTCTGGGAATACAGCTTACG	GAAGGTGACCAAGTTCATGCTCCTTAATAATCAGGATTGTGCCATTAGA	GAAGGTCGGAGTCAACGGATTCTTAATAATCAGGATTGTGCCATTAGG	CCCCTCGGTTTCTACAACTCGAT
	SNP1155	TCGGGGGCCATGTTGATGTAAGGCTTGTGAGAGTGGTTCCTAGAATTCTAAAAGACGAAG[C/A]AAGTGGGCTTGTGAGTGTGGTTCCTAAAACCCTAGAAGAAGAAGAAGAAGAACGGAGCAG	GAAGGTGACCAAGTTCATGCTGTTCCTAGAATTCTAAAAGACGAAGC	GAAGGTCGGAGTCAACGGATTGGTTCCTAGAATTCTAAAAGACGAAGA	GGAACCACACTCACAAGCCCACTT
	SNP464	TCTTATTTTGCCTTCAAATTTGTCCCTCTCTCTAGGAGTATAACTAGCGGTATAAACATC[G/A]GCTTCTCTAGCCCTCTCAGCTAAAATACGGCCAACGGCCAAACAAGCAGGTATATCTGAA	GAAGGTGACCAAGTTCATGCTGAGTATAACTAGCGGTATAAACATCG	GAAGGTCGGAGTCAACGGATTGGAGTATAACTAGCGGTATAAACATCA	CGTATTTTAGCTGAGAGGGCTAGAGAA
	AI_13-H12	AGATCATTATTTACTCCTTTTTCTTTTTCTTTTACTCAATAATTCATCCTATCATTTTT[G/C]TTCACTTATTATTATTACTTGAACAATGAATTATACTTTACCTGAGGATTTCTGACGGCTA	GAAGGTGACCAAGTTCATGCTCTTTTACTCAATAATTCATCCTATCATTTTTG	GAAGGTCGGAGTCAACGGATTCTTTTACTCAATAATTCATCCTATCATTTTTC	CCGTCAGAAATCCTCAGGTAAAGTATAAT
chr07	SNP415	CGGGGAAGAAATAAACCTGGGTCTGTGCACCTGCAGCTTAAATCATTCCCAATCTTTTCA[G/A]TAACTTCAAAGGTTGCCATTCCCCCATCAATTACAATTGAATCACCCACTCGGATACCTG	GAAGGTGACCAAGTTCATGCTCAGCTTAAATCATTCCCAATCTTTTCAG	GAAGGTCGGAGTCAACGGATTGCAGCTTAAATCATTCCCAATCTTTTCAA	GGGGGAATGGCAACCTTTGAAGTTA
chr08	F013	TTTTGTCTCGTACCTTTGATTCTAAGATAGAATGTTTGAACTGGACGGATAGTTTATTTG[G/A]ATTGTCAAACTATTTTGGTTCTTACAAGGAGTTCCTGTGAAAAATATATTGAAGTTTCGA	GAAGGTGACCAAGTTCATGCTTTGAACTGGACGGATAGTTTATTTGG	GAAGGTCGGAGTCAACGGATTGTTTGAACTGGACGGATAGTTTATTTGA	TTTCACAGGAACTCCTTGTAAGAACCAAA
chr09	SNP1127	ATTTACGCATTCTGTTAACGACTTGGGCGTTTCGGGATTTGAAGATAGCGGTGAGATTG[A/T]ATCTAATTATATTGAGGAGCTGTGGTCGACGTTCGGTGTTGAATCTGATACACGGGTTTCG	GAAGGTGACCAAGTTCATGCTCAGCTCCTCAATATAATTAGATA	GAAGGTCGGAGTCAACGGATTCAGCTCCTCAATATAATTAGATT	CGTTTCGGGATTTGAAGATAGCGGTGAG
chr11	SNP426	CAAGTACTGCAGGCTGCAGAGAGGAATATGACAGATGCCTCCCAACTTAATTATGACTT[C/T]AGAAACCCTTTTGTGACCTGTGGAGCAACTTATGTGCCAATTTACCGAGGTCAGAAGGATG	GAAGGTGACCAAGTTCATGCTCCTCCCAACTTAATTATGACTTC	GAAGGTCGGAGTCAACGGATTCCTCCCAACTTAATTATGACTTT	ATTGGCACATAAGTTGCTCCACAGGTCAC
	Chr11_8842919	AATTTTGTTCAAACAAGAGTTTTTCATATGGCCATGATGGATTTTTGACGAAATATAGTATAAAGCTGCATCCTTGTAATCTTGATCTTTCACCTACAT[T/C]AAATAAATGATGTACGAGAAATATCATACAACACCATTCACATGGAATTAGCACATCTATCCTGAAAGGTGCACAACCTCCCTTGAGTAGCCAGAGCCAG	GAAGGTGACCAAGTTCATGCTCCTTGTAATCTTGATCTTTCACCTACATT	GAAGGTCGGAGTCAACGGATTCTTGTAATCTTGATCTTTCACCTACATC	GGTGTTGTATGATATTTCTCGTACATCATT
	A_05-A02	AAGGTGTAACACTTCAATTTTTACAACTGGAATTCAATGCTTTATTACATACCAAAATTT[G/T]GGGGCAAGGAAATGTCAGTTGACTTGTAAATAAATGTAGATACAACTAGATACGATCAGG	GAAGGTGACCAAGTTCATGCTGAATTCAATGCTTTATTACATACCAAAATTTG	GAAGGTCGGAGTCAACGGATTGGAATTCAATGCTTTATTACATACCAAAATTTT	CCTGATCGTATCTAGTTGTATCTACATTTA
chr12	SNP60	GATTCGAATGGCTCTGCAAAGGGGCAGATTATTGGGTGGGAGAACATTGAATTGATAAG[C/T]GATAGGCCTCTTGAAACTATGTTGAAAGAGTTCAAGCAGTTAAAAGAGGAGTATCCCGATA	GAAGGTGACCAAGTTCATGCTGGTGGGAGAACATTGAATTGATAAGC	GAAGGTCGGAGTCAACGGATTGGTGGGAGAACATTGAATTGATAAGT	CTCTTTCAACATAGTTTCAAGAGGCCTAT

## Sheet: C.seqSNP
Table S1 C. Set of 2590 SNPs genotyped using seqSNP strategy. Chromosome and physical location on melon assembly v.4, alleles and flanking sequence is given for each SNP.
Chr	SNP ID	position v.4 genome	reference allele	alternate allele(s)	100bp flanking sequences
chr1	1_159516	159516	T	C	CCACCATATAAAGAAAATAACCTACCTAGTGAGCAAGTCAACAAGGTTTATCTCTTTCACCCTAACTGCTATCTCACCAAGGGCGTCCATGATTAACGCA[T/C]GTATCTGCTCAGGAAACTCTTTATCTGGGGTTATTTCTGAATACCATAAATCAACGACAAAATCCTTCAGTATTTTATCTATGAAATCCTTCATTGCAGC
chr1	1_236961	236961	T	G	AGAAAGTAAAAATGATCGAAATGATAGAGGTATTCTCTTGATATTACATAAGTTGATGCTGTAATATGTACTGAAACTGGACTGCATATAGTTTCTTTCA[T/G]CCACCCTCTCTTTCCCACTTGAACAGTATTTATAGCTGATACATTTTCATGCTAACATTCTAGTTCATCATTTACAGTAACTGCCAAAATATTCTGTATG
chr1	1_243343	243343	G	C	TAATTGAGTGCAGGTTTGCCTATATTTTATTGTTTTCCTTGCTGAAGCTCTTCCTTTGGCGTTTCCCTCTCTCTCTCTATCATACATTGTCGTGCTTATA[G/C]AGAATCATAAATCTCTGAGTTGCAACCTTTGTAAATAATCTACAACCTTTTCTTTGTTGTATGCATATTCGTCAAGTCGAGCTTAAAATATGCAATTTCC
chr1	1_340643	340643	G	A;T	CCCATGAGGATGAAATTCTAACTTTGGTGGACGAGGATGAAAATGAGTTCCAAACGAAGTACCTTGCCGACAAAACAGGTCTTAGTGGTGGTTGGAGAGG[G/A;T]TTTTCTATTGATCACCAGTTAGTAGATGGGGATGCTTTGGTGTTTCAGTTAACTAGCCCAACTGAATTCAAGGTGATTATGTAGGGAAAAATTTGTTGCT
chr1	1_470998	470998	G	A	GACATAACCTAGATTGTCACAAGGTATGACAGAGTAACCATCAGTTAATTCAACAACCATAAAAATTATTCACTCAACCCCTGAGGTATTCATCCACAAC[G/A]CTTGGGAAGATAGAATGTGCTCCCCTTTCGTTGAATTATTTTTCTATCGGATGACTGAGGTGCCACAGACATGCGTATAAATACACTTTTCCTTGATATT
chr1	1_471141	471141	C	T	TCTATCGGATGACTGAGGTGCCACAGACATGCGTATAAATACACTTTTCCTTGATATTATTTCATCGCTAAAAAACTATAGAACTTTCCTTTCACTTGCT[C/T]AGAGCCAATGTGCTTTTGTATGACTCTCGACTTGTGAAGATAGAAATCATAGCTCCATATTCTGAAAAATTTTCAAAATTGTAGGCTTATTGAGTCGCAA
chr1	1_479595	479595	T	C	TCCTTAAATTCCCTTCTGCTGAAGTTGGCTTACCAGATGGCTGTGAAAATCTCGACTTCGTCACCAACACTGCCATGATCCCCAAATTCATCTCTGCTTT[T/C]GATTTGTTCCAAACCCCATTTGAGGAAGCCGTTAGGGAACATCGCCCCCATTGTATTGTAGTCGATATGTTCTTCCCTTGGGCCAACGATGTTGCTGCCA
chr1	1_633066	633066	A	G	CTCGTAATTTATGATAGAAAATGGTCCATGTCTAAAAAACTCAACCATATGTATGTAGGTTTGTGGTGAAAGTACCGGAAGGAATGGCACCGGAGCAGGC[A/G]GCGGGGCTGCTATGCGCGGGGGTGACGGTGTACAGTCCTCTGAACCATTTTGGGCTAAATAAAAGTGGGCTAAGAGGAGGGATCTTAGGGCTCGGAGGAA
chr1	1_669669	669669	C	G	TTGAGAAAAAGAGTTGTGTATGCAAATATAATTGAAAAAAGAGACATTGAGGAGTGTAAATGACACGAAAAGAAAAATTGGGATATGAGAGTTTTGAATT[C/G]AAGTATGGTATTGGACGTCAAATTTAAATTTAAGTGACTCTTGTCATTGTTTGTAGAAAAAATGATCAAATTGGATTTAGTGTCGATATAGTGCACTAAA
chr1	1_673572	673572	A	G	ACTAATGTAATTGGTAAAAAGAGACTATAAACGACACAAGAGAAGTAAAGATATTCAAGTTTTGGATTGAATGGTGACATTGGACTTTAATTTTTGGAAC[A/G]AAGAGCCAATGCTTGGATAAAGGATTATTACAATGAATTAAGTGTTAAGATAGTGCCTCAAGAGTAAGTTAGCCAATAAAATTAAGTTTTTATTTAAGGG
chr1	1_733231	733231	G	C	GGATGTTTTGAAAGATCATATGCATCTTCTATCAACGGAGTGATTAGAACTTCTCGAAGTTGTCTGAAGTTATTATTGGAATATTCAATGCACTCTTGGA[G/C]TATACAACAACCGGCTTGTTCTCTCGCCAACTCCAAGCAATTTTGTGCTACTCTGAGTAAGATCAACTGCATTCATGTGATAGTATATATATAGATCCCC
chr1	1_738852	738852	C	T	CTTTATTCTTTTAGAAACCAAGCGACAAGAAAGTCATAGTTTGCGATGAGAAACTGAAGAACATATTTGGAGGGAAAGATGAGGTTGGATTTCTGGAGAT[C/T]GCAGGTTTAATAAGTCCACACTTTCTATAATTATTCGAAGTATGGAAGATAGACATAATGGACCTTCTTTTGAGTCCATGAAGATGAACTTTTTTTTTCC
chr1	1_747782	747782	C	T	GGAAGGAAGGAACAAAGGAAAACTGAAAATGGCAACCATTTTCATACTCTTCCGCGTAAATAAAGTGTCCATTTTTTCTTTTTCTTTATTTTCCTTTTGC[C/T]TTCTTCCTCATTTTAATGACATTTGTTGACTTTTCATCTTCCTTTCGCTATTTCCATCCTTTTTAACTTTAAACAAAAACAAACTAAGTTTTAGTTTCGT
chr1	1_1004416	1004416	A	G	AACCCATCTTGTGTGGCTTCAAACATTCGATAGTACCTATCAGATGAAAGCAAAACATATGCAGTTTATTTGATCAAATACAGTACAAGTGAAGAGACAC[A/G]CATTTGGCAAAGCCAAATGCACACTCACACAAAGATGCAACTTGCAAGCCAGTTAATTCTATGAACTGGTATTCAAAAACCCACGGGCATACATGATACA
chr1	1_1020455	1020455	A	C	CTCCCCGTATGGTCCATTTGAATGCACCAACCTACAATCATTCATGCGTAGGTTGGCATATTGTCTGGAATAATTTGCCACCTTCTCGTCCCATTGGATA[A/C]GCCGGACACGAACTGCAGCACGGGCCTGATTGTGGCCATTGAGATAGTCTTGAGGCGAGTCTTGAGCGAGAGAAGAGGGAAGCATGGTGAAGCAGTTCAA
chr1	1_1037162	1037162	C	T	ATTGCATGAGACCAAAGACCAATTGTTTTTGCACTTGATATTGGCACACCCTATTAAGAAACTGTTCTTCCACACCAATTGGGTGTAATGGCGACACTCT[C/T]CCCCGACGCAGGTGTTGGAATTATGGTCATAGTATTTCTTCTCATCCGCCCATGCCTGTACTGCAGCTGCCGCTGTCAACAAACCATCTAGCGTTGCTAG
chr1	1_1037173	1037173	G	C;T	CCAAAGACCAATTGTTTTTGCACTTGATATTGGCACACCCTATTAAGAAACTGTTCTTCCACACCAATTGGGTGTAATGGCGACACTCTCCCCCGACGCA[G/C;T]GTGTTGGAATTATGGTCATAGTATTTCTTCTCATCCGCCCATGCCTGTACTGCAGCTGCCGCTGTCAACAAACCATCTAGCGTTGCTAGGTTCTCACCAT
chr1	1_1055521	1055521	T	C	CAAATTGTTCGTTTAGGAGCTTTGAACTTTTGATTTTACGTTCAATAGACGTTTGATGTATTCAGAACTTCAATTGACCTATTAAGATTTATATATATAA[T/C]TGTTAAACCTAATGGAACCATAAACACTCACTTTTATGTTTAGTATACGTCTATCCATTTTTAAAAATCATAACTATACTCGTGAGACTATCGGGTGCGA
chr1	1_1146927	1146927	G	A	GCCGCCGGGATAGGCGGTGACCTTTGGAGGTTGTTGAGGCAGACCTGGAGATGAAGTGGCTGGATACGGCTGTTGTGGAGGTTGTACAACATTGTAGACC[G/A]GTTGTTCACGGTACACATCTGAGGCCATACGTTGTACTGCGTAGTAGCCTTGATTAGGCGGCGGGGTTACCGGTCTCACCATCGGATGTTGAGGCGAGTG
chr1	1_1207652	1207652	T	A;C	TTGTCTCAATCAATGCCCAGACAGTAGTAATCGTTCAGTTCGGATTTTTTCTTAGCTGAAACCCACCTTGGTGAGTATTTTATTTTCTTTGTTTACCTCA[T/A;C]ATCTATTTTATTGGAAATGTAGTAGCGACCTCTCTAATCTACCATGACAAAACAAAGTAATCCTTTTTCTATTATATATTCATCTAAGAAACAGACTTTC
chr1	1_1581466	1581466	T	C	GGAAACTCAAAGATGTTTTTTTTTTCTTCCAAAATTCGAATCTCTATAGTCTATACTAAGCAATATGGCTATAGAAAAGATTTCCCAAAGTTAATACTTC[T/C]GGGAACACAATTTATATTGTTTCTCAGTAGAGTTTACCAAGGAACAATTGTATATGCAACCATTCAGCTGCCAAAGATTTTGGTTGTGTGAACACAAACA
chr1	1_1844724	1844724	C	T	TTGTCAAGTCATGGGTGCGAGAGAAGTTTAGTTTTCATTATTAAAATTAGATATAGGACAGACAAAACACATGCATGCATATAGATTATCCTACCAAAAC[C/T]ACTGAGTCACGAGCAGCGAGAGCAAGAATGTCCGCACAAGATACAACGCCAGGACAAGCAGCTTCAAGTTGAGATTTAGCATCGTCAATCACTTCGAACC
chr1	1_2029140	2029140	T	A	AGAGGAGACAGAAGGAGGGTCAATAATTGTTCTAACAGGCTAAGCGGTAAGTTTCGAAACAGGTGTAATGTTACATATCAAGATCACTTCACAAACTAAA[T/A]CATACCTTTATCCATAAGAGTGAGACCTACTTTTGACTGATAGATGGCCCTCATCGACAAAACAATCTTTCCATCAATTATCTCTTCCACTAGCCTTTTT
chr1	1_2074304	2074304	A	G	AGGCTGCATCCCCTCAAGTTGCCCAAAATTCTTCTCCACAGGTCGATCAACAAAGCCTTCTTTCATCCATTACTAAAACTGGAACTCCTTTGCAATCTGC[A/G]AGCTCCCCTTTTGTTGTACCATCTCCTTCAACACCCATGGCTCCATCTCCAATGCCTGGTGAATCTGAAAAGCCCACTTCTGGTGTCTCAGCACATACAA
chr1	1_2186529	2186529	T	C	CTAGCTTTTTCTGTATGATAAAAGTTACCATTCAAATGTTGTAGAGGTTTGAACCATGAGACAATGCTGGCAGTGTTTGTTGAAGAATACAACTTCTCAC[T/C]GAGTCCTCCAAAAAATGGTGGCTTGGTCGGATCATTTCGATCAACTTCTCTCCATTCTTGTAAATTTTGAATGCTGGAACGGTTTTTATGCCTTCAGCCT
chr1	1_2233836	2233836	T	C	AGCAAAATATTACCGTTCATGTCTATGTCAACGTCCCTACCTGAGGTATACCAAAAATGGTGAAGTAGATTCCTTTTGCCGGGTGGCCAAGCAGAGCCAT[T/C]TTCTCCTTTGGTCCGATCATATTTGATATGCTTAAGCTTGAATTTCTGGCCATCTTGTACACACATTTGGCTGCTGCCTATGGAAATTTTCGTACGTGCA
chr1	1_2390898	2390898	G	A	ATGGCATCAGAAACGCCTCCACATACTATTAGAAAACAAACTGTAAGTGTCGAGCGGCCAAGGGAAGTTAAATTGGTGACAAATAGGGATAGGCAGAGTC[G/A]GCCAAACCTGCACGTTCAGACAAAACATGTAAAAGAAATATTCAGGGAAGAAAGTGATGATGAAGATGATGATTATGACGAGTCTGGATATTCTTCCACT
chr1	1_2643765	2643765	C	G	AAGTAATACGTAGTTTTATTGGACTTTCAGGATCACAAGGGTAATGCAATCTCAAAGTAAATACCGAAATACGTACTTGTCATATGGTAGATCAGCACAA[C/G]TCCAATCACTATCTGCCAAAGCATCATGGTGAATTCGGCATTCCTCTTTTGTCCTAAGTCGAAATCTGCGTTCCTTGTTACAACTGCTACATCGAACAAA
chr1	1_2761521	2761521	C	T	ACTTGGATGTTGATAATTTGATATTTTATGTCCCCGGATCTGTTCAGAGGTTACCGTGGTGGTTCCCCATGTTGTACTTCAACCTTGCATACTTTGGAGT[C/T]GTGAGGAATAAAGAATTGCCTCATTTCTTTCGGTTCCATGTCATGATGGGGATGTTATTAGAAACCTCGCTCGACATCATATGGTATGCTAGCAATTTCA
chr1	1_2771605	2771605	C	G	GCGCCTCAAAGCGAATTACTAAGGGCCGACTTGGAAGTGTTAGCGATTATTGCGTTCACCATTGTGTGTGTCCGGTGGTGGTGGTTAGGTATCCGGATGA[C/G]AAGGATGGTTCACGTGATGGAGATGCTGAAACCGGCGGCTCGGTGAAGAGTATTATTAGGGAGGAAGTGGAGCTTGATCCAGTGCCTGAAGATGAGCAGG
chr1	1_2774886	2774886	A	G	GAGATCTTCTGAAGATCTCGATGGTGGTAGGAAATCCTTAGAGGGAGAACCACCAGAAACAGGTGATGAGGCATTAAAGTTTGGCATTGAACAGGATTTT[A/G]CAATCATTTGTGTGGTGCTGCTAGGTGTATAATTCCTATTATCACCATCAAAAGATAACATACAGCCTGCATTATCCCCACCTTCTGTTTCTCTACATGC
chr1	1_2781342	2781342	A	G	ACACAAACCCCCAATTCACATTTTCTGATTATCAATTTGGACTTGCTAGTGGGGGGAAAAAGTTGTAAACTAATGTTGTGTACATTAAATTGCTTAATAT[A/G]TGGGTTTGGAATCTGAACCAAGAATGAGTATTTTTCTTTTGAACTTTACTCTGAGAAAATGGCTTTCTTTGTGGGATATTTGTCATTTGTCTAAACGGTC
chr1	1_2831369	2831369	C	A;G	ATCGAAGTGGGAATCAGCATGGAAAAACTACACCCAGATGGGAGACTGGCCAAGACAGAGGTTCGAGGTATGGTTCAAAGCTTATGAACGACGAAGTTTC[C/A;G]CATAGGAACGACTACAACGACGGTAAGAACTTTGGAAAAGATTATTCTTCTTGCAACCGTTTGAAGCGCTATAGTCTGGAGTCGGATAATTTTGAGCGCA
chr1	1_2832072	2832072	T	C	CCACAGAGAAACAAGCCGAAGAAGCAAAGGTGAAAAGCATAACAATGTAAGCAGAACTCGGGAAGATAAAACTACACCAAAGGACCCTGATGGAAGAGAA[T/C]CAGTTGCAAAAGAATCCTATGACGAGATCAATGAGCAAAATACCAATGGATCCATTGAGACTGTGGGTGACTGCAGGTCTTATGAAGGGGAGGAGAAGTC
chr1	1_2881083	2881083	T	A	CTGCCAGGATCCACATTCACTGCTTCAAAAAGATGATGTAGGGCCTGAGTATTGTTCATGTTTGGGAATATAGGATCCATGGCATCCAGATGATGAAGTG[T/A]AATAATCGGCGACAATGCATGTGCTGATAGCAATCCAAACAAATTTCCCCGCATATCAACCTATAAAGGAAATATGCAAAGCAAATAAGCAATATACATT
chr1	1_3206729	3206729	C	A	ACTGGGTATGTAATGCTTACAATTCCGACATTCTACAGTATCCTGGTGTGTAGATGTTGATGAAGAGACTTCCTGTTTACCAACTACCTTATGGTTCGTA[C/A]CCTCCTCAACACTCACTTGGATCTGATACTTTGAAGTTCCCTTAAATCCATACACTCCAATGCTGTAAGTCCCAGGCCCAAAGTTCTTGTCTTTGGAGTT
chr1	1_3333363	3333363	T	C	TCCAAATCTCATTACCTTTGTCCCCATCACTGTTCCTCATGTTGATGGTCTCCCTCCTGGAGCTCAAACTACTGCTGATATTTCTCACCCTTCGCAACTA[T/C]CTCTCATCATGACATCTATGGATCGCACCGAACCTGAAATCGCTTCTTGTCTTCAAGACATAAAACCCAACGTCATCTTCTTTGATTTTGCGCATTGGGT
chr1	1_3336808	3336808	T	A	TGATGTTTCTAATCTTCAACAGTTCAGTCTCATCATGACTGCAATGGATCTCACCCAACCACAAATCGAATCCTTCCTCCAACACGTAAAACCCCATTTC[T/A]TCTTCTTTGATTTCACCTACTGGATGCCAAAATTAGCATCTCAATTCGGCATCAAGTCAATTTATCATAGTGTAATTAGTGCAACAACATTTGCTTATGT
chr1	1_3488304	3488304	A	G;T	TTAGAAATGATATGATCCCTCGCTTTATCGATTTACCATATTTAGAGCTAATGGTTGATGTGTTGCAGTTAATAGAGCTGGAGTTCAATTCGTATCCACA[A/G;T]GCCCTGCAGCTGAAATAAACATCTCTGCGAGAAGAAGGAAAGAGTGAAGCATTAGGATGTTTCAACAAAGTGATGGAAGTCCAAGCAGCTCTGATAGGTT
chr1	1_3543060	3543060	A	G	ATGACATGCATATGTGATTAAGAAACTTATGGTTCGAAATCTTTGATTTCACCCCAAAGTACTAAAGAAAAAAAAAAGACGAAGTATTTTCGATCGATTT[A/G]ATTCCCCAAATTTGTAGGCATCAATGGTGAAACGTATTTAATTTTATTACCACATTCTTAAAATTTGAAAGTAGAACAAAATATTCCTTCAATACAAATC
chr1	1_3612920	3612920	T	C	ACAAAAATGAGTTCTAAAGCCTTTGTTTTCCTTGGCCTTCTTCTCGCCTTCGTTCTTCTCCTCTCGTCTGAGGTGGCCGCAAGAGACCTTGCGGAGACCT[T/C]CTCCAAGACGGACAACGGTGAGTTCTATGTTATCATAAATTTTAACTCATTTAAGAAGTTTAATTCATAGCAATCACCTATTTTAGGATTTAATATCCTT
chr1	1_3973658	3973658	C	T	GTGTAAGAGGATGAGCAAATCGGAGGATTTTGTATTCCTAAAATGATTGGTTTCACATTCATGCATTCAGATGTAAGAGAGCCTTTTATTCCATTAGAAA[C/T]GAGGTCAATGTTAGCCACTTTTACTTCTTTACATGGTAGGTTGCTACTACAAAAAAGTTTGACTGCTACTGGAGTTGCAGAAGTTCCTCTAATGTTTTTG
chr1	1_3977826	3977826	A	T	GGCAATATTGTTGGTCAATCAAGATGGGAGTGCCAACATTGTCCATGACAATGTTTTCAAATTGCATATTAGAAGCAATTCCTTTAGTAGAAGCTGGCCA[A/T]GTCTTGATTCTAACTCCAAACATAGTGTTGGTAATTGTGCAATCTCTCACAGTGATTCCTGAAACAGGTTTCTCATTTTTGTACTTTCCTAGGCTTCCAA
chr1	1_3990757	3990757	G	A	GGATGATTCATCACTTTTTGGTTTCAGTAAATGAAGGATTCGAAGAAGATAAAGCTGAGATTACAAGACAAATCTCCCTTCTCGAGTCGAGTGATCCATC[G/A]TCCTCAGAAACGTAAAACTATGAGATCGAATGTTAGTTTCGGCTTCAGATGCATCTTTTTGTTATTGCAACTGCAAGCGAGCAAAGGTAATTATCGGCCC
chr1	1_4042670	4042670	C	T	TTCCTTTGATCCTGAAAAAAACCTATGTAAACAGTCACAACAAACTTCTAAAGGGCAAGTGACTTTACCAAATGCTCTGTGGAGCACTCTTGACTGTCCG[C/T]CTCATGGTGAAGCGGCTGCCACCGACAGCACCGACCTTTCGAACAAGCTCATTGGATTGCTTCAAGGCAGCCTGGCCGGCGAAGGCTGACTGTTGAATAG
chr1	1_4215965	4215965	G	A	TAAACAAGGCTTACAAAACTCACCTTTTGCTGAGAATACTATTGATCTCTTCTTCAATATTAAATTTGTCAAAAAGGGGTATTCTTCCATGGAATAACTC[G/A]ACTCGGTCACATAGGTCAGGAGCAATTTCCTGAAGGTAATTAGTGACCTGGAAAAACAATGTAGGTTCACACACTTAGGAACACTGGCAGCATGAAAAAT
chr1	1_4236085	4236085	T	C	TACACCATTGATGTGTAACCATCACCCTCTAAATAGTCACGTTATATTTGCATCAATTGGTGTTCATCAAACGCATACTCTCAAAGATTGCATCCCAACG[T/C]TTGGACATATTCTACACATTACTTTGATTTTAAAATATATAAATATCTCTGTGATAAAAGATTACAAAGGTGACTGTTGAACAAGTAATTTTGGCCAATT
chr1	1_4286367	4286367	A	G	CTTCGAATTCCTCGTAATACCCTTCGGCTCAACCAATGCCCTCGCAAACTTTTGCACATTAATGAATCAAGTATTTCACGAGTATCTAGATCAATTTGTG[A/G]TGGTCTATCTCGATGATATTATGGTTTTCATCTCTAGCCTTGAAAAAAACAAGGTCTATCTACGACTAGTCTTTGATAAGTTCCAGCAGAATCTGTTGTA
chr1	1_4289197	4289197	T	C	ATCACCCATCCCACCTTTGAAAAGTTGCGATTGTGACACATGATAGCCCATGAGCGTGCCCAGATGCACAACCCCATAGGCAAGCCAAGATGCCCATGTG[T/C]GCGTGGCCATGCGGTATCATAATCACAACCTTTTAAACTTAAGATGGGCAATTGTGCGACACTTGTTCTAACTTAGTCAACAAGTCACTTATAAGGTTAG
chr1	1_4289442	4289442	T	C	AGATAAGGTGGTTTGAGGATGTTTGAGCATGCGGCCATAGGTAAACAATGCCTTGGACAAGCATGCTCATGACAATTGACAGTCCAAGTGTGCCCGCACA[T/C]AGGCGCGAGCCCAACCTAGATGGCTGCTTATGCTCATAGATGCACGACGCACACTCCTCACCCATGGCATGTGCGCTGCATTGCACATACAAGCAACGTG
chr1	1_4290073	4290073	A	C	TTCATTTACGATGTTTTCAATGATTTCCTTTCTCTCTCATGTTTTATAAAATAATTTTCTTAAGAACGTGAAGGGAGGCTACATCATACCGTGAGTTTGT[A/C]TGTGATTTTCGAATTTTATACGACTGACTTGTTGACCTAGCAGACAAAGTACCACATAATCGTGTTTGAAAGGTTACGATTGTGACAAGTGGTATCAGAG
chr1	1_4290358	4290358	T	C	CTGGAAGAGCAGATGCTCTACCTAGTGGAAGTTCCTGACTCCATTCGCTTCTTGATGTCCCATTTCGAAGAAATTTCATAGAAAGTTGATACTATTAATG[T/C]GGTGGCTGGTCGTCTCGAAGGATTGCCGATACAAGAGTTTTTAGCAAGAGTCAACACTCTAGAAGGAAAAGTTAGAAAAACTGGTAGCCATGAACATGTG
chr1	1_5468514	5468514	G	A	ATCCTTGATTGCTCCTACATTCAAAGAATCAAAAGGTTACATCCAGATCAGAAAAATAATTTTTTTACTATGAAGTAAAAGTAAACGATATAAATCACCT[G/A]GAAATGATGAGTCATGTAATGATCGTAAAGGAAGTGTCAACCTTCCACACGATTCACCAATTACATCAGTGGATTCGCACGTGCTTCTTTAAGGTCGCTG
chr1	1_6132534	6132534	C	A	TGCCGGAAAATCCTCATCGTGCTTCCCACCACCGCCGCTCCCACTCCGATACTTCCTTCCGCTTCCCAAACCTTGATGAACTTCTCTTCTTCGACCCTTC[C/A]GAGCTCGACCTCTCCATGCTCTCTTCCCCTTCTTCTCCCCCTACTGCCGCCACTGTCATGGCCGTTGATTCCTCTGATGCCAAGTTTTCTGATGACGCCG
chr1	1_6447595	6447595	G	T	ATGCATGTTGATGGAGGGAGTGAAGAAGAAGGAAAGTGTATACGAAATCAATGGGAGTCAAATAACAAAAACTATTAGACATTTGGGAGTGAAGTTTATG[G/T]ATCATAATATCACTGTGGATTTCTATAGATCGGTGTTTTTGATGAACAAGACTTATAACGTACCTGCGGGTGCACCTAAAAACGTTAGGATGACCGTTCG
chr1	1_6695591	6695591	A	G	TCAGGACTCAGAAGAGTGAGAGGTGGCAGTATAGTTTCTTTGAAATGGAAAGCTGAACAAGAAGCATAAAGTTTTGGGGAAATGCACCATCGGAAAATCG[A/G]CGAACAGGCGCAACGATTACAAACAGTCGACCTTCCTTCAAGCTTCCGAACCTGAGATCAATCTCTGTCCCACCAAGATCAGCAATTGACACCGGAACCT
chr1	1_6788162	6788162	T	A	TACTTGCGGTGGATATACCCATTTGAACTCAACTTGAATGATGCATTTCAGAAGCACAAATATGTAAGGAGGCTGTTAAATTTTGTTTGGAGTTTCTTTT[T/A]TGGATTAGATCCTATTGGACTTGGGTCACTCAATAAAAAGAAAGACAGACAAAGTGATATACCACTGTTAGTAAGAATACATGTCCATCCTAGTGTACAT
chr1	1_7136262	7136262	A	C	CTACTACAGAAGATACATTTGGGTTTGTCTCTAACAGTGGAAATAGCACATGCTACTAGAAGTGGCTGTCTTAGTTACACATCTCAACACCAATGCCATT[A/C]AATTTGTAAACCCTAGACTTTCTGGTCTCTGATTTGTAGTTGTTGATGGTTTTTGTATCACTTGAATGGTGATGTAAGCTAAGTTTTGTGAAGGAAAATG
chr1	1_7160637	7160637	T	A	TCTTCTTTTTCTAGCTGCAATATTTCATATGAACCTGGTGGTAGGTTCTCGTTTTCATCTGCATCTTCTTCGTCCTTTGATTCGTGTTCTTCAACAGTCA[T/A]GTTCTGTTCCTTCCCACACTTGCTACTTCCGTCCACTTGGGATGGGAATTCGGGGAGTTTAGCTCCATCACCATGTTGTGACTGAACACCACCATTGGTC
chr1	1_7172975	7172975	G	C	GGTACAAAAATTACTTATTCAACCATTATTAAGCTCTCATGCCTTCTTTAAACACATTATTTTATGTAAACTATTTACAGATATATTCATTTTCCACGTT[G/C]AAACCATTCACTAAAATGTAGTTCAAGAATTTGGAAAGCCTAAGGAAATCATGTAAGTCATGGTCTTAATAGAAATGCATTTTAGAAACCTTATTGAAAA
chr1	1_7185837	7185837	A	C	AGTCTCATAATTGATTCAATATATCTTATTTTCAAACATTTCAATGGGTCCTAAAATATAACAAACTCATTTCAGATTCTGAAGTACCCAAAAATTGAAA[A/C]TAAAAGGCCATAAAAATGTACAATACGAACCTGTGAACGGCAGCGAACAAACTTGTTGCAGCGGCGGACGAACACAACGTCTTCAGTGGTGGACCTAACC
chr1	1_7230192	7230192	A	T	AACTATTGTCTCTTAGCGTCATCCACCGCTCAAATATTGACTTTGCTGAAGCCATGAAGGCAGTTTCTGAGTCATCTAACATTAATGTGAAAACTCGGTT[A/T]TCTGCTTACTACAAAGTTGTCATGCCGTGCGGATCAAACTATTTTGTCAAGAAGCTCAAGTGGAGTGACAAAATATGTCAGCCAGAAAGTCATGATAAGT
chr1	1_7416098	7416098	T	C	CCTCTTATACTCTTCGTTTAGGTCTATCGTGTAGTAGTTGCATGTTATTTTCTAAATCGTTTAGATGCATATAGAGTAAAACATGATCCTTAGTCTTTCA[T/C]TGCATGCTTCTCTGATGTTTTTTCATCAGTTTGAATGTTTGATGGGAGATTTGATTGAACTACACATTGATGAGACTTTCATAAATGAACTTTCTCCCTT
chr1	1_7545643	7545643	A	C	CTAAATGCCATTGATATGTTGTTCACTTTACACAATCCAATGATAAGAAGTTCATATGCTTTTTGATCCAAGGAAAATCCGAGAGACGTAAGCTCCTCTG[A/C]TAATACTTGTCCAATTGCAGCAAACCCTGCTTCCGAAAGCCTTTCAAGGAATATATTAAGTATATCCAACCTTGAAAGTGGATGAGACACCAGCATGGTT
chr1	1_7598143	7598143	A	G	CAATAAGCTCTACAAAATTCTAACTCTAAAAAGTGAACAAATACGTTTACCTTGCCTCCTCTCGTCCCATTCTTCATGATTGCTAGACATAGCATCCAGC[A/G]TTGCCTTGATCTAGGTGTATGTTATGTCAACATCCCCCTGCGAAAGTAGCATCAGAGTGTGTTACGTCATTCTGTTTAGCCCATCCTAAAAGACCTCCAT
chr1	1_7607816	7607816	C	T	TTACTACTAGTTCCCTCAATCAAAAGGATTACTACTAGTTCCTTCATCAAAGTTTCTATACCACTATTAAAGCTAACTGACTCTCCATGATACACCCATG[C/T]TGTGTAGTAGGTGAATATTCCAATAATAACTAGATGTTGTTCCATACCCTCTAATGAGGTCCAATTTGAGTTCATACATCTCTTGCATGGACACATAATT
chr1	1_7609418	7609418	G	A	TTAAAGTTATAAGCATTCAAAGTCGAGTCATGTTTCTAGATGAAAAATAGTATTTTGGGTAGTAGCCGAGTGACATATATGTGTGGGCGAGATGGGCATG[G/A]TGTTTTGGTCATAGAGATTAGTTGGCATGTTGTAAGGCATGCGACAAGGCCATGACACAGCCGAGCTGCAAGGCATGCGCTCAACCTGCATGCATGACCT
chr1	1_7673212	7673212	G	T	ACTCATATGAGTACAATAAACATATGAATACAATAAACTAGGGCATACACCTAAACATTCTCCCACTTGTCCTAGTGGTACTTTGTTGACCTAAACTATT[G/T]AGGTGGCCTTCAAACACTTTAGCCGTAAAGGACTTTGTAAACCAAACGCCATGATTTGCTCAACAAGTATTAGGATTATTACAATGTCACCATAGTGTAC
chr1	1_7995553	7995553	T	G	TTTTTAAGATGTCGAATCGCATTCATTAACATGTCATCATATTTTGTAAACGATATGTGTAAATGATCGTTTACACTTCTAGTTTAATATATATACGATC[T/G]TGCAATTAAATCAAAACGATCTTTTAAAATATCTAAATGATCGCATTATTCAATGTAAACGCTACATTGTAAACGATCGTTAGGTAAGATCTCCTAATAA
chr1	1_7999220	7999220	C	A	CATTCGTAAAATGTAAATGTTCATGCACATAATGTGTTTATAAATTTGACCATCCAAAAATCGTTCAATCATTTTGTTCAAAAACACTAGAGTTTTGGAG[C/A]TCTTGTCTACTAGTTTTGAAACAATATCCTGGTGAAGCCAACTTTCCATTTCTTCTAGTAGGATTTGGAAGCTTTAGAATTACCATCACAGTTTGGGTGA
chr1	1_8027052	8027052	T	C	ATAGAAAGTAAGAAAGGGCATGAGGGAGCCGCAGAATGCCTAAGCATTCCTTGGCTTTTTTACAAGTTAGGGGGAGGAAGATGATGGTTCACTTTCTAAT[T/C]GCTCTTTAAGCTCTCACTTACAAGATTGACCGAAGAAGAGAATGAAGTTCTTAATCCTTTCCGTCGGCTTCAATGAGGCTCTCTAGGTTATGGTCCATTC
chr1	1_8167731	8167731	G	A	AAGGGTTGTATTCCATTATGAAGCTCGTGAAGAATTCCTAAATGCTGTTGGTTATCATTTCAAATAGGTTCACAAAGATGACATGGTTCCTGACCTATTG[G/A]TACTTCCTCCAGGCAGTGACTTACATGATCATCCTCCGGTTGCAAATGGAAGTATCTCCTCGCAAGTAAGTATCTAGTTTTGTTCAGTCCATTGCCAAGA
chr1	1_9087202	9087202	C	A	GCTGAAACTTCCCATGCAGGAATGATTACCTCTACCTAGCAGCGAGAATTACCTAGTAGCAAAACGCTACATGCCATTGTCACTTCCTTATCCTAAATTC[C/A]ATTGGACGACAAGGTCAAATCAGTCGTCGACTTTCTTACATAAACATGACGTCACTACTTCTCGGTGAAGGAAGCTCAAATCACATAATAGTTCATTACG
chr1	1_9730596	9730596	A	G	TTTCTGTCTTATCAAATCCAAAATGATGAAATGGCAAGCGAAACACCCAGCCGCAACAATGGAACCTTGAGTGGCAAGGAAGGAGATTTGAGGGGCTTTG[A/G]TGAGGGAGAACATAGAACGAAAAGGAAAAGAGTTTCGCACGAACACGGGTTGAGGGGAAAGCCTGAACAGCAGTTGCTCCTCAGGCTAGGTACGTCCAGC
chr1	1_9761845	9761845	A	G	AGGTGATGATGATGTTCATGGCCTTCATATGTTTGATTCAAATGCCCAACTACATTATGAAGTTAATATCGACAATGAGCACGAAATTTTGAAAAGTGAC[A/G]AGGATGAGTCACCTCATTTAATTACCAAGAAAAAACAAAAGCGTGTGGAAAAGTTAATGGGATGCACAGTTTTCCTATTAGCCGAGTCATACCTAGAAGA
chr1	1_10027012	10027012	A	G	TTGGTATCTTGCATGCCTGCAGCCATATGGGAATGGTAGAGAAAGGTCGTAAATATTTTGCTAGCATGACTAGAGATTATGGGATAGTTCCTAGGATTGA[A/G]CATTATGGATGTATGGTTGATCTTTTTAGCCGCGCAGGGCTGCTGCAAGAGGCTCATGAATTCATCATGAACATGCCTATTGCACCTAATGGTGTTGTTT
chr1	1_10180510	10180510	A	G	GCTGGATACTTTTACTTCTCTATGTTCAACCTTCCTGCTTCATCTGGAAATATTAGACTCGCTTAACCATATGTGAGGGGCATGATGGAACGGAGACATC[A/G]AATGGGGATGTTTTAATCTTCCCGGACATGATAAGATATAGGTCAGTTGTGTCAGTTACAAGCTCAACTTCAACTTATTTCATTCTTATGAATTCCTTGA
chr1	1_10253543	10253543	G	A	ACACAGCTGTATTCGTTGATGGAAGAAGCTATTGTTGTGCTTAGAGAGAGAGAGATGGAGGGTGAAGAGTATTTGCCATTGTTTGAGACCAAAGAAGCAA[G/A]GGGAAGAGTTGTTTATAGGGTATTTGCAGCCTCCATTTTTGTGGGGATTTGTTTGATTTGGATTTACAGAGTGAAATTTGTACCAGAAGATGAAGTAGGA
chr1	1_10626141	10626141	T	G	TGAAGATTGTATTCTCACCGATATGGAACGACATTTCGACAGAGGCAGAGCTGCGATAAGAGATGTAATAGAAGGCTTGAAGAAAGATGGAGAGGTAGCT[T/G]ATAAAGAACAAGCGACAAACTTTGTTCAATTGAAATTTAGAAGCAAAATAGATCATGATTTAAGAGGGGCTGGTATACAACATAGAAAGTAGGAATGAAA
chr1	1_10733899	10733899	T	C	ATGGAGATCTTGTCCCAAACAGTCCTTCCACAAAACTGCTAGCTTGTGCTTTCGTTTTCTCAGGAATGGCCCTAGTCGGCCTAATACTGAGCAATGCAGC[T/C]GATTATTTGGTAGAGAAGCAGGAAATCTTGCTATTTAAAGCCTTCCACATTCACCAAAATGGCCATTGTGACATTTCAAAAGAAATCGATACTAATAAAG
chr1	1_10834381	10834381	G	A	AGGTTTTTGCAGCCATTGCCATGGGCATTGCTCTCCTCCGAATGATCCCAAACCGTCCTTTGTTGTCGAGTGCTGCCTATTCCTTTGCCTTCGCCATCTC[G/A]AGCCCCATTGGCATTGCAATTGGAATCGTAATCGATGCCACGACACAAGGTGCGGTGGCAGATTGGATATTTGCAATCTCAATGGGGCTGGCTTGTGGAG
chr1	1_10848659	10848659	T	A	TTCTTGGTTTATCCCTGTGCTTTTTTAGTCTTATGATTAGAAAGGGAAGTAATGAATTTCTCACTGTTGTGCATTATGTTTGTCGATAAATTTGCAGCCC[T/A]AAAAATCCAGCACTTTTGGGGTTAAATGTAGGACGTGGAATTCATGTGAAGTTGAGGCTTCGAAGGCCAAATAGGGATGGAGATTTCTTCCCCTTCAATC
chr1	1_10856249	10856249	C	A	GAACCTGTAAATGCCAGGAAGAATGTAAATCTTAACTCTCTGTTTGTTATTATGAGGAACCATATCCACCGCCCCTTGCACCGTGGTGGAGTCGCCGGAG[C/A]AATTTTTATCCACCACAATTATTCTAGTCCCATTCCTTCCCAACCCCTCGCCGGAGCTCATCCTCTGCCGCAGCCAAACATCCACACGCAAATCATCCCA
chr1	1_11044805	11044805	T	C	AGTACTGATGAGTAACCCACAAATTGTGGAAGTCCACCAGTGTGGCACTGCCATCTATCGCAACCACATCAATAAGAGGTGTCATCACCTCTCTCACATG[T/C]GTATCTTTTATCTCAAGAACATTCTCAATCATATCCTGTAGTGAAACCATCATGACAAACCATTTTACACAGATAACCCAAAAAAGTATCAAGTACAACT
chr1	1_11795815	11795815	A	G	TCCCGTTCTCAACTTAATCTTCAATTGTGGAATATTGTATTTCTACTTAGACATGATTATGAGTATATCCAATGATTTTGTTCGATTGAGTTTCGGTGTC[A/G]AGGTCAGACGATCGTTTGACGAGCCGTATCTTGCAACTTCGCTTCAAAATTTTTGGGGTCGGAGGTGGAATCGATTGGTATCTGAAACTTTGCACAACAC
chr1	1_11948434	11948434	T	C	AAGACTTCAAGGAGGTAGTAGAAGCCGATGGTTCATTTTCCATAAACAAACTTGAAGTTTTCAAAGGAGGTAGTCCATTAGTAGTGAACCAGCCCGACGA[T/C]GCGGCAGAGGTTGGTCGAGCTTTGGCCAACAGTTGCCGGAGTGTCTCTGGTGTCCTTGTTGATGCCCATATTGGTGATCGGCTGAGCGAAGAGCTCTTTT
chr1	1_12589418	12589418	A	G	CCTTTGCTAGAGAAATTTGGTCACTGAGTTGACGAGCAATAGAGCTAGGGTTCAACATTTCTTCAGTAATATTGAGGCCTTCCATAATTCCTTCATGTCT[A/G]TATGATCTCTGCATAATGGTGAAGAAAGCATTACAAATTAGCTAATAGTTGACGCCTGTTGCATTGCAGCAACAATTCAAGAGGCTAACTTAACCAATAT
chr1	1_12899448	12899448	T	C	CTGCTTCCGGTGATGATGATGTTATACCATGAGGCTCCTTGACTGGCATCATCTTGTTGCTGTCTCCACCATTATGATGGCCTGATTTCCAAAGCCTCTT[T/C]GTTAAGTTTGATACTTTCTTTGATTTCTTTACAAGTTCTGAATAGACTTCACTGATGTTGATTGTTGATTCTCCTCCACCTCCTCCTCCATATTCTTCCC
chr1	1_13063965	13063965	A	G	ATACCAATGCAATAATTCATTAGTTGATAATCAAATGGCTTCTTCTCCTTGTATTCGTTGAATTTCCAAATAAACAGACTCACATGTATGGCTAACCACA[A/G]TGTTGAAAACCATATTTGTTTTATGTTCTGTTTGATCATTTCTAATGTTTCTCTTACAAGAGTGTAAACATCTTCTTTATTGAAGACCTTCCCTTTCCAT
chr1	1_13235306	13235306	C	G	CAAACCCAATGGCCAGGGAAGTGGTACCTTAGTTCCATACTTCAAATTACAACCTCGAAGATAACCATAAAGTGTGATATTTCTATCACATTTATTGTTT[C/G]TATGCACTCTTTCAGGTGGAGTGACATCTTCAAATCTGTCTACTAAAACATATGGATGGTTGGTACGCCAAGACAGAGGCTGGAACTTCATCACAGAGAT
chr1	1_13260847	13260847	A	C	GATAAGCCAAAGCCCAAAAGTAAGCTGTCAATGTGAATTGATAATCTGTCAGTACATAAAGAATGCTACCACCGAGGATCGTAGCTAGTGAGAACCATGT[A/C]TTCATTGATGGCCAAGGCTGGTGCAGGAAAAGGGTCTCACCAATGGCAACAAAAATTGGTACCACTGAGCGGAAAACGATGAACGTGTCAACATTGGCAT
chr1	1_13501585	13501585	T	C	TGTGCAACTCCAATGGACAGGTGGTGGAGATAATCCTGATATCACTGGAATTGCTAGGTACATTGCCTACAAATTTTCAAGCTCTCAAGTTCTTGGGGAC[T/C]CTTGTGATCTCTGACACGAATATTACGGGAAGCATTCCGAAAGAGTTTGGAGATTATATGGAGCTGAATGTTCTTGATCTAAGCAGAAATTTCCTCAAGG
chr1	1_13620550	13620550	C	T	CCCTTACTTTACATCCTTTGTTGCAGACAAGGCAAACTTTGTCCACTGCCATAAACTTATCAGCACATTTCTTACAGAAGACATGGCCACACGTCCCTAG[C/T]GCCACAAGAGCCATTGTGTTTGTTAGAGTAACCTTACAACTAGGGCATATGTATGTAACGTCATATGATTTTGATTTCTTCTTCTCGCTATTGTCCTCTG
chr1	1_14443328	14443328	G	A	GTAAAACAGCACCCAAATGGGCAGCAACTCAAAAAAAGAAAATTGGTAGCAGCTCTAGAAATGCAAAAAGTAAACAAGGGGGCCCAAACTGTGAACTCTT[G/A]GAGGATGCTGGAAACTGGATTGATCCAAAGAGCTCTTTTAGTCTTCCTAGAGACGCTGGAAAAAGAAGGGTCCATGCAGGTGGGCAATCAGCTGGTCACT
chr1	1_15072547	15072547	G	A	AACCTTCTTTGGCAATGTCGTAAATTTGAACTCCAGTATCGTATATGGCTCCAACTTCCCAATCGACAGGAAGAACATATTCTGCCCAAACCCATTTTCC[G/A]TCGTATCCTGAAGTAAATGCCATTCTCATTTGTAATGCTCCATTTGGTACTTTATTTGTATCCCAGACTGCTCCATAATTTCTTCTTAAGCTCACCCATT
chr1	1_15114395	15114395	C	T	TAATACAGTATTATATAAGAGAAGAAAAAACGTAGAAACAGAGAAGAAGATAATTAATATAAAGATTCGACATAACAGATAACAACGTACATGAAAGTGG[C/T]GAATCATTTGAGTAATAGGCAGCTTTGGATTGGTGAACACAGCGATCACAAGCATTAGCAATTGAGGTGAGGAAGAAAAAGAGAAGGAAAACAAACAAAG
chr1	1_15195171	15195171	C	G;T	TCCCATTCCGATTTTGGTTGCTCTTAAGCGAAGCAGAGAATCGCGAAGTGGATGACTCACGAGAATGGTGGATTGGAGAAGCGTGGTAAAAGTGGTGCGG[C/G;T]GGTGAACCCATGGGGCTGGACCCGTAAGACATTTTCTCGACATCGTGGTTAGACGGGCTCTGCACGTAGTACAGTGGACGCCGCGGCGATCGCGCCGGCG
chr1	1_15232805	15232805	A	G	ACATAAACGTAGAGCTATATTTATGAACACACACATATATACCAACCTTGAGGAAAGCAACATCGGCATGTGGAACAAAATCAAACATGTTACCAGCAAC[A/G]TGCTCCACATTCTCATATTGTGGTGAAGCACACACAACATGAGGAAGATCGAAGTTAATACCTTTCATCCATGGACAAACCTTAACCAAAATGTTCAACG
chr1	1_15282839	15282839	C	T	GATAAGAAAAAGGTGTATTAACTTTTGTTTGTTGAATTATTTTATATTAGTGGGTGCTACATGACTGGGATGATGAGACCTGTATCAAAATATTGAAGAA[C/T]TGTAAAGAAGCAATTTCAGAAAAGAGAGGAAAAGTAATCATTGTAGAAGCAATTATTGAAGAAAGATCAGAGGAAGAAAACAATAATAATAATCTTGGGG
chr1	1_15330312	15330312	C	T	CTCGATCACGAAAGGGAAGGGAAAGAAGTGCTGATGAGTGGACACAACTTCTAATTAACAAAGCTGGTTTCAGTCGATGTACCATTACACCAATTCCTGC[C/T]GCTGTTCCATCGATCATTCAAGCTTTCATCTCATAATTAATAACAAATTATTATAGGATTTCATTTATATGCTCTACTTCTTCCTCTTCTTCCTTTTCTT
chr1	1_16052859	16052859	T	C	TATTACTTCACTTTGATGCGTAAGTTACTACATAAAATATATGGTTGAGTGAAATTAATAAAACTCTGAAGCATAAGTTAAGTACACGATGTGTCTGGTT[T/C]GATTAAACACTCAAAAATAAGGTTCGTCGATGATATTTCCTTAGATGTCATTTATTTGGGATGGTCGAGTTGTGCTATTTCTAACGTCATATGCCCTATG
chr1	1_16162407	16162407	C	T	AGATAACAACATTAGAGAATGTTGTCGTCACCCCCAAAACTTCGATCTCTCAGTTTTACATCACATTCATCAAGCTCCATTCTCGTCCCCGTCGTGTTCG[C/T]GTTTGCCTTCGCAATCTCCATTTACATTTTCCTCTCCACTGTAAAAGCAATTGCCAGATATATATGAGAATTCACCATTCAATCAAATACACATAAATGG
chr1	1_16876466	16876466	A	G	TGTGAAGGATGCCGAGGCGAAGGTGGAAGAGTCCACCGTAGATGGTGGCAAGATGAGCGAGGCCACGGTGGGTGAGTTGGTCCATCATCAACATGTTACC[A/G]ATGATGGGCAATCCAGTAGGACCAGGAGGGTAGCGAAGTTTACATCGTAAACTTCGTAGAAAAACGACAAAGAGAAGAAGAGAAAAAAAGGAGAAGAACA
chr1	1_17009268	17009268	C	T	CTCTTGGTGGTGATGCAATGGAAGAAGTATGATGAATATGAACAGCAGCAACAGTTGATACCAAAGAATCAACTCCACAAATATTCCTTCCTCTACAAAT[C/T]TTATAATATCCATTTTCTCCCCAGTTTTCACCCCATGAATTTTTTATAATCCAATAATCTTTATCTCTCATTCTAATAGGAGCATAGCCAGCAGAGCCAT
chr1	1_18113656	18113656	T	C	ATCCTGGTAATACTCTGGATACAACTCAGTTTGTATTTGATACAAACGCAATGATCCAATATATTCGTGTAGGTGACATGTGAGTGAAGGTATATTAGAT[T/C]GGACCACGAAATAGTAACTACTAGATGTAACTCCGTTAACTAGTTAGGTTTCTATTTTATAATTAGGATGACCTAGGTAATATAGTCATAATCCTTAGTG
chr1	1_18708299	18708299	A	G	CGGTGGCCTCTACGAAAAAATTGACACCCACTGCGGTGGTGAGAATGTGGAGGACAGCCGGGGTTGGGTGGAGGAAGAGTTCCTTCCAAACGCCACTCCC[A/G]TGGGTGCTCTGTTTTGGGACTTGAACGACGTCGTCATCATAGCTTGTTGGAATTCCGACAACGGTTTTAATGTCGGCTAAGCGCTGTAGAGATTCTTCAA
chr1	1_19721445	19721445	A	C	TTCCCAATTCCAAAACCTGAAAAAATCCATCTAAAATTTAGTATATAATTATATATTTTCATTTTCTGACTGCAACTGAGTAAATATCTAATTATACCTG[A/C]GATATAATCCGGTAACGGATCAAGTCAGCGAGACTCAATTCTCCGGTGGGAGTGGGGGCGGATCCGTGAGCGTGGCCATGTGTGGCGTGAGTGTGAACAT
chr1	1_19800067	19800067	C	T	AACTCCATTATACCACATGTCGATATCGCAAGCTTTAACACATTCATCATTTGAAGTACACTTTCCCTTGAACGACGGGCTCTGCTTGAAGCAAATCTTT[C/T]CTTCCGTCTCCTCCATCATCCATCCTGTAAGTAACAACAACACTACGTGATTCTGTTAATCTCTATTTTTATTTTGGAAATGACATGAAATAATGGCATC
chr1	1_19896981	19896981	C	A	CGATCAAATGTTCATATATGGTACAGACTAAAAAAACACATACATGTGGCAGAAAATAACCCGTGTTAGTAGAATATGTAAACGCCCTAGTACCTCAAAA[C/A]TTCGATCTACGTACTCGATCACACTGCAGAAGACAATGACGAAACATATACAAGACAATTCTTGATTTTGATGGAGGCCAAGAAAAAAATATAAAAAATG
chr1	1_19985208	19985208	T	C	TAAATTGATTTCAAAAGTAGGTGGTAGTTCTTTTTGCTCACCAAAAGCATGGATCTACTCTCCTTTAGTGTACAGCTGCACCTTGACAATAGACCTTTTA[T/C]GGCAGCCAGGATGCCCAGTCTAACCTTTTTTACCAGATGCAAACAAATCTAACAAGCACCAAGAGAAATTAGTTCAGTAAACACATCAGCAGCAACAAGA
chr1	1_19986608	19986608	T	C	ACAGGTAGGTCATTTATACATGGTTAATTAGAAGTTAAAAATTTACCTTTGCCACAAGTATGCGAAGGGTCATAAAGGCTTCAATACGAAGTTTGGAACT[T/C]CCATGATGTCCCCGTGCGGCCTCAATATCTGCAGCCTTTGCATATGCTCATGAACAAACAGAAAAAATTCGGCAAACTAAATGCTAGAAAACAAGGGAAA
chr1	1_20403102	20403102	A	C	CCTACAGAATATTTGTCTACTTTCTAGTTACTCGCATCACCAAACACTCACATACCCAAAACTTACATGAGCATTGGAGTTGGTGTAGTTAGACAATACA[A/C]GATGCTCAATTTCTTTTTGCGCACGAGACACCTAAATGATTTCCTTTTTTTTTTTTTTTTTTTATCATTAACCCTTTGTAGAACTGTGTATACCACATTA
chr1	1_20510423	20510423	A	T	GGCATGTTGCGATCCAGGTTTGAGGCCATTCCTTCAGCCTTTAGTGAACGACTGGTTCCATCATCAGATAAGGATTCCAAGGGAAAGAACCTGGTACTTT[A/T]AGTTTCTAAGTCATTTATATGTCCTTTTGATTATAAAAAAATAATGACAATAACATTACTTAGAGGTTGAATAATTGGTCAAATAATGTGAAATTTCAAA
chr1	1_20588000	20588000	T	C	GAGGGCAGTCCGAGATCCTTTTTCAAGGCCAATTTCCATAACCATTGGCAGTACCAGCAACAAGCCTAATAGAAATACACTTTGGGTAGCCAAAGCCTCT[T/C]CAAGAGCCTTAGTTTGATGCACGAAAGGGCTATCGAGAATCTCCCTTTCAACATCACTCATAACCATGTATATATGTCCGTATAGAAATAAATACACACC
chr1	1_20763625	20763625	C	G	TTGATGATCACCACACTAATGAAGATGTTGCCCTCGCTATTGGATCGGTATTGCACTACTTATTACAAAAGTTCAATTCTTATTTTTCTAGATTGTTGTT[C/G]TACTGTATGACTGGAGATGTTCTCTGTTGATGAAAATGTTTGCCATGGCTTATGAACTGGTTCTGTTTCATGATTTCAGGAAAAAGCTCTATTCTCAGTT
chr1	1_20873127	20873127	G	C;T	GATCTCTGAAATACCCATTTTCTTTTCTCACAGGCGAGTATACGCCTGAGCCGCTTTCGATTACGCAATCTCCGAATATGTGAGTGGTTTTGGGATTTGG[G/C;T]CCGTGAGAGATCACACAAGTGTAGTCTTCTGATTGTTCGATTTCGCCGGCGGAGAGACAGCCGGTGAAAACCAAGGGAGAATTCGGAGTTTCCTGGCCGG
chr1	1_21070991	21070991	T	C	TCGTGGAATTTGAATTCTAAGATTTTTTGTAACTGTACTATAGGTATTGTTTTGCATAGATGGGTCCTTTTCTTTAGGGGTGCTCCTCCTTTTTGGGAGT[T/C]GTATTTAGGATATCCTTGTATTCTTTCATTTTTTTCAATGAAAGTTGTTTTTGATATATCTGTGAGTACTTGGGCCAGCTTACATAACCTTGACTAATTT
chr1	1_21298781	21298781	A	G	GAACATGCCTGATACCCCATTGTACTCCACCGTGGTAGGTCACCATACGTTGAGAAGTCATTAATCATCCATAACAAGACTACATGTAGCTAAAAGAACT[A/G]ACCTGTAAGAAAGTCATACGTATGCACCCCTAAATTTCACAACTCTTTCAGTTCCTCAATCTATGGTTAGAGATACACATCAAGGTCCTTACCAAGAGAT
chr1	1_22045134	22045134	G	C	TGACAAATTTTGTAACATAATTTGTCCCAAAATCATCCTTGTTCTGTCCAGTTAAATGTGAGTTAGTAGAGTCAGTTTTCTCATTTACATGCCTTGAATC[G/C]ACATCTGAAATAGGAGCAGACTGTGTTGGTGCCACAATAGCCTTGGCCACCAACGAATTGGATTTAAAAGAAACATCTAGCTCCATGGGACTTCCCTCTC
chr1	1_22270040	22270040	G	C	TAAGTTAAGCCTTTTTAAAGCCCAATTGGACTTGGGCTCAAATAATATTGGACCAAATATGTTTATTCGATCCAATGGTCATGACAACAACACAACACGT[G/C]TGACATCATCATGAACCTATCATTTTTCCCACTTCTATATGCTGACACTGCCTCGGGCTTTTAGTTTTTCTATTTTTTTTTAAGATTTAGCTTACATTTT
chr1	1_22270682	22270682	A	G	TATATGTATATCAAAATTTCTAATCTCCCATCATATTCACATACAAACACAAACAATAACAAACCAAACTTTTCTACCTACTCACAATGGAGATGGCTTT[A/G]AAGGTGAAGATAACGGCGGTGGTGATATTGGTTGGCATAGCAGGAATATCCATAGCGATGGAAATGTGCGGCGTAGACGAGGAGGGTCTCACGGCATGTA
chr1	1_22344796	22344796	T	C	CTCTACTAGCCATGGCAGCTGCAAAGTATGTGACCACACGCTCCGCACTCGACTGACCGTAAGGTGACGCCATCTGAGTGAGCTCGAGAAGCATCCGGTG[T/C]GCCTCCATAAGATTGTCGACAGAAATCGCAACTCCGCATTCAAAGAGGAGACTGATCAAAGTTAATCCATGATCATCAACATCTTTACTTCTTCCATTTC
chr1	1_22348605	22348605	A	G	CTTGAAGCTTTTGTTAACTACTAAACAAATATATGTTTTGGGTAAACTTCAAGCTTAATACACTAAAATAGAAGCATGGGAGTTCGCCTCCATGATGAGA[A/G]TATGTACAAAAACTGATGAGACGAAGCATATTCTAAATTACAAGAAACACTTCTTTGAGTATTTTCTACTTCTAAGGTATCATTTCCATGCGTCAGTTCT
chr1	1_22550496	22550496	T	C	ATCGTGTTGCAAAAATAAGTGGCAGTTTCTTGTTTTCCACCTAGTGAATAGGCAAAAGGGTGAGAGAGTTATTGGTTTGAAAAATTTGGTTGCCTTGACC[T/C]TCACCTGGGTAGAGGTTGGGACATGCATTGATTCAATCATTTCCTTGGCACATGGATAGATGTTTGAAAAGTTTGGTTGCCTTTATGTCCTAAAACTCAT
chr1	1_22685980	22685980	G	A	TAGTGAATACTTTTAACACCATACTTTTGTTTATATAAATCCTTGTGTAAGTTCTTGTAATGGAGTTGAGGATTGAGTCGTTGTAATAAGTTCAATTTTG[G/A]TTGTACTTTTGCACTTTCTTTTAGTATGGTTGTTTCATGGTGATGACAAAAATGTATCTTTCAGACTCTGCATGAATTATTAAACTTGTAGATTATGTTT
chr1	1_22762123	22762123	T	C	GACTGTGGGCTTAGGTTAGCCCAACCCTAACCCCCGTTTGGGCCCAATGTTAAGGAAACCCTAGTTTTAGGGTTTACTTAACCCGATTTCGTCTCCCCCT[T/C]AATTCGGCGATACATCTCTTCCCCATTTCGTTAACCCGGTTTCGGCCTCCCCTCAATTCGGCGATACACCTCTTCCATTTCCGTGTTCAACCTGTGTTAA
chr1	1_23155991	23155991	A	G	GTCCTCAACGCTCTTTGTCGTGACACTACGGTGGTTGATCCAACCTCGATGATGCGTCTTGACCTTGACGTCGCTTACATGAACTCTTACACGACCCTCC[A/G]AACGCTGCCCCAAAAAGATGACGCTTTGGACGCGACCCCAGTTCAAGTAGCACTACCCCCTAAGTTTAAGCATATCATTAAGCAAAGGAAAAGAAACTTA
chr1	1_23803456	23803456	A	G	GGCTTTTTTTCTGAAGCATACATTGCCAACATGGCCAACACGTCGACAATGGAGTAATGCCGACGTCTTGTTAGAGTGTCGCAAATAGGGTACTGTCGAC[A/G]TCCGGTCAACGCGTGGACAATATGGTATTGCCGACATCGTTGTGTACACCGACTTAAATGAACAATCGACGCAGCATCGACATACCTTAGGCTAACGCTG
chr1	1_23859677	23859677	C	T	GGGTTTCATCTCTTCGTCCGACCCTTACGGACACTAACCATCTCTGCCTTCAACCAAAAGCAAGTGCTGCCCATCCACAGCTGTTGTGCATTCAGGTGAG[C/T]GTTGCGTCTCAGTGGCCGCCGATGTTCGTAACCGTGGAGTCTAACGGAGCTTAAGAGAGCCGATCCGAGCCGATCATCGACCTTCTCCAAGTTGTGCATG
chr1	1_24031322	24031322	G	T	AGAGGAATTAGAGCGATCAGCAGTATGCACAGGCGATGAGTCCACCGGAAAACCAGACGATGTGGTGGAAGAGGCTCCCGCACCGGTTGGGGAGGGCCAG[G/T]AGACCCAGTTTCCAGCATTGGGCTGAGTAGTTGTAGCCATGTTGCAATGATCTGAAGCATTCGGATTCATCTGAGTCGGATGCTGATTTTGGTGGCCATT
chr1	1_24049326	24049326	C	T	GTCCTCACTCACATGCATCCTCGAAAAATTCATAAGAGGCCACCCAACATACAACATAGGATTGTTCCAAGTAAGCATGCTTAACTAAGAGTTCCTATAA[C/T]TAATCCACCAAAAAGGAAGGTGCACCTTGTTGGTATATAGGTAGTAACTTTTAATTCTTTTAAGTTTTTATTAACTTTACTTTCATGTCCTCATAATCCC
chr1	1_24437461	24437461	A	G	TGGAAGCTCCCCTTACTCTCAACACCATTCCCGACGAATCACTAGTGGCGTCGGGAGCTCTCTTTACTCTCAACACCATTTGCGACGCCATGTAGGAGGC[A/G]TCAGGAATCTCTATCTAACATAATTAATGCTTGAAAAATTTGAACTGAGAGTTCCCGACACATGCATGGGGCGTCAGAATAAGGTAATTATTCTCGACGC
chr1	1_24570723	24570723	T	C	TATTTCGTGGTTCCAGTCTTATGTAAACTATTTACATAGGACGCCCCCACTCCCATGTCTCTACATGAACGATTTAGGATTACATCGTTTGTACTAACTA[T/C]AGAGCGGGCCATAAGACCAAACTAATTATTAAGTAAAAAAAATAAAATTGTCTTCAATTAAATGTGAAAGGCGGAATAGTTTGAAAATCTTATCTAGAAT
chr1	1_24870307	24870307	T	C	ACACTTTATGCGTGCGCCCATGGCCGAGAAGGGCCTAGACGCTTTTAGAACTTTTGATGACGAACGAGAAGGCTTGAGAAGACTCCAGAAGGCCCGTAAA[T/C]GCTCGAGATGGGGCTGACATGCGCACGAGAGGTCCGGATGGCACATGTCAGTGCGCGCCTGGCCTAGCACCCTCCAAACACATTCAAAAGCTTTTATGAC
chr1	1_25038768	25038768	T	C	GGATCCAGTTGTGAACATATTCATCAACATTAGTAGGATTATTTCTCAAATAAATTCCATCATCCTTGGCGGTCCAAATACAATTTCCTTCACTCCCACA[T/C]CTATCTCGTAGCCAAAAGTTTTTAGACTCTGGCCAAAAGATTTCGAAAGAGACATAGGCATCTCGTTTCACCAATTTGCACCAAAACAAGGTTGTTCCCC
chr1	1_25043992	25043992	C	G	TGGAATATTTTTCCGGACTAAATTCCCAATCCAACTCTTTTTTTTTAGAAAAAAAAATTAATTATCCTATGCACCTTAACTCAACTTGGATCCAAACTCC[C/G]AAATTATCTGAAATTTGAGATAGAATATACTGTCGTCAAACGTTGCCAGCCTCCAATTGTACGTATAACAACCTAAAGTCAATTGCATCGAACGACCACA
chr1	1_25114922	25114922	A	G	CTAATAAAGAAATAGAATTTACCATTCAGTTGTTGCTAGGGACATCACCCATCTCACAATCACTTTATAGAATGGATACGAGAAAGCTAAGTGAACTAAA[A/G]GAGCACCCACAAGAGTGGGTTGACAGGGGGTACATTAGACCTTATGTATCGCCTTAAGGAGCTCAGTTTTGTTTGTTAAGAAGAAAGATGACACTCTAAG
chr1	1_25144824	25144824	A	C	CAGTTGCATAACTATGTATTCTTTATTTTAAAAATACCATGGCCCACTTTGAATATAAAAGAGAAAGTAAAAAATTGAATTCTGCCGCCAGAATTTGAAC[A/C]TGGATTTCATAATTCAAAATTGCCAGTGTGCTACTAAGAATGTTTGACCAAGAATGTGTTAATGCAAATATTAGCATTCTGACTTTTCTTTTTTATTTAG
chr1	1_25294742	25294742	T	C	TACATAACTCTCATTCATTGAACATTTCTGTGGCCAGATCATCCCTCCATTGACTCCACACATTTGAGGTCTTAATATAGTGAATGTCGTCACCTGCAAT[T/C]GTGGCATACGTCGAATCACCCTCATCATAATCCTCTGTCATTTTTAGCGTTAATCATCTCTTTGTTGATGAGGTTGTGTAATAGAAAACAAGCCATTATC
chr1	1_25317360	25317360	A	T	AATTGAATGAAAGCATCATCATGTAGTTGAAAAAGGCCTTGCACTTCTTGCCTAAGCGAGGATATAATGCCTTGACCTATTGGTGGGAAGCCTTCCACAC[A/T]GTATTATATCTCATCAATAGGATGCCAACTCTTATTCTCAAAGGTACCTCACCCTATTTTCTTATAAATGATAGACACCCAAATTAAAAAGACCTGTGTG
chr1	1_25386353	25386353	G	A	GTTTTGAGTTTCAGGTTTCTCAGTAAACAAACAGAAACCTTAAACCCTAAAAACAGAGTCCTGGACCAAAACAAAAGCCAAAGGAAGAAGAGAATGAAGA[G/A]AACTCACTCTTGGCGCCAATTTTAGAGAGCTTTCCATCAACGAGAAGAGCATCATTATGGGAGCTCCCAATTGGGAGGCGTTTAGTAGAGAAGAAAGAGA
chr1	1_25457449	25457449	T	G	CTCAAGAGCCGGACAAAGTACTGATTGTTGGAGTTTGTGGAAAGCCTAGACTCGGAGCATCACATGGCAATGCATTTGGTAGAGCTTTTCGAGACGCGGC[T/G]GAGGAAATTAGCTCGGAGTTTTTCCATGAGATGTTTGAGTCTTCATGGATTCTTCTTGAAAAAACTTCAGTGAACTCTTTCATGGTTAGATTGACTCAGA
chr1	1_25501986	25501986	G	A	GGATACCAACAGCCGCCATGAACATTAACAACATACTTATGAGCAAAGCATATGTTTTCTTCGATGATCTACGGTATTCTCCAAATAGAACAATTCCCCA[G/A]AACGTGCTTACCAGTGGAAGCGCCTGAAACATAAACCAATAATGTAACATGTTTTTCTTTTTTTTTATGAGTTTAAGAATATCTTGGGCCAGATTCAACC
chr1	1_25641191	25641191	A	C	CGAAAATCCTCTATAGCCTTGTCAAGCTCATAAATCGTCCTGTCGGTTGATTTGACACAATCATGAAGAGGAATCCTGTCTCGTTTACTAACGTTGTTAA[A/C]GGACATCGTAAGTTTTTTTATGTTTCCATTGTTAAGCTTAGCTGCATCCATAGCCACACTCAATGACAATTGAACGATATCTTTCAAACTCAACAAATTA
chr1	1_25742355	25742355	A	G;T	CTCAATGTGAGCACCATTTGCTCCCCTTTTACGGCGTCGTCCATATAGGATTCATAAGAGATGATGGACTCACTCCCCTTGAGAAATCACGTTTAAACTC[A/G;T]GTAATACATTTTTATGGTTTCAAGCTCCAAGTTCAGGAAAGAATGACCAGGCAGATAGCAGAGACAGTTTCATCATTATTAGGAACAGACGTGATAGTTG
chr1	1_25881760	25881760	G	T	GCACACAACAATGGCGAATCTACGGAATACTACTAGAACCGTTAATGGAGGTTTTCTTCAAACCTCACTTAGATTCTTCTCCTTCAGAGCTCTCCTTTCC[G/T]CCATTTCCATCGCATTTCTTCTCTTCCTCTCTTTCTCATTCTTCTTCACTCCCTCTACTCACTCTTCCGATCTCACCTCCCTTCCTGTAAGTTCTGTTTC
chr1	1_25882652	25882652	A	G	TTAAAGTCACGAGACAAGTCATTGCTGAAGCCAAAGAATCATTTGACAATCAACTTAAGATTCAGAAATTGAAGGATACCATTTTTTCAGTGAATGAGTT[A/G]TTGTCGAAAGCCAAGAAACAAGGTGCCTTCTCAAGTTTAATTGCGGCGAAATCTCTTCCAAAAAGTTTGCATTGCATTGCAATGAGGTTGATGGAAGAGA
chr1	1_26253700	26253700	C	A	TACATACCCTTTACTATTAAATCATCACAATATAGCCTAATTCACATTTTTTTTCCGCATACGAATGAACTTAAAGTTAATTTTAAGCTGCCTTTGTACT[C/A]TTTTTATAACATAGGGATCAAGTCATAACATAGTTCAACTAATATTTTTACATGATGAAATTAAGCATAAAATTCCTTGAGAAATTAGCCATTGATTGCG
chr1	1_26972902	26972902	T	G	TGACCTTGGAAGGACCCAAAACATCACTATGAAGAAGAGTGCAAGGATTAGGTTGGTTTGTATAGTTGGGTAGGAAACGATACATGATGTTGTTTATTCC[T/G]AATACACACATCACAAAATAAAAGTAGACACATCAATTTTAGAGAAAAGATGAGGAAATAAATGTTTCATATATATTGAAAATTAGGGTAGACTCGTCAG
chr1	1_26973027	26973027	C	T	TAGACACATCAATTTTAGAGAAAAGATGAGGAAATAAATGTTTCATATATATTGAAAATTAGGGTAGACTCGTCAGAAATGCTACAACATACAATCATGT[C/T]CAGAAGTAGTAAGTAAAAAGATAAAAACTAGTTCTAGAAGTACTACTATAAGAGATGCCATAATTAAGGAGATAGAATCCTTTACTATGTCGGGTAGTGC
chr1	1_27079370	27079370	G	A	GTTGCAGTCGAGAGGATCATCATCTCCATGTTGCAGCCGAGAGGACCATCAACATCATCTTCAATATGTTGTAGCCGAGAGGACCATCATCATCGTCTTC[G/A]ATGCATTGTAGCCAAGAGGACCATCATCATAATCTTCAATGTGTTGTAGCCAAGAGGACAATCATCATTATCTTCAATGTGTTGTAGTCTAGAGGATCAT
chr1	1_27114009	27114009	T	C	GTGGCTTGGAGGAGGGTAAACCTTTGAGACCCTTGATTCCAAACTATACAATAATGTCAAACCCTTTTCTACAAAGCACTTCAAGGAGAATACACTAGTC[T/C]ATTTTATGACCCATCCTTTGAACTTCTTGGTTTAATACTCATCCACCAACATATTGATGGAACACTAACTTCTTGTACTGAATTTCTCTCCTCATTAATT
chr1	1_27458609	27458609	C	G	GTTTTCTTGGATTCAACATCGACATGAATGGTGAATCGATATTTTCATTATATCGTAGAAAAATCTATGAAACATAAAAAATATATATTGAAACGTTAAT[C/G]AAAATTTGGAAAGCTATTCTTTCACACTAGTTAGAGATGGACACAACACACCCCAACAATAACGGAGACAATAACAAATCAACCAAAAGAGAAGCAACAG
chr1	1_27637446	27637446	G	T	CTTGCACCAACTCGATCTAGTCTCTTTACAGATGCCGCAGCTTTCAAATTTCCTTCCTTCAGAAACGCCATAACCATCCTCTCACCAATCTCCTTCCCCT[G/T]CTCTTCGTTATCGATCACTGCCACCGCCGTTGGCCCTGCTCCACTTATCGTGCACCCAAATGCCCCAGCAGCAATGGCTGCCTTCTTAACACCATCCATA
chr1	1_27825335	27825335	A	G	TTATTTTGAAAGAAATTTCTTTCCTAATGCTGGAAATTCAAAAATAGCTCTTGGTTGCTCAAAGTCTGTTCCTATTGAGCCTGAGTGGGAAGAAGATGAT[A/G]TTTACCTGAGCCATCGGAAAGATGCTATAGCAATGATGAGGTAAATAAGTCTTCTATCTACTTTATAATTGACTTGTTCTTCCTGCTTCAGTTTGATTTG
chr1	1_27828736	27828736	T	C	AATTTACACGAATGTGATACTACAAAAACAATTTACACGAATGTGATACTACAAGAGTGTTCATTCGATGCATTTTGCATTCTATCTAAAAAACTTTCCT[T/C]CAACACTCATGGGATACGTCAGTCGTCTTCTTCATCGACATTTTTCTTAAGCGTTCTTCTTCGCTGTAGTTTACATTTACGCACGTAGACTTATTCAAGT
chr1	1_27997735	27997735	T	C	AAGGGACTTGTCAGCATCGCCCAAAGGTGAACCCACATTAAGAAGCAATATAAACTATTTCTCCTTTTCTTCACTTAATTTAAAAACAAATTTTATTAAA[T/C]CAGAGTGAGAAAAAGGGAAAGATGGGGCATCCACCCACCTCAAGCCAAAAAAGAGATCACAATAATGCTCATCTTGGGTAAACTAAGCAAATCTATAGAA
chr1	1_28089194	28089194	G	C	AAAAAGCCCCCCATCGAATTCAACACCTTACCAAAGCAAGTCAAAGCTCTCTTCCCAATCTTTTGTATAACAGAGAGAGAGAGAGAGGGAGAGAAGAGAA[G/C]AGAGTATTTGTAGATTTGGATAAGGACACACAAATATTTGGTTTGACACAACAGAGACCATCATGCTCATGCATGTATCTATATAGTCTAACAAAGATTT
chr1	1_28383278	28383278	G	A	ACAGTACAAAATGCCTTCAAGCTGACTTTCTCCCTCCATATGTCCGTGATGCCATCAACATGGAGAAGACTCCATCTCTTCTTTTTGTGCTTTTATTCAG[G/A]TAGCTGCTGGGCAAATTTATTCTCTCTTTTTGGTCCGTCTTGGGTGCATGGTGATAAAATTAAAGCAAGCTTTCAGCAACTTCTTATTGGGCCTCACCTC
chr1	1_28383667	28383667	G	C	ATCTCAATTTGAATTGGAGAGTTTTCATTTCTCCACCCTAGCAGATTTAGTTTTCATTTCTCCACCCTAGCAGATTTTTGTCAAAGTTTATGTTTCTCTA[G/C]TATTTTGTTCTTAGTCCTGTATTTCTGCTACTATTTCATCTCTTGTGTTTGCCTTTAATGGCCAAGGCTGTGTAGATTTTGTTTGCTATATTTAGCTTTG
chr1	1_28487136	28487136	G	A	AATCAGCAATCAGAACAACTTTTGAACGGGAAAAAAATAGTGACATCATATGAAAGTTCATTAGAATGCTATTTTTAGCACAAGATTCTGTCTAATTAGA[G/A]TTGAAATCTTTCAAGCCCATGAATCTCAATGTCCGAGAAATGGAAACTGAATTGGCAAGCAAAGAATACATGTTCTAGAATCATGATGTTCATTGAGTGG
chr1	1_28487264	28487264	C	T	AATGTCCGAGAAATGGAAACTGAATTGGCAAGCAAAGAATACATGTTCTAGAATCATGATGTTCATTGAGTGGTACCATGAGACCAAAGTGTAGATAATT[C/T]CTCAAGGCTAAAGGGAAAATATGCATCTACCAAAAGACCTGACACAAAACGCATCATACTTGCACCATACAAGAGAGCACAAAAATGAAAGCTGCAAAAA
chr1	1_28491196	28491196	C	T	AAGGACCTGCTAAGCCTTAAAATAACATTATATCATCAGAATGGTCTCTCTTCCCATCCTAATGCTTCCTAACGAGCTCTTCTCTGAACCCCGGACTTCC[C/T]ATCTGCTTCAAAGTTAAAACATCTACCTACAATAACAAATGTTGTTTCAATCCTCTAGTTCCCGTACACCACCCAAATCTTGGCTTGATAACAAATTTTG
chr1	1_28538460	28538460	A	T	CGTTGGGTAGCACTAGTGCCTGGCGCTGGTATGCATTTGATGGTGCCCATGGGTCGTGCTTGTACCCCTACTCGTGAGGCTGTTATAGGCACACGTCGTG[A/T]CTTGCATACGGGGCTTGTGGACTGCCTTCCATGGGCACACGTCAATGCCATGGATGTGTGTCGTAGGCACGTGAGAGCTGTCACACAGCCTTATTTGAAT
chr1	1_29056717	29056717	A	G	TGTAGTGGACTTAATTACTTGAAGGTTGCCCTTGACGACCTCAATGTATTCTCTGTCAATGTCCGCCCACTTAAGATAGCATACGAAAAATGTCTTTTGC[A/G]CGCACACGCCTATTGCCTGGCTAAAGCGAATGGCGTACGGGAAAATAGGCATCTCCGCTCCAGGGGCGATCATCATCGGAATGCATCCATAGACAACAAC
chr1	1_29461072	29461072	C	T	TTAGGGGCTCGTTGACGGTTGCTTGGCGACACTATGCGACGGAAGGCGGTGGCTCGCACACGGTCGCACATAGATGCGACGGAAACGACGTCGATGACGC[C/T]AACGGCTCCAGATCTACGGTCGGAAGAGGAAGAAAGAAGGACTGGAGACGGCGGCGGGTGGTTGGGCTTCAACTACCGCGGACGAACGAGGCGGCTCAGG
chr1	1_29623898	29623898	A	G	TACTGTGGGCACGTTCACCTTTATGTACGTCACATCCAATGCCCAAGACAATTCTGCAGGTTTATAGAAAGAGGCTTACATTACTGTGACGTTCTGATAC[A/G]TGACAAACTTACCACATAAACTACGTGCACCTCGAAACGCTTTCAACATTGATTAGTGCAGTTGTTTGATACCAACACAAGTTTCTTTATCAATTCGTCG
chr1	1_29624176	29624176	C	T	AATTATGCGGTTCTTCACGTCATACGCAAGGACGTGCAAGAACACCGCAACCGTTTCCTCAACATCGACAATCTCTGTCGATCAAAGACCAGCTACAGTC[C/T]TAAGTAAGTGACATAGAATTTCAAATGTGCACCTGTCCATTAGGGTGCTTTCGTGACACACAAGATCAGACTCGTGTATCATTCGAAAGTACGCAAGCTG
chr1	1_29655537	29655537	A	G	TCTTTTGGTGTTCAAAGTTACATCTATATGGGAAATTATGAACCACATTTTTAAATTCATGACCAAATTGGCCTTTTGACATTGAAATTCCAATAGAGTC[A/G]GAAGGACACCTGGGATCTAGTTGTACCTTGAAACTACTCCGTCGAATGGGAAAAGACAAAAATCTAGTGGTATTTTGAAGCTTGTTGGAGAATTGAGGCG
chr1	1_29894037	29894037	A	C;T	CAGCTTAAAAGATGAGTGATCTGAATGTAATTTGGAACTAAATCTATGTTAATGCAGGGGAAAAGTTGCTGAAGGTATAGATTTTGATCGACATTACGGA[A/C;T]GATTGGTGATAATGTTCGGTGTTCCTTTTCAATACACATTAAGCAAGTGAGTTTCACATTGTGACTTTCTAATGATAACTTGTGGGACTAAATGACGATT
chr1	1_29941851	29941851	A	G	AAATAACACTTATTTAAGGTTCACAATAAAAAAAACAAAAAAGAAAGAAGATTGAATTATGGTTGAAAGATAATTTCAAACCAACACAATACCTTCCGCC[A/G]TAATAATAGCTTTCCCTCGCAACAAAACCCTTTGTTTCTGGTCATCCAGATGGACGTGCAATACTCCACTTCTAGGTGATGCCTAACCAAAAAAAATTCA
chr1	1_30021897	30021897	C	A	GAAATGAATCGTGTAGCACCTGAAAAATCAAATGGTTTGATTCAAGAAGATAGTGGACATAATGATCATGAACAAAGTCCTCAAATTACCAAAACCTGGA[C/A]CCAGGTTACTGAGGATATCAAACAGAATAAGACATTGCTTGATGGAGTCCATCATTCTCTTAACGTTTGTGATTTGGACTCCTTACTTGTGCAGGAATTA
chr1	1_30024756	30024756	C	T	CCAAGTGGGATTGTAGACTTTGTTCTGGTATTTGTTGTACACGTGAAAAACAAAGAACCCTGCATGCTAATGATAAGTATTTGCATAATGAATACGAACT[C/T]GTGCCGTTAATTGTTCCTTTGTAATAAATTCTCTGTCAAAATATCGGTAACTGCTTTAAGATGTTGGAACTTCTATCTCAGTATGAAAAAATGAGAACAC
chr1	1_30025121	30025121	C	A;T	ATTTGACTCATTTTTCCTCCATACTAATGGACACAGTAGCTCATCTGGATGCCGAGAAAGGCACATCATTAAATCTTGGAAAGGAAGGAAACCAAGCATC[C/A;T]TCGGTCAGTAGCTCTAGCTTGTCGTCAAACAATCTTAAAGAAGAAGGATCAGAAAGAAACCATTTCAAATCATCATTTTCAGATGACGGGTGGGATGTAT
chr1	1_30149648	30149648	C	G	TGATCGAGGAACAAAGGCAAGGGAAACTGCCACAAACGGAGCAACCTCCTCAAGGAAAAAAGAATATTGACTACTCTCATTCTAGAGTTTGTTCCAAGCG[C/G]AAGCTAGGTTGAAGCTGCTATCTCTCTTGCTGTAAAAACTGCAAAACCGTGGTGTTAATACCCTTATTTCATGTGAATGAATTGAAACCAAGGCATCATT
chr1	1_30241241	30241241	C	T	CGGGTATGAGAAATGTACTGTTTGAATAGATAGGAAATTCTTTTGGTGTTCCAGGGTACTTTTCATGAGAACTAGGAGCGAAATAGAGAGTGCCAGTCCC[C/T]TTCAGAACCACAAAAACTTCTTCACATGAGTGCCTGTGAATAGGTGTGTGCGATCCAGGAGAAAATGTTTGGAGCCACACCTCCACCTGCAAAAGCCAGT
chr1	1_30266236	30266236	C	T	ATGTATGTCGGTATCTTGAAGCTGAGCAAATTGGTGCCATTGTTCGTGAACAGGAAAAAAAAGCTGCTTGGAAAACCGAACAGTTACAACATATCCGTGA[C/T]TCTGAGGAAAGAAAACGGCAGCGCAACTTGCAAGTGGAGAAGATGAAATCAGAGATGCTCAATTTGCAAATCCAGCTTCACAACATGAACTCATCCGTTG
chr1	1_30462938	30462938	G	A	AAAATCACAAAAATGAAGCTCGACAAGTAGCCTAAACAGAACGAAAATCAGAAGGAAGAAGCAATACCTCTAATGCCTTTGAAGGAACCGACCACTCATC[G/A]GGAACCCTGAGGCTTTCAACCTCTAGTTCGGGATCATCATCTTCCTCCCCATACGGTGGGCCATTTCGAATATAAGACCTGGAAGTTGTTTGAGCGTGCC
chr1	1_30644012	30644012	T	C	GGATCGCACTTTTATTGCTGATTCTGTGAGTTTTGGAGGTAAATGGATACTCTAAATTGGAACTTCTATATCACTGCATGCTGCATCTATTTCAGAGGGT[T/C]CTTTCCCCTCTTGTCACGTTCACGTTTATGAAGCTATCTAGTCCTATTCATTGTTTTAAAAATGTAGATTTGATTATTTGCGACATGATTCTCACTTCCC
chr1	1_30743852	30743852	T	C	ATTTTGCTGTGTTTTTTTTGTTCGTTTGGATTCTTATGGCGTTTGGGATTTGTTTGCAGGCTTTACATGATGGGAAGGACGTTTTCTTCTTGCTCCAGGT[T/C]GATGGGCAATATCAATACTCAAAAGGGTTTGTTTGAATCTGGACTAATATCATTCGATTGATCTCTATTTTTCTTTTTATGCATGTTCGTGTGTCTAATC
chr1	1_30787231	30787231	T	C	TGGTTAACCTATTTTGACTAAAAAAAATTGACTTAATGTCAAGCTGGCTTACATGGGCATGTCAACCACCATACGACATAGGCAATATGACTTGGGTTGA[T/C]GTTCAAACGGCTTGAGTCAACCCCTTGATAGGGCTAAATCATGTCGTATATATTTACACTTTTGGCTCACTGATCATCAAGCCTAGGTCACTAAAGCCTA
chr1	1_30792684	30792684	T	G	AATTTCAGTATAAGGACTTGGATGAGGATTTTCTCAGACGCATTACAGAAAACACCCGGCGTTATATTGGAATTTTTGCTGATGCTATTGATGAGCTCAT[T/G]CCTGAGCCAACAGAGGCGTTTATTGACGATGATCATGACATATTAATGACTCAAAGGTCTGATGATGGGCCAGATACTGTTGATAACCCTGACCCACGCC
chr1	1_30832329	30832329	C	T	TGGCAATGAGATCAAATTCATCGTATCCTGGACGAACCTATCGTTTCTATTCTGGTCCGGTGGTATATGAATTTGGTCATGGTTTGAGTTACACTAATTT[C/T]ATCCATACAATTGTCAAAGCTCCTACCATTGTCTCTGTTTCACTTTCTGGTCATCGTCAAACTCACTCTGCTTCTACCTTGTCTGGCAAAGCCATTCGAG
chr1	1_30832636	30832636	A	G	TGCTAATGGCGCCACATGGGTACCACGCAAGCAATTAGTGGCATTTGAGAAGTTGCATCTTTCTTCCAAGGAAAAACGACGCTTGCAAGTTCACGTTCAT[A/G]TTTGTAAGTATTTGAGCGTTGTGGATAAGTTAGGGGTGAGGAGAATTCCACTAGGAGATCACGTTATTCATATTGGCGATGTCAAGCATACAATATCGCT
chr1	1_30832878	30832878	G	A	GAACGAGAAATCATATTGAGACACTAAAACAACGTGGGTAATGATTCTATACTAGAAAAAGAATTTGGTGAGCAATTTTTTCTCAAATAGGGGTTGTTGT[G/A]TGGAGTACATAGGGAAGGTGCATTGTAATGAATATTAGAAAAAGATGATGGTAATAAATTGATAATGGGGTTTTAGAGAGGTCTAAAATTTAGGACTAAA
chr1	1_31300573	31300573	T	C	GGCTATTGAGTGAAGTCCTGGATGGAGCCTTGTTGAAGCTAATTAGTACATCTGTTCATGGAGTTTCCCAGGCCATGCAAGTGGCAGCAAATATGGCTGT[T/C]TTTGAGCGTGCATGTGATTTCTTTTTCCGTCATGCTGCTCAGCTTTCTGGTATTCCATTGAGAATGGCTGAGAGGGGTAGGAGACAGTTTCCACTGAGCA
chr1	1_31348346	31348346	C	T	CATGTTCTACAAGTGGTAAGTCCCAGTAGTTCTAGTAGAAATGCATAGCTCTGACTAATCGATAAGTTGATGTCAGAACGTACATTATACCTTTTTGACA[C/T]ATTGTTTAGTTTTCTAAACATGAACAGCAACTATTTGTTTGCAGGGTGATGAAATCTATGATGCCATGTTGAATCAGACTAATATAGGAAACAACAATAA
chr1	1_31408076	31408076	A	G	TTATGCTTACTCCAAAGATGAAACAAATTATGCTTACTCCAAAGCGTGGTTATTGGTTGGTCTCATCCAAATGCAAATTCTTACTAATTAAATTTGGAAC[A/G]TAAGTTCGATGGTTGATGTGAACGGATCTAAATTTAATATTTAACACAACTGCACATAGCAAATGGATCCTTAGTTTTGCAGGCAAGTCGTTCTTCATTT
chr1	1_31462049	31462049	A	G	TCTGACTTTAGGGTTTCTGTTTCTTCTTCCCTAATACTTTCTCTAGGGTTTTTCACTTTTTCTTCCCACCGTCTTTGTATAATCCGAAGCAATGAGGTAA[A/G]TTACTGTTCTCTTTCCCTCCTTTTCAACCTTGATTTTCCCGTGGATTGCATTCTTATGGGTGTCTGTTTTGATCTGTGATTTTGTGATCTCTAACTCTAC
chr1	1_31462851	31462851	C	T	AATTTTGAGTGGGTTAGGTGGCTAGCTGTTTGAATTCATTCTGTTGGATGATATATGGACTCATGGACGTGATCTAGTTTAATTCATACTTTTGAGAATT[C/T]CCTATGTGAACGTAACTTTTGGGACTGTTGCAATTTATCTATACGTTTATGATTACTGATAACATTTGTTAAATAATGTAGTCGTCATCCTGAGGTGAAA
chr1	1_31473938	31473938	A	G	AGTACTTACTCAAATCCCATTGAAGACCAGTGGTTGTCGTGCTTCCAGAAGGCATTCCAATTGGAATGAGACCGCAATGTGGCCCCTCTACAGATGAATG[A/G]ATAAGGATTTCATGGTGATGAGTCCTTGGCAGAAGATGAATAAGACAATCATCAGACAGAAGTATTATGCGAGTGGTTGAGAAACGGCATAGAACATTAA
chr1	1_31515172	31515172	G	C	TTCCTTTCCTTGACACCCAAATGTTGTAGGGTCAGGCGGGCTGTCTCGTGAGATTAGTCGAGGTGCGCGTAAGCTGATCTTGAGTCTCACAGATATAAAA[G/C]AAAAAGTGGGTTTTCGTAAAATCATTCAACACTGGCCTTTGCCTTGTCATTGGAATCTTTACTCCCTCTTCATCTTGGCCTGCTTGTTTGGATTGGAGAT
chr1	1_31521750	31521750	A	G	TTTTACAACTGCCGATCTGATTGTTAAATGTAATTGTCACAACTGAAGATGTTTGCTGCTTGATCTTAATTCTTTTTCAGGATTATCACCCTCCACCTCA[A/G]TGATTCTTATTTGTTTGACTTGTTATTATTGATCGTTTTATTTGGCTGGTTTGTTTCATTGTATGAGATTGTGAAGTGCACATTCTTACTTTTTTATCTT
chr1	1_32177532	32177532	C	T	TTTTTTTATTTTTATTTTTTATCATTTTAACATAAAAATATATAAAAGAACGTACTGATTCGATGACCGCACTTCTGCAGAATAGGGCAATGCACGAGAT[C/T]GGATCGGTTCGAGGACAAGGAGTAGCATTAAGAATATCAGGAACAAAAGCTGCATTTCACAACTGCAGCTTCTATGGAGATCAAGACACACTATATGATC
chr1	1_32214193	32214193	G	A	TAATGAGTAGATTTAAGTGACACAATTTCATTGAGCTCCGTGCTTATTTGAGTGATAAACAATTCTTAAGGTAACTCCTTTAGCCTCACTTAATTAAACT[G/A]GAAAAACCATGAAGAGTCAAATGACTTCATATTTATTGGTTGCGTTAGATCTTTTATCTTATGACACTTTAATGGATCCTTAAGACTCTCAACTATAATC
chr1	1_32446692	32446692	G	A	CTGAAAATAATTGGCTAATTGCTTCTGATTTAGTTCAAGTTTCTTCTGCTTCTGTACAAGACAGAAAACCTTTGGAAGGACGTGCTTTCTGCTTTCTACC[G/A]TTACCTATTAAAACTGGTCTCCCTGTACATGTCAATGCATATTTTGAGCTTTCATCAAATCGGAGGGACATCTGGTATGGTGATGACATGGCAGGGGGTG
chr1	1_32499540	32499540	C	T	TCAAGAATCCAACTCTGTCAGACTCTTGTGGTAATTCTCTCGACAAGTATTTCGACGTGTACGATATCATCGATGTGTACAGTCTGTATACTCCAATGTG[C/T]GTTGAGAAGAACTCGAGCAGCACCAGAAGGAAACCACGGCGATTTGCAATCAACGGCGTTGCGCCTCAGAATGTGGGTACTCTGAATTTTTTACATAAAT
chr1	1_32625994	32625994	C	G	TTACAAACTTAATAATCTAATGAGTAATATCAATTGCACTTAAAAAGCATTGTCCTCTCTATATTAATTCAAGATAATCAGATTTTCTATCATGTTAGTG[C/G]CTTTGAAACAACTCTCCAACAAGTTCTCATGGGAATAGTTTAAAAAAAAACTTGCAATTCGCTCAACACAAACTCATGCATAGGAAACTAACTCACTTTA
chr1	1_32667903	32667903	A	T	TACTAATTAACTTGTTTAATTTATTTTTATTGGAAACTACATTAACATGTTTCTAGCATATGTTCTTCAGATGATAATCTCTTTAATTTATTGACCAATG[A/T]AAACAGGAATAGACACAAGCAATGCCTTGTTGGAAGAAATGAGGAAAGATAAGGAGAGAAAAAGTGATGGCCAATCATTCTTGTTAGAACCCTTATTAGC
chr1	1_32678266	32678266	G	A	AGGCTTCCAAAAAGCAGAGTCTGAATAGAAGAGCCATCCCTGCACAGAGATGCAACAATCAATTTTAATTCAAATCTAGAAAACGAAACTCATCAAATTA[G/A]AATTTGGTAAATCTGATTTGCATAAACACCCTAGAGATTTGAATATTCTGAAAACTCAACCTAAAAATTAACGGTTTGAGTCTAGTTCTTTTGTTTTTAG
chr1	1_32778200	32778200	T	C	TGATGAACAAATGCAGGCTGGAAAGATAACTACATCTACGAGTATGGTGATGGTAATTGTAATCTTCTTCACAGTCGTGCATGCCCCAAAAGTTGTAGAA[T/C]GTATAATCCAAAGGGCAAGGAAACGCACACCTACACATCGAATGGCTCTCCAATTGCTTGATCCGTCAAGCGAGCTTAAGATCTTGTTATGTATACATGG
chr1	1_32850911	32850911	T	C	AGATATAAGTTTCAAGAAAAAAGAGAGTACGTACAATACAACCACAGCCATTTTTTGACTTCGAAAAGGTTTCAAGGAAGCGGATCGCTGAAAACAATGG[T/C]TGTGGAGGCCAGGAAGTGTAGCCTTGAGGCCTATATTCATCATCATCGACATTATTATGGAAACATTCCCTCCAGATATTCATCAAACTCTTCTTTGTTA
chr1	1_32853151	32853151	T	C	TTTAGAATATTTATTTTGTAACAAATGGGAAACAATTCCAAATTTGAACATCCCAGCTCATCAAGAGATATTAATACTACCTCATAGCTTGCTAAACCAT[T/C]CTTCTCATCACAATGCTTGTTACCGCATATGAACTGCCCTGACAGAAGAAAAAGTGGTCAAGGAAAAACTCAAGCATAAATCCCAACGAAAAAGGTAAGG
chr1	1_32955694	32955694	G	C;T	GAGGAGGAGGCATTAAGTTTGTGGAGCCAGTGAGAAAGAAAGCCGACAGGCAAAATTTAAAAGGAATCGAGTGCAAGCAATGCAAGAAGTTCTATGATGC[G/C;T]GTTCTTCCAAATGATGGCAACGAAGAAACTAACGGTGATAAACCGTGTTTACGATGTGAGCATCATGATGGAGTTTCAAGGCATCGGTATAGGTATGTTC
chr1	1_33015377	33015377	C	T	TTGAGTAATGGTTGTCGGCTTGAGTCCCCATCCAAACGGAGAGCATCAACTCACCCCTGACTTGACTGCCATTGCTGTTTCGCTTTTCGAGTTTATACCA[C/T]TGCGAAGCCAACTGACTGTCGGGTGGTATCCTCAATGGAACGTCGGCAATGCTCATAACAATGCTGCCGATCTCTGCACCGGCTGCTGACTTATTAAACA
chr1	1_33035266	33035266	G	A;T	GGCTAGGGGTCAAACCCAAGGTTAGGTATTGTCGTTAATAGCACATTTAACAATCTTTATCTCCTCCGTCAATATACACTATGTTCCTTTCTTGGTGCTT[G/A;T]TGTGGAATATAATAGCAAGATTTATCTATGCATTCTTATGTTGGGCTATTTGTTTTTAGTAAGAATTGGATGTCACATTTAGATTATTATGACCTATAGA
chr1	1_33104184	33104184	A	T	GGCACGAACAGATCCCCATAATGGAGTTTGATGAATTAAGGGCTTACAAGCTTGAGCAATCTGTATTGAATCATGAAGATGAAGACAATCGATAAATTAG[A/T]GCGTACAAAGGAATGTAAAGCTAATGTCAAAAGTGTATCTAGTATGGAGATGTTTAAGTAAACTGACCAAGAGCAGTCCCCATCCCGTCGGTAAGAAGGC
chr1	1_33113490	33113490	T	C	CGTTCACCCTGCCTCCACATATCGTACAGGATATGTGTTTGATTGAACAAATGTAATTAGAACCATCTCAATGTCTTCCACTGAGGCAGAGAAGAAACTT[T/C]ATCTCCACCGTCCACAACAGCAGAATTGTATTGGTTATGGCATGGCAACTGCCTTGTGATCTAAATATCTTTTTTACAGGGCCCCCCCTCATCCATAATA
chr1	1_33170341	33170341	C	T	GATTAATAAAGATTTTCGTATTGGAGTATTGTTGATTAAGATAAATACACAAAATAGTCATTAGAGTAATATCAAGAATAACTTATTTAAAATTTTCTAT[C/T]AGACAAATTGTCAGCAAAAGATTTTTGTCATGGCGATGCCAATTAATTACTACTCATATGGTAATTGCATTTTGAACATTTGTAGCGGTTTGATTTAAAA
chr1	1_33180728	33180728	C	T	ATGGTGTGTGCTTCAATTCCTTCTTCAATTTGGTTTTCTTAGGCTCTATTTTGCTAATTATTTGGTACTTCAATTCCTTCTTCAATTTGGTGTAAAAGGC[C/T]ATTTTTAAGAGTCTTTGGGTTTGTGCATTATTATGTAGAACTAATAACTGAACAATGGAAGAATCCAACCCATGTAGCGAATGCATATATCTAGTAAGTT
chr1	1_33211081	33211081	T	C	GTATGCATAGATGCAAGAAAGGGCTAATTTCTTTCTTCAAATTATCACGTATCATCCCAAACAATTTTTCGATGCATGCAGCTAGATGTTGCTTAAAAAG[T/C]AGTGCTGGGTACTTGGCTTCAACTTTAGACTGATTGTTTGTCTTCCCCACCATTCCACTGTATCCACTGGATATTCCCATGCCCACTGAAGATGATCGAA
chr1	1_33237065	33237065	G	T	TCCACAGCCGTGTAAAAAGGATTGGCTGCCGTCATGATGGCGCCCCGGTAAGACGCGCCAAGGAAGGTGAAGACGAACTCCGGGGAATTGGGAAGTAAAT[G/T]CATGACAACGTCACCCTTCTTAATACCTAGGTTGTGTAGGCCAGCGGCGACTCGACGGGCTGTTAGCTGAACGTCATGGTAGGTGTAAACATCCCCGGTG
chr1	1_33349954	33349954	G	A	AAGGGAAATTCTTCAAATCCTAGAGGCTTCAATCTTAGCTGCATGTGAGTGTAAATTATCGTGTCATGTAGAATATATTATTGTTGCATGTAAAAGATTG[G/A]AGCATAGTAGCCTTACATCTTACTGTTCACCACAACAATAGATTACAGTTTACTCTTGTTCAAGAGTACTCTCTCCTTTTGTTTTGTGACAAGGAAACAA
chr1	1_33350101	33350101	A	G	AGTTTACTCTTGTTCAAGAGTACTCTCTCCTTTTGTTTTGTGACAAGGAAACAAAAATATTGCAGTTCATTTTATGGAAAGACACAAAAGAAAAAGAAAA[A/G]AACATGTGGATGAGTGACCACCATGAATTCCACCATTTCTCTGAATTATACAAATTTCATCGTGTAGAAAATAATATCTTGTCCTCGAGAATATTATGCC
chr1	1_33351403	33351403	C	T	GATTAAATGACAGGCAAATAGATGATTAACCACCAACCTGAAGCGTAAAAGCCTCCAAAGGGATTGGATCCAATGTTGTTACCAAATACACATCCGTAAT[C/T]TTTTCACCATTTGTGATCCGGACACTGTATATCAATCCAAAGCTAACTCAGAAGAAATAACAGACAATACAACACAGGTATAGGTATCATCTCTATGTTA
chr1	1_33395362	33395362	T	A	CCACAACCCAGGCCATGAATCCTTGCAGTCGGCACGTTGTTGGAGAAGTAATTCTTGTGTACTTTCAGCAAAAATACACACGTGAACAGCCCGATGATAG[T/A]CTCCATCTCTATGAACTTCTCCCCTGCATTTTCAAGTAAAATATAGGGGTTAATCCGATAATTAGTTAATATTCTTGTTAATTGGATATTAGTTAATATT
chr1	1_33396457	33396457	G	T	ACGTCAAAATACTCTTCCTGTATATGAGGCTTCGCCATTCATGAACTTCAACGAATAAGTCTAGCTAATAACCAGCTCAGTCTCCGATCTCCGGCAGCGG[G/T]ATAGGAAACTCAGAGAAGAATATATATACAAACACTAAATACACTTCTTTTGATGAGAAATTACTATTACTTTGAACAATGCATTCGATCTCTCGATTTT
chr1	1_33404566	33404566	T	C	CAGGCAAGCTTTTAAACTGGTGGCTGTGTGAGGAAAAAAAGATGTGGGCAGCTTCTTGCCTTGCGTCGTGCTGTGCAGCATGCGCATGTGATGCATGCCG[T/C]ACGGTTGTTTCCAGTATTAGCCGAAGGTCTGCAAGGATTGCATACTGTGGCCTCTTCGCTCTCTCCTTGATTGTTTCTTGGATTCTCAGAGAGGTCGCTG
chr1	1_33442555	33442555	A	G	GTCTAAATTGGAATCATTTCAACAATCATATTACCGTAGGCCCCTGCCCTCTTCACTTATAGGACGTTATTATGATTCAACATAGGTCGGAATACAATAA[A/G]ATACATTGCATTAGTATTCTGGTTTTTCAATCCATTGTAAATCATAGAAATGTAGAGATAATCAATTTAAGACCAAGCAAATACTATCATCGATACGGAT
chr1	1_33556323	33556323	A	G	GTTGTCACTTTTGTACACCCCAACAAATCCAGATGAATTAAAGAAGGGCATCTTCTTCCAACCATTGCTAATGTTGAATCCTCAATTAATAATCTCTGTA[A/G]TCTTAGTACCTCCATTGCTGAAAGTTGAAACTTCATCACTATGTTCTTGATTCCCGTACAGAAATTCAATTCCAAATGCCTAATCTTAGTGCATACACTC
chr1	1_33624080	33624080	T	C	CTAATTGTTTAAGATTGGATAATACTTTTGGTATATGTCCTACCAACTTATTGTGAGAGAAATTCAAGGCATGGATATGTTCCAAGTCTCCAATTTGTTG[T/C]GGAATGTCACCAGTTAGTTGGTTACTTGATAAATCAAGTCCAGACATATAATTTAGAATATTTCCTTTGTAACTTTCCAACCTGTGTTTTGTAGTAAAAT
chr1	1_33627256	33627256	A	G	TGAGCAAATGATAGTTTTCATCCAACCCATGATAATGTTCATCAGAAAACAACTCATAGAGCAAGAGTTCCACCACATGGATGCCAAAAGTGTCGCATTT[A/G]ACTCTTTCCCAATTGCAACAATTAGATCCAACCCATGAAGGAAATGGGCTCTTATGGAAGACATGAGGGATATCGTAGGACAAAAAGATGGACTTCATAT
chr1	1_33648775	33648775	G	A	CTGACTTTAACTTCCTTTACACTATCATGTGATGACTCAGTAACTGGTCTTGGAGTATCAATGTGCAACTCATCCTCAGCCATTTCATTTTGATGCCCCG[G/A]ATGAGTTCTATCACTTGCGCTCACTACCTGGCAAAATTAAAGTGTCATGTGGCATGAGAAACAAAAACATTTTAATAGATTGAACACAATGGCATTCCTG
chr1	1_33686712	33686712	G	A	AGCTTCTGCATGATTGTGAAGTTCTTCACCACCGCCTTCAAGATTCTACTGTCGACTTTTTCATTGAGCAGGAAAATAAACTAATTTTGGAAACTGCTTC[G/A]ACAGCTGACGACGCAATAGATCTGTTGGCAACATCTGATAATCACATTAACCTTCTTTTAGCAGAGGTACTTGCGTTTGTTTCCATTGAAATGCATTTGC
chr1	1_33696569	33696569	A	G	CTTCATTAACGTAGCATAAATTTGCATCACTTTGATGCCATTTGACATTAATGGGTTGTATGGATTTCAGCTTCCCAACGTGGGAGGGTCTCTTCTGGGA[A/G]AAGGCATCTGGATTTGAGGAGTCCATGAAGTACAAAAAGCTGACCAATGCACAGAGATCAGGTCTGAACCAGATTCCTAACCGTAGGTTTACTCTTTGGT
chr1	1_33696773	33696773	T	C	CACCTACCATAAACAGGGCAAATGTTTATGTGGGATTTCAAGTGCAGTTAGATCTAACTGGAATCTTCATGCATGGAAAGATCCCGACTTTGAAAATTTC[T/C]CTCATTCAGATTTTCCGAGCTCATTTGTGGCAGAAGATCCATGAGAGTGTTGTCATGGATCTCTGTCAGGTTCTGGATCAGGAGTTAGATGCTTTGGAAA
chr1	1_33717524	33717524	G	T	GACGTAAAGGGTTGTCATCTGGAGCACATGCATCACTGTGAGGAAGAGGAGTGTTTGAAGAAGGCGGCATTGCACCGTTGTCAGTCGTACTAGCGGAGAC[G/T]GTGAAGGATAACTTTTGGCCTCGGCCCAAACAGTGTGTGCCAACGGTACAAATGAAGTAAAGCACACCGGCAGCGTCGAGCTTCACTGTGGCAGGACCTG
chr1	1_33718527	33718527	C	A	ATCGAAAAAAAATTACTTTGAGTGATCTGGTTTAATTAAATTAATAAGAGTGTAACTTAGATAGAAAAATTAATTTTCATTATGGTGGAAAAACTTAAAC[C/A]GAACTTGGCTAAACGTTGAAGTTCGCCAAGCTCTACCTCGACTGACTTCAACCCAAAAGGTTGGGTTAGATTTTGTCTAGACAAGACACAATTCAAATAG
chr1	1_33768684	33768684	C	A;T	CGGTGATGGCGGGGCAATTATTTTTATACAATGTGAAAATAAACATGCCCACATTGACTAGAAAAATGAGAGGCACCAGCCATGGGAACCATGGTTTGGG[C/A;T]GGGGGAGGATAATAGCTCGGTGGCGGTGGCATTATTGTGATGGGCTTGTGGATGTTATAGGACATTGATTCCATGTCGACCGACGGTGGTCTCTTCCCCA
chr1	1_33837506	33837506	C	T	GGACACGTGTCCAAGAACCATGCATGGTCGGAAGCTTATTAATATGCTCCATTTCATCGCTTATTACACTCACAAAGCAACCAAACACACAAAAATCACT[C/T]GAGAAAAAAGCTTAAACTAAAGTCGGAGTTCATAAAAAGAGAGGGAAAAAGAAAATGGCATCTCACAATCAGAGCTATAGAGCTGGTGAAACCAAGGGAC
chr1	1_33850619	33850619	T	G	ACGGAAGCATGTACAAAAGTTCTCCTCGTGCTTCCCGGCTTCGTTGGCGAAATCAGAGGTGGTTGTCGTCATCGCTGCCAAGCCGCAACGAGAGGTACGT[T/G]AAGACTATGAGATCTCATGTGACCTGTAGTTCAAAACAAGTCTAGCAGCATTTGTGATCTTGCATTTGGATGATGAATTCTTTAGATGTTTGACGAACAT
chr1	1_33855394	33855394	A	T	TGGGAGTTAGGAGAAAAGAAACACTATTGTGGCTGAATCCAGTCATTGAGTGTTTGTCTTTTCCGTTTTGTTTGAGCATTTTGGCGTTGATCTTCCTCTG[A/T]ATTTTGCTTCTTCAAGTTCTCCAAATCTTCTTCACTTATCAAACCCTTCAATCTTTTGTTTAGCTCGTATGCTTCACCCATCTTTTTTCTGCATTCTTTG
chr1	1_33902235	33902235	C	T	GGCTGTGGTTTTAGGCACATCCAAATGTATCAAAACAAGAAAGAAAGAGTATATGCAAACTGATGGACAGTCGCAAGCTCTCAACAGAAGCCTCACTCCA[C/T]GCAGCTCAAAACGAGCGTCTCCCGGTTCGAGCCGTAATCCAAGTCCTTTTCTCGGAGCAGACCAAACTCAACTACCGTCATCTTGATTGGAGTGGCTCGA
chr1	1_33924248	33924248	T	A	TTCTTCATGTACTTCACTTTCCTCTACTTTACCTACTATGGCATGATGGGGATCGCTGCCACGCCAAGTTACCATTTCAGTTTGATTATTTCGACTGCAT[T/A]TTACGGGATGTGGAACCTCTTTTGTGGCTTTCTCATCCCTAGAACAGTAAGTGTTTTGTTTGAAAAACATTTGATATTAAACAAATTTGTTTATATAATG
chr1	1_34005369	34005369	C	T	TCGAGATGATTTAGCAATAGAATTGCAGCTATTTTCTTCAGAAGCGGCTCTTTTCAGATTAGCTCGTGCAACCCGTCTCTCATGTTGATGTGCAGGAACT[C/T]TTGGAGGCAGCTGTGCTGATGCAGTAAATGCAGCAGCCCGAGCACGTGTAATTCTACCAGGGAATTCTCCAATATTAGCCCTGGTATGATTTTCTTCTTT
chr1	1_34247102	34247102	G	T	ACCCTTGGAGGAGAAGAAACCTTCTCCTTCAAGCTGCTTTCAGTAGGGATCAGATTCAATCTCAACCAATTTGAGAGTGCTTTGATGTAATCTTTTTGAC[G/T]GTTTACAAGCTTCTCCAATTGAGAATGCCACTCTTGCACCACAGCCCAAAGCTGCACTGTTCGTTCATGGTGGTGATCACTTGTTTCCTTTGGCGATTGA
chr1	1_34310068	34310068	G	A	GATGAAGAAGCCGCTGCTCCGCTGTGAATTCTTCCTGAACTCTCCATATCAGAATCATCACTAGAGTCGTCGTCATTTGCAGGTCCTAGAGGAGAATTTA[G/A]TATATCCTGCCCATCACCAGATATAAAGCTTGTTCTCTCAACCTCTTGCCAAACAGGTAGCTGCTCACTGTTATGACGGGATCTTTTCCTTCCAGACTGA
chr1	1_34407383	34407383	C	T	TTTTCTTCCCCTTCCATGAAAGTGCCAATCTCATTTTTATTTGCTCTCTACAGATTTGGGCATTGACAAGTCAATATTTATAAAACCTAAAACATTTCAC[C/T]TAACGGTACTTATGTTGAAGTTGTGGAACAAGGAGCGAGTTGATGCTGCTTCTGAAGTCTTGAGGGTGATTAAACTTGCTACCCGAAGATATTTGTACTT
chr1	1_34485906	34485906	C	T	AATTTTCTGGCAAAGCTGAATGAAGTGAATCACCTTCTACTAGCTTACGAAGTATGAAGAACAAATGATGCAGATTCTGAAATTTCACGAGGATAGAATC[C/T]ATTTGAACCTGGACAATACGAGCGAAATTGTATATCAACAATCACAAATAGGAAGCAAAAAAGGCCACCACCATCACGTTCACAGTTTAATCGTGAATCT
chr1	1_34630688	34630688	T	G	TTCTACTAAGCCACTAAAAATTTCCTTCTTGTTTCAATGCCGCTAACATTTAACATTTCACGAATCAGACATGCCCTTACTAGCTGGATTTGCAAATTCC[T/G]TTAGTCCATTGTACTTTGAGGTGAAACAGCTTAAGGAAGTGATGTCAACTGAACATCCTTGTGACTTGGCCTTTGATTTTGGTGATGGGCTGTTCGATAT
chr1	1_34722809	34722809	G	A	ATACTGATATGTGTTCTTGTTTTTTTGGTCACAACTAGAGAGACAGAGATTATTGATCTACTACTAAAACAAAGTTGGATTCAACTAGGGAAAGGTGTTG[G/A]GGGAGAGCGAAGCCATGCTGAAAAAGGAGTAGCTGTCAGAAAAGACTTGAATATTAATGGCTTCAACTCCTTCTGCTAATCTAAATATGGTTCATTCTTT
chr1	1_35039733	35039733	C	T	ATAATTAGAAATTCTATTTGAAGTCATTGGAAACCCAACGAATATCAATTTAAGTTTAAAGAATAAACTTACGCTCAGATGGTATTATTGATCCGTTAAG[C/T]TGTCGACTTAGACCAACAGAAAAGTCACACATGTCAATAATTTCCTGCAACAATAACTCGTTTATTAAGGGTAAAATATCTGAAGCATGATTGTGAGTTA
chr1	1_35211973	35211973	A	C	CCCAACTGACATGAAGGCTCCACTGTGGCTTACAGCCATTCATGATGAGTTGCTGAAACAACTGCACCCAGCGTGCAAGTTCAATGTGCGTTATGCGAAC[A/C]TTAAGGTGACAACCTTCTTCCCTTGCATAGACATGAGAATTTGCCATGGATTCAACCAATTTTGCACCAGGAATACCAGATAAAGCAAGAAATTTCTGAG
chr1	1_35256244	35256244	G	T	CGACTAGGGAGCTGGCTCAACAAATTGAGAAGGTTATGAGAGCTCTTGGAGATTATCTTGGAGTTAAGGTTCATGCCTGTGTGGGAGGAACAAGCGTCCG[G/T]GAGGATCAACGCATTCTTCAAGCTGGTGTTCATGTAGTAGTTGGAACACCTGGTCGTGTGTTTGACATGTTGAGGAGGCAGTCTCTTCGCCCAGATTGTA
chr1	1_35285494	35285494	T	C	TCTTTCCACTCATGGTCGTGTCAACCCCGCTTCGACCGGTCTTTGCTACCGGGAAGAAATCTGGACATTCCCACATTCCCGTCCCCTCCGCATAATGAAG[T/C]GGATGGTCAACCTGTATATATCATCAACAAAAAGGATGTTATAAGTTGGATAGAAAACTCAAAACAATACTTGAGTATTGCATCTATTTCAACCACACAT
chr1	1_35300275	35300275	A	G	TACCTTAACTCACAAATAATATCATCATTTCGTTTAACGTAACCTGATTCCACTTGACGAAATCTTTACTTCGATACATGACAGCGAGTCCACGGGCGTC[A/G]AGTTTGCTCCCGACGATGACTCGCCACTCCCCGTCGGGACCGATCCAGGCAGTGGTGGGGTCCCGGAAGGAGCTGGCATTGATGTGGTTTTGTGGGGTGG
chr1	1_35361583	35361583	A	G	AAAAGAACATAAATATGTAAGATTACAACTGTTCACTTGAATGCATCCTAGATAACTATCAAAATATTTGTAACACAGACACTACTTACTCTGATAAACA[A/G]GTATTGATGATTGAACTTAGCTTCTTTCCAAAACCTTGAACTGGACCGGATTGTACTTCTTCTTCCAACCTCAACCAGTCCTGATTGAATAAATAAATAA
chr1	1_35424065	35424065	C	G	TTACTCACACCATCATATGTGACTTGAACTCTCTGATGATTCTTTGGGCAGTCTTCATGCTTCTATTGTCTTTCACAACCCAACAATTGCTTGTCTCATT[C/G]TTACATTTCCTTTCCTTTTCCCAACTATGGCATTCCTCGAGATAATAGCCCTTGTTGCAGTCTCTCATCCTGGTGCGTGAAGGTAGACATGTATTATCAA
chr1	1_35523469	35523469	G	A;T	GAAGTCAGAAAGTTTAGCTTGGAAATTTTCAGTCAACAAGATGTTTGTTGGTTTCACATTTCCATGGATTATTGGTGGCTTACAACCATCATGTAGGAAC[G/A;T]CTAGTCCTGTATTCAGGGTTTTGGACAAAAATAAATGTGGATACTTTGTTGCAAAGAAGTTTGAAAGAAACACGACACACCTTGTGCTGCATCCATTGCT
chr1	1_35616495	35616495	C	T	TTATCGTGTGGCATAATGGATTCTTTATTTTAGCACCATGTTCATTTGAACTGCCCTTTTCTGTCATTAATGTTTACTTTCAGGATTTGGATATCTCTGA[C/T]GTGTCTGTGCTATATAATGTTGATGAGCCTACTGTTCGGAGTCTTAATGGTTGTCGTGTTGCTGATCAAATTCTAAAACTTGTTCCGAATATTGAGGTGA
chr1	1_35618472	35618472	T	A;G	AAAGTAGTTCCTGCGAGAATGTTGGGTTTGCATTAGCAGCAGGTAGTTGTGAAGGCAATGCTGGGAGCATAGAAGGAAGTGCTGATGAAAGTAATAATCC[T/A;G]GGAACATCTGTTGTTGATTCGTGTGAGGCAGATTCTGAACTTCAGTTGGATAATAGGTGTATAAATGGGGATAGCATGCATATGGAGACAGAGGTGGGTT
chr1	1_35707655	35707655	G	A;T	AGTAAGTTACCTTGTGAAGAAAATGGGGTGAAAGTTCATAAACTTGTGATGAAAACCCAGTGCCAGCATCCATTATCAAGGCCCATAAATTCTGACATGA[G/A;T]GCTACACTACTTATAAACAAGCCGTCCTCATTCCCTTTCTCTATATGCTGCGCAAGCCTTGCATCAGCTACATTATAGTGATACCTACACAACAAAATAA
chr1	1_35727647	35727647	C	G	CTTTCATCCACAAAACTTCTTTGTTCATGCTCAACTCAAACTATTATAAATAATACCAAATCCCCTCCCTCGACTTCTACAACCATTAGAGTACTTATTT[C/G]AATCAACACCCAAAGAATCAAAGTCTTAAGTTTTCGAGTTCTTCAAGAAGAAAAACAAACATTTCCTTTCATTTGTCAAACATGGCACCTCATGGCGAGG
chr2	2_226275	226275	T	C	ATGGAAAGAAGTAGATGTTGATGTTAAAGAAAGTTTCTTCACAGCAACTTCAATATCTTCACGATCCTCAGTTCTTATTTCTTCTGCTCTGTTACTTCTG[T/C]TGTCATTGCTATCTATTCCAAGGGCATCGATATCATTTATACTGAAAATAAATCTTCTCTGAATAGAGCACCAGTGCGCATCTATATCTCTAGCTGACTC
chr2	2_302867	302867	T	G	GTCTACGTAGCCGTTTAAGAGATTTAGTTTTTGGGTTTGGTGGTTGAACGCCTTTCAGTTCCAATGTTAAGAGTAGGGACTGTTCTCTATTGTTCATATC[T/G]AAATATCTGATAACATTGTTGTTTGTATCAGCAATAAAAAGTCTTCCTGCATGGGCAGAAGAAATGTCATCTAAATGCAAACTTTTGAAATAAAAAGCAC
chr2	2_326045	326045	C	T	GAAGACATGAAGATGATCGATAGGGGAATCAAATTTGGCCAACAAATCAGAAAAATGAGACTCTAAAAGAGACTCAGCTTGACCACAAAGACTAATGAGA[C/T]TTGATCTCATTTGCTGAAGTGGTTTTGAGAGTGAATTGATATGGAAATGAGGGGAGGTGGGTGACATGCACGTGACCACCAACTTAGTGAAAAGAGTGTC
chr2	2_369543	369543	C	T	CATACAATTTTGATTTGAATGAATATGTACAGAAAAGGCACAAGTGTACCCTAAACATCCTAACATCATTCACATTACAACTTGGTTACAACTTCTGCTT[C/T]CTTTTTGCTCCTCTCTTTTTTCTTCTTCAGTTTTGACGAGTTATCCATGTGGGAGACCTACATTATTATGCAAGGAGTTAGAAAGAACGAGCGACAGAAG
chr2	2_593673	593673	C	G	TATAATCATTACTTTCCTTTGAATCTCAATTTTCTAATATTTTTCCGTTGTGTTTGGAGGAAATGATGCATGAAAATGGATGATCTTGAATGCAACAAAA[C/G]GTAAAATTTAATTATGGAATTCATAGAGGATAATTGAAGCTTGATTTTGTGAATAATTTTAGGTGACAACAATGAAGATGGTTGGTTTATTCAATGTTGT
chr2	2_607367	607367	T	C	TAAATGGGTCGAGGTTGAGGTCGTAAAGTCGATGAAATATTAAAATTAGTAACTGTAACTTACAATTGGAGGTCATTGATCTTTGAAATGAGAAACTTGG[T/C]TGCCTCTGGGATATATTTCTTGAACAACTCTTGTTTTTCTTCGTCTAGTTTAGGAGTTAGCAATTTGATGTATCTTTTCATGTATGTGATGAATTGCTTC
chr2	2_727048	727048	C	T	CATCAGCTTTGTAACAAGTGAAGCAGCACAAAAATGTCACAATGAGAACAGAAGAACTCTCAATGGTGATGATATCTATTGGGCATTTGGTTCTCTTGGC[C/T]TAGATAATTATGCTGAGGCTTCTTCCATGCTCTTGCTTAAGTTTAGAGAAGCTGAGAGAATCAAAGCTTCTGATAAAGCTATTACTTTCCAACATCATCA
chr2	2_748635	748635	T	A	AGAAAGTCATATTGATCCTACAACTGGTGGAAGGTACCGTTTATGCTAATTTCACACCTATGTTTGATGAAGTTTTCTTTTAGTTAGATTGTTTGTTCCT[T/A]CTCTGCAGGCTGTTCAAGGTCAATGGGCAGCCTATATTTATTCGTGGTGGCAATTGGATATTATCTGATGGGTTGCTTCGACTTTCAGAAAAACGTTATC
chr2	2_785033	785033	A	G	GAGCAAACCATCTCATTGTCCACTGTGCTATACACGATTCTGCAACCTCAGACTTCATTCCTCTTTGTTTTCCTGATTCAATCACTTCAATGAAATGATC[A/G]ATACGAAGAAGCAAAACATCCTTAAACCACCAGTTGTCAGCAACGACTTCGAGCCTTACATTATCAACATTATAATCACTATTACAGAAGGATTGCGGGT
chr2	2_828847	828847	A	G	ATGCCAAGGTGATTTGGCTTCGCAGTGTCAAACCCCCGAACATTGGTACGCATTATTTTTAACTTGCTTCGATAACGTTTCCGTCTCTTGTTTTATATTT[A/G]GTATATTCTTTTTGTTTTTTAGTAATTCAAAATAAAAATATGTTTAGTAAGTCGTAACTATTTCTATTTTTTGTTTCTTTAATTTAACAATATTATACGA
chr2	2_829670	829670	A	G	TATTGTAGTTAGAAGAGACATATTCACTATATCAAGCATGAACTCCAAAAAACACAAATGGGCATGATAAACTCTTACGAACACAATTTATGATGTACAT[A/G]ATTGCTATAAACTTACTTAGCATGCAACATGCAGAGATAAGGGTTCCACAATGATGAATAAAGTCATATGATCATAATACCTCATAGAATAATTCATAAT
chr2	2_838561	838561	A	G	TCACACCCTAGGTTTCTGTCCTGTTCTCGGCATCATCGTGGGTGATTTTTTCTTCCTCTGTTTTCGGGTTAGTTCATTTTTTGTTCTCTTGGCCTGATCT[A/G]TTGATTACCCATGATGTTTTGGCTTTAGAACGCTGGGTTCTTGGAGTTTTCACTGCTGTCCTTCAAGGAGTTAGTGTTATGTGATTAGTATCATCAGATT
chr2	2_839242	839242	T	G	CAAGTGAAACAAATACTATATGCTAGAGGCTATACCCACCTTCTCATTCAAATGGGACGTGGTACATACAATCCAACCAAGGTAATGTCTGTCTGTCATT[T/G]GATATGTTGTAGCTTTGGATCCAAATGTAGTCTTTATGACATTCAAACCATATTGAACATCTTCATTTTCTTTTTGATGAAAAATTAACTTTCATTTGGA
chr2	2_843778	843778	G	A	TCTCTTATGTACAACAAAATAACTAAGCAACAATATGACATATCTTGTGAGCTCCAGTTCATCATGTTGAATAGCAGAGAGTTGAGAGGGACTGTTAAAG[G/A]TAGGAGACAAAATTCCACACATGCTGATGATGATATTTGACAATGGAGAGTGGGGCCATCTAAGCTAAGGTAGCAATGTCGATTTCAAATGTTTTGTAGA
chr2	2_891075	891075	A	C	ATAATGATCTGTGCTTGATTTATGGAAATTTAGTACCTGATAGTAGGCCGGGGCCGAAACATTTAGACCAAGAAATTGCCAGTGACGGGAAGGGTGAGTT[A/C]TTTCCTTTTTCATAAATGCTTCTGAAAGGGATCTATTCAAACTGATATTTATGTAGGCGTGTAGCCCCAACCACACACAGACATGACACATGAGAAAAAT
chr2	2_1033897	1033897	T	C	ATCAGACATCTTTCTAAGTGAAAGATGATTAAATCAATCAGTTACAGAAGATTACCTCGAAAAATCCACTGCTAGGCCAAGTGTCGCGAGCCATTTTCAA[T/C]GACTGGAAACAATATTTGGCCTCATAAGTGTTTTGTCTCTGTTCAAATGCCAAAAATACTTCCTTATTCACAGGAATGGTACTTGTTGCATCCAGAGGAA
chr2	2_1070482	1070482	T	A	AAAAGAAGGCAGATTCTCAAGTAAGATGGGCAGTTTTAAACACTGTTTTGATATTGCGACGCCATGAAAGTGCAAGAACTAAGCTTGCTGATGCTATGTC[T/A]TCCGGAAAATCGGTAGGAAATTGTATTGACGTTATAGAGAATAGTATTCATCTTCCTGACCTTTGACGTAATTTAGTACTTGTTTTGGACTGATTTTCGA
chr2	2_1204451	1204451	G	A	GAGAAACACACCAGTGCGATCGGCTAGATGTTTCATTCACATTAGTCCATGAAGTAGATCGAACCCGCCTTCCCTTATTATACCACCATCTGGCTTTCTC[G/A]AAGTCAGGAATCGGGACTTCTGTTAGGCCCTCGATCTCAACGAATCCTTTTTGATCTGTTTGAATGTTGAGATTGCTGTAGTAGAGTTAGCCAATCATAG
chr2	2_1295697	1295697	T	C	CAACCAAACAAACGCATGCATGTTCATTATATGTCATTTATGTAATTTCCAACAACAATAACAACAATACCTGTGCACCAACTAAATTTGTAACCCTCTT[T/C]GCGTTCATGCTTACGTCGTCAGCAACGATATCACCAACGTCGTTGCCGCGATCAACAAGGCCAGCCCTCTCATTTTTTGCTGCAGCAGATTGTATCGCGG
chr2	2_1346591	1346591	G	C	ATTAAAATGGAAATAGATGTTTTGTCCCTTAACTTCTGATGAGAGGAAGGGAAAAGGAAATATTAAAAAACGGAAAAAAAATTTGTTAAATGTTTCGTTA[G/C]TACCTTCTTGATGACACCCAAATGCAGATGCTACAGAAATAGTTCCATCAATAGCTTCCACCACTGAAAATCACGAACAAAGACAAAATTACAAACCGAT
chr2	2_1938192	1938192	A	G	TTCCCGCTCGATTTCAACCAAGCGCGAGGAATATGATACCTGACATTTGAAAAGCTTTATCATCAAGAACACATAAATTATAACTTGTAAATCAATGTAC[A/G]GGGGACAACTCTTTTTTACCATCTCTGTGATGGCTCTCCACAGTTTGAATGACATTTCTTCTCATTAAAGATTCCACCATAGTTGCATTTGCCACAGCTA
chr2	2_1969479	1969479	A	G	TATATAATATAATTGTTTAAAGAAACAGAATGAAAAACTACATATATTGATGGATTGGAAACTTTAAGCCTCTTCGAAACTTACCGTTCCATTTTTTTAC[A/G]TTGAAACAATGACATTTAACGAGATAATTCTTTACAGGTCAATGCTCCATCCTATTGGCCTAAGATGACGCCAATTAGTTCATTTTCATGGCATTCATAC
chr2	2_2004880	2004880	A	G	TAATTGGATCCAAAAAGAGGAGACGACAAAAGGGAAAGAAACGGATCGCTTCAAGTTAACGAGATTACGACACGTGTCACCATCATGAACCGTAGATATT[A/G]GTACGACCATCATCACCATCATTCATCCATTTCCAAAATATATTTTGCTGTCTAAGTTTATCACTGCAAACCTCAATTCTTCAAGCCTACGGTGGGGTCT
chr2	2_2117377	2117377	T	C	TCAAAATTATAGAGTACAAGAAAGTGTCCTACTTTGATGATTTGATGATTAGGTAAATAATCACATAAGTGAGAACTATGCACGAATTGTTTGGTGAAAA[T/C]AAAGTACAACATTGATGGTTAAATAAGTATAATAGACGAGTTAGAATTAGGGTTGAACTATTAGTTCAAACAACCTGTCATAATCATAGGACAATTGAGA
chr2	2_2117558	2117558	T	A	TAATCATAGGACAATTGAGAATCGGACATGAATTATTAGGTGTAAACAAAGTCCTATATTAATGATTAAGTAACAACACGAGTGAGAATTGGACAAACAT[T/A]GTTAGATGCAAACAAAGTGTTTGTAGATAATCACACGAGTGAGAACTAGGTGGCAAAAATTGTTAAGTACAAAGTCCTACCTTGACTAGAGAAGAGAGAA
chr2	2_2262006	2262006	T	A;C;G	ACTATTAGATATGGTCTGTGGGGTTTCATCAATTTCCGAGGAGCCTTCCATCTTTGAAGAGAGATGAAGTGGAATCATTTTCATGCTGCTCTTTTTTTCA[T/A;C;G]TGTGTTTTGTGTCCTATAGTTCTGTTCCTGTCGATGTAGACTTCATTTTTCTTTTCTACAGAAACACAATTCTGGCCCAAAGTACCTCTTTTGGAATGCT
chr2	2_2493443	2493443	T	A	ATTTCATGCACAAGTATGATTTAGACCACTGATATGAAACATCATGATCTCATGATGAAAGTATGTTTGGACGGGCAGCCAATCCCTTTACCATCTAAAA[T/A]TTTTATAAATTCCTATTTTTTCCTTTTTCTCCAAATAGTTAAGCTTACAATCATTCCAAACAATGCAATAAGCACAAGACAATAAATTTCACATGAATTG
chr2	2_3029178	3029178	C	T	GATATTGACAACAGTAATTCATCGACATGAAAATATAAGAGATTGCATAACTGAGCAAATGAACCAAAAACCTCTACAAACTCACCTTCTTTTTCAAATA[C/T]ATACCAGGCTATGATTAAACAGTTTTTAATGGTTAGATTAACCATCTAAGAGTTTGTATTCTTTAAATATTTTCTCAAAGGAAGTTTTTGTTTCCATCAA
chr2	2_3043222	3043222	C	A	ACTGGAACCATGATATTTGATGTAGACCACCCTATGACAACATCACAGCAGAAAGCATTATCAGGAACGTACAAATGCAATAAATTCTAGAGTAAACAAT[C/A]AAATGTATTCAAGGATTAGCCTAATGGAAAGTTGTCCTGATAACTAGATTGCATGTGTGTGCATAGTCAAAACATAGCAATTGAGAAGACATAGTTTACT
chr2	2_3117318	3117318	A	G	TAAGAAAACAAATTCCAATCGCCAAGACAGTGGAGCTCTCTTATCGGGTGAAAACAATGCGGTAAGAAATCTAAACCTTCTTTGCAAGTGGGCCACGTTT[A/G]TTACTCTTTTGCAATATCTAAATTTATATCTCTCCACTATTTGGTATTATCATTATTATGTATCTTCTTTGGTTGTATCAGGTTGCCCCAAACACATCTC
chr2	2_4112192	4112192	T	A;C	ATACAAATGGAAACCATGAAAGGAATGCAATGGGAATAAAGACGAGCATCCCCATCCCAGCATCATATAGCCGAGCAATTGAGCGTATGGATTTCCAGAG[T/A;C]CCCAGTCTCTTTATCAAAGGTTTCCAAGCTGCTGCAATCTGAAAAAGTGAATATTCTAATGTCAGGACAGGATTCTAAAATTTAACAAAGCTGGGGAAAA
chr2	2_4271185	4271185	A	C	TGAGAACTTCAAGGGCATATATTCTAATAAGGTGCATGTCCGGCATGGTGTAAAAAGTGTAGCCAAAGAAAAAGAGCTATATAAAGAGAGGTGGTCAGGT[A/C]AGAACATAGATGTGGAAAAAAGGCAGAGAAACAGTTTGAAGAAAAATTTATTTGGGCGTATAAATTTTCATCATTGCAATGAAACAGCTGTTTATTTGCC
chr2	2_4443927	4443927	A	T	CAGGACGTGTTGAAACACATCTTATAGAAGGTGTGAGTCACTTTGAAATGGAAGGCCCTGCATATGATGCTCAAATGGTGAATCTTATCCTTCATTTTAT[A/T]TCTTCTTTGTAGGAAATCAACTTTGCTTAGAATATTTGTGTGGGAGTAACCCTTATTACATTGTGCATTAAGCTTTGTAATATTGATTCCTTGTGTGTTG
chr2	2_4789423	4789423	A	G	AATCGCGGATCAGCTTGGTACACGCTTTTCATCTGCCACAAACATAAAATCTCATCCATATGAAATATATTTAAACCAAATCCATTGTGAAAAACACATT[A/G]CCTTCTCGTCTAAAGGAATGACTACTGATACCTTACCATCGGTAACCATGTCCACTGATACCTTCACGTTGTCACCGTCCATGTCGTAGTCGAAAATAGT
chr2	2_5336941	5336941	A	G	TAACCATTCTAATGTACCGCTAGATAGATTTGAAATTCCAGGAAACCAACAACAACAGGATATTGCCACAGCTTTGAGGCCACTGGAGAAAGACTTGGAT[A/G]TCCAGTCAGAAGTACCGGCTCCCCAGTTGTTCAACATGTTCTCTGCACCATCGTCCGATAATATCAATATAATTTCCACTCAGAGCATGTTTGTTGATGG
chr2	2_5513523	5513523	C	G	TATGCATCAACAACTGTGGCTTCTTCGGAAGTGCAGCTACTATGAATATGTGTTCTAAGTGCCACAAGGACTTGATGTTGAAACAAGAACAGGCTAAACT[C/G]AGTGCTTCGACTTTTGGAAGTATCATGAATGGATCATCTAGTTCTAACCAAAATGAAACCTTTGCCACCGCAAGTGTGGATGATCCAGTTAGCTTGGTGG
chr2	2_5531581	5531581	G	A	TTTTCTTACTCAGTGAAAGTTAGTGTTTTACCAATATATATAACACTAAAATGGGAGAAAGGAAATTCAGTACTACCTGGCCAACGTCAATTGCTGGATT[G/A]AGAGAATGTCCAAGATCAAGGAAAACATTTGCTGACCGAGTATGAAAGTCTCCAGTTAACGTGTCAATTTCTACTTCCGAAAATGCAGCACCATAAGTGA
chr2	2_5542123	5542123	G	A	AGGGAAAACATGTAAGTAACAAAAAAGAGGTATACCATACTTGTGTTGATGACACCAGATGAACTTCATTACCAGAATCCAATGTCCATACCACACTACA[G/A]TTTGGCTCCAAGTAAAAGTGTTCCTGACCTCCCACTCGAACTTCACCTTCAATTATCTTATCACACTGACCTGATTGGAAGCAAAATTCCACATCCCCTT
chr2	2_5688869	5688869	T	G	TGCACCATTTGATTCTTCAAAACACCACCAATTCCTCACATTTCTAACCCTTAAATCCCCCTTTTCCATCATTTAACTAATCCCATTTCTCTCCCTCATT[T/G]CATGCACATTTGTGGCAATGGCGATTCCTGCTGTGCTTGTCATCGTTCCTCTTGGCCTGCTTTTCATCCTCTCCGGCCTCATCGTTAATATTATTCAGGT
chr2	2_5748626	5748626	A	G	ACATACATGGACACGAACGTGGCCATGGAAAATATAACGAATATTTGTACTATGAAACACCCGCAGAGGTATCAGATCTACAAGAGTACCAACAAGAATC[A/G]AAAAACCAAGAGGAGCCAAAACAACATAGAGTTTAGAGTCGACGGCGACAACTAGCTCGAAATCCACGCTGTCTAGGTTGTGAAACACATTGATTTTCTT
chr2	2_5931204	5931204	G	A	CCTGATGAAACCCCATTTCGTGAGTAATAGTGAAACCCAAATCAGACAAACAGAAGAACAACATTTGATCACTAACCCTTAAATAGGGATATCTCTCAAT[G/A]CAACCATCCAACCTTTTTGCTACCAAAGCAGCAAGTGGGTAACTCAAAGCATAACCAGCTCCTCCAAAAGCCATATCAAAGGAGAAATCAAAGTTTGACT
chr2	2_6116522	6116522	A	T	AAGATATATTGAACAAGACACATGGAAATGGAGAAACTGTGGCTTCCCAGATCAGTTTGATAGAGATGGGAAGGTGAATTCAAAAAATGGAAAAGGAGTA[A/T]TTTGTGTTGATGAAGAGCTTGCATTGGAGAAGGAAGTTGAAGATGTAAAGGCTATTGACAAAAACTGTGATCCAAAGGTTAGATTCTTACATTTTAATGG
chr2	2_6143598	6143598	C	G	TTTTTGTGTTGCATAGAAAATTAATCAGAAAGGAAGTGGCACCATGATATTGGAATTGAGAGAGTTCAAAAGGGAGTGTATAAGAAATATACCTTTACAG[C/G]ATTTTGACTTTCAATAGGGAAGTTCTTTTCTATTAAAGGCTTTATTGCCCTCGTGATCTCCTCTACAGAAGCGTAGCATGCCACTTCAATTGGCAGAATT
chr2	2_6439638	6439638	A	C;G	AGTCTACTAATCCTGCTGATACGAATGCTATGGATGTTGAAGAACCATCAGCCATGGAGATGGACAATGTAGAGTCAAGACCTGAAAAAAGGTTTTCTAC[A/C;G]TCAAGAGGACAATGATCCGATGTCTTTTTGCCCAATTTTCAATTCATGATCGTTTCCATTTCCTTTAATCTCAATTATAAATTTACCGTGTTCTCTTTAT
chr2	2_6504737	6504737	G	A	TTTAAATGCATAAGTTCATTCACGGATGGTAGCTAAATCCTCGACTTGTAAACTTGCCCAATTTCTCCTTATTCTGAAATAATCATTTTTATCCTAAAAA[G/A]TTCTCTTTAATTTAGAAAACATCCAAACTTCAAGCAAAAATTGCCAAAATACTAAAAAAGGTCTAAAAATGGCATGTGCGCTAGGCTGATGCGTAGGCAT
chr2	2_6628185	6628185	G	A	TGAAATATGTCTCGTTAAAACCTTGTTAGGAAAAAAACCCAATAACAAAAAAATTCTAGTGAAGGAAAAATAGTACACATTTGATATATACTTATAAAAA[G/A]TAAAATTTACTCTCCCTCATGACATAACATCACTTGAGATTTTTGAGTCGCCGCATTCCAATGTTGTGCACAAACTTTTCAAAGGTTGCGGTAGGTAGTG
chr2	2_6640184	6640184	C	T	TTTTAGTTAGAAGGATGAGACAAGCTTGAGAAAAATGACTTGACTAGGGGAGGTTTTCAAATATTTAAGTAGAGAACATGGAGACATTAAGATGAGGTTG[C/T]CGAGACTTGGCTACAAGCTGACTAAGTTCCTTGGACAGCAAATGAAATATATAAGGGCGAGAAATAGTCAAATAATTACCTTTAGTAAATAATTGAGCTT
chr2	2_6811765	6811765	T	C	GCTTTCTCTAGAATCAATCAGATTGTTCACATTTCAAAAACTCCTTTTCCTTCGGTCTTAGGACCTATTAGTAATTTCCGTTCACATCTAAGTGTCACTT[T/C]CATGCTTTACACGTGTTACTTTACCAATTCGTCGTGCCATGCAGTCAATTCAAACTCGACATGTAGCTCAAATATCAGTAACAATTAGACGTTTCCTTGA
chr2	2_6812269	6812269	T	C	TTCTTCCTTGTAGGATGTCCCATGCTTATTCTTATCTAAAATAACTTCCTAGAAAGGCTTCCTTTGAATAGGACTCCCTTTCTCCGTGATTAGGGCCTCA[T/C]ATTAATGATAAAAATTAGGCGTTAATGTAGTGACGCGAGAAGAAATGCCTAAACCTAAGTATGGTCCCAATAAGGTAGACGTTCTATTGAGAAGATGGAA
chr2	2_6842745	6842745	T	C	TACTATGGAAAGAAAGAGCATATAAGACCTTTCTGTTACTCATTGCAAAGAGACTGGCTTCATCATCTATAGAAGAGTTATAGATCACTAAAGTATAAGT[T/C]TAATTCTTCCACTTCCTATGTAAAGAGGAATCATAAGGTCTGGAGAGTAAAGCAATCTTCAGAATAATGTAGCATTGCATTTACTACAATACAATCCTCA
chr2	2_6842933	6842933	C	G	AATACAATCCTCAATAGATGAATGGTATTTTGATATTGGTTGTTATAGACACATGATAGGAAATCGTTCCTTCTTTTCTGAACTAAATGAATATTCCTCT[C/G]GTCATGTTACATTTGAGGATGGTGCTAAAGGTAGAATTTTAACAAAAGGAAATATTGTGAAACAAGATTTACCTCATTAGAATGATGTTAGATATGTTGA
chr2	2_6843246	6843246	C	A	AATGGCACCAGATAGATTGATAATTGTTATCACTGGGTGTCCAATAACAATCATGTATGCCATATATCTAAAGAAGACTAGACGAAATTGTGGCATAAAA[C/A]ACTTGGACATGCAAGTATAAGAGTTATCAACAAGGCTATTGAAAACGAAGCTGTATTTGGAATTCCTGATATTGATATACATAACAAAATGTTTTGTGGT
chr2	2_6845684	6845684	A	T	AATTGTATTTCTCTATCAACGGTCGAAGCTGAATATATAGCAACTGGAAGTGGTTATATTCAACTAATGTGGATGAAGCATATGCTTCATGAATATGGTA[A/T]TCAACAAGATACCATGACTCTTTATTGTGATAATATGAGTGCTATTGCTATTTCTAAAAATCCAATTCAGCACAGTAGAACCAAACACATTATATTCAAT
chr2	2_6876826	6876826	G	T	TTTGTGCAAAATATCTTTTGAATAAGCAAGGAAACATCTATAAGCAGAAAAGGCATTTGTTACCAACTTAGCAATCTCCTCCTTGTCTGTTCCAGAAAAA[G/T]AGAGAACTGTTTCTTGGGGGTTTTCTCCCATACCATTTCTAAAAGAAAAGTATCCATTCACGTGGAACAACAATAACTGGGCATTTGAATCAATTTCTGC
chr2	2_9416166	9416166	T	C	TGACATATGCTGGCGCGTAGGCAAGGGTGACAGAGGCTTGGATGCATGTGCTAGGCTTGAGGAGCCTTATCGCATGCTAACCTCAGACACAGGCATGTCG[T/C]GTGCCTTATAGGATCACAAAACTGTTATGGTGAATGCAACGGGATCACTAGAGGGAATGATGTGTATCCTACGAAATCACTAGACTGATTGATGTGTATC
chr2	2_9711229	9711229	G	C	TATTTTAAATTTCAGGTTCGTCCTCCTGGCCACCATGCAGGTGTTAAACAAGCCATGGGGTTTTGCCTCCATAACAATGCGGCAGTTTCTGCATTGGCTG[G/C]TCAGGCTGCTGGTGCTAAGAAGGTGTTAATAGTTGATTGGGTAAGGTCTCTATTTTTCTCCCAGGTAGCAGGGCCAAATAATTGTATTACATTTACTCTC
chr2	2_9754715	9754715	C	T	CAACTGGTCGCCCCCTCATAAACGTCCACCAAGAGGAGTTGATAATGCATTTTAATGATGAAGAAATTAAGTTCAACATTGTCAGCACGATGAAGTTCCC[C/T]GTCGATGTTGAAAATTGCAACGCGATGGTGTCCCTTATATGAGACTATTAAAAGGAAAAAGCCTACTATGAGTTGTTTAGCATTGAAGAATTCCTTAAAG
chr2	2_9905273	9905273	C	T	TTAGTGAGACGTACTGATACATGACATACAGATGACTTCGACTACACGTACCTCGAAACACTTCCATCGTGGATTTGTGCAGGTGGTTTGTTACTGGCAC[C/T]AGTTTCTTTATCAACTTGTCGTGGAGTCGTACCACAGCCAACAACATGAGGCTGAAATGGCGCGATACAGTCTCACCGGACTGTACAAATTTTCTTTGAA
chr2	2_9938855	9938855	A	T	TAATAAAACTGTAGGTTCTGGCCATAACGATGTCGTGGATCAATCTGGCAACAGAAAAAGGAATTACAACTAATAATAGTGTTATTTAAAAAAAAAAAAA[A/T]ACTGGTCCAGTGTAACACTATTTTTCTCAAATCCATTAGACTTACAGCCTCAAGCCAGTGTTGTAAAGCAAGCATTTGAGCTTTGTCATTTTTGGACAAA
chr2	2_10214136	10214136	C	T	AAATCACACAGATGATATGTTCATATGGATTGAAGGCAATGCAGATGATAACTTACAGGGGTGCAAACTAAATGTGCATCAATATCCACATATTTCTCCA[C/T]TTTTTCATGCTCAACCTCAGTCCATTCTTCATCTCCCCACATGGATTCATCAACATAATCACGATAATCATAATCATGCACCTGAAAAAGAGTACTTCCC
chr2	2_10302228	10302228	G	T	TCTGCAATCTTCTCAATACAAGAAATGGAATCAATGAGCAAAGAAGCCACAGTCGCCATCGGTACTATTTCCAGGAGATCAATGCTGCTATTGCACGGTC[G/T]GATCTTCAACGCTGCCTTCAGGTCCTTCGCTGCTGCCTTTGACTTCTCGATGTGAGGGTTTGGCAACCTCGGTAGAGTCATTGTTCTTATGGAAGATGCT
chr2	2_10326061	10326061	T	C	TTGAGTCATTTCCCTTATGGATGAAACTAACTTCCGTAGTACCTTACCTGATTCCATGCTCATCTCCATGCATGGTTCTTGGATTTCTGATCGAATCTCT[T/C]GTGATAGCTACAACAATAAATGGTGATTCTTAGATGGGGCAAAAAAACCCTTTTGGTGGCTTACAAAGAACGATAACAGAATTTGGATTAGAGTGTTTGA
chr2	2_10419212	10419212	G	A	AGAATGTCAAACAAGTCATCACCAAAAGAGGACAGAGCACAATTTTGTTCATTTTTAATATGCGGGAGTATTGGGCTCTCAAATCCACTAAAATGGTTTG[G/A]GTAATCATTAGAAAGACCAGACATGTAATCATTCAAGGACATGGTACTTTCCAGTTGAGTCCACGTAGTATTAAGAGCTTCAAACAAATCATTATCTGCT
chr2	2_10868464	10868464	G	A	GGCACAATTGAGAAAGGGACTTGGGAGCAAGCGCTTAAATGGGCTGCCAATTGCAAATGCAAGGCGGCTGAGAGAGAAGACTCCATGGACATGGGAGCAG[G/A]CGCAAAAATGGATTGCGGATTGCAAGGCGGAAAGAATACAGAGGAATGTTAGATCAATGCATCAAAAGCTTTCTAAATGGCTGCAAAGAGATAAAGAGAG
chr2	2_11144362	11144362	C	A	TCCAAAAGGAAAATGTGGTTCGTTCAAACAAGGGTCATGGGATGTGACAAACACTGCTCTTTTCGTGGAAAAAACTTGCATAGGCATGAAAAATTGTTCA[C/A]TTGATGTATCTGCAAAGTCATTTGGATTGCGCAAGGCTGCCAATTTGTCTGCAAGATTGGCTGTTCAAGCGCTATGCTCAAAGAATTGAGTGGTGTAAAA
chr2	2_12161915	12161915	A	G	ATCGTCTCGAATTTGCCATCAAAACCTACCAACAATACTTCCATCTAAATCCCACTGGATCCCTGAATGCCGAGACGATATCCCAACTTGCAACACCTCG[A/G]TGTGGTAATCCAGATATCATTAATGAAAGCACCGGTCGGATGCTATCGGAACATAACAATAACGATAGTAGTCATGATCACCACCACCTTCCCCATGCCG
chr2	2_12232821	12232821	T	A	CAAATACCACCTAACATACGCATTTCTTCCAGGCACTCGAGTGGATGTGAAAGCCCCAGTGGCACGAGCATTTGCAACTTGGGCTCGATACACTCATTTT[T/A]AGTTTTCTTTGGCTAAAAACTATAGAAAAGCTAATTTAAAGATAGGGTTTTATAGAGGGAACCATGGAGATGGGTATTCATTTGATGGGCCAGGGAGGAC
chr2	2_12406963	12406963	G	A	TTGTTCAGGAAGATTGAGAGTCCTTGACATCACAACCCGTAGAGGAATATGACCACCACCGTGTCTTGCAGTCAGTCTAGGATCTAATTCAAAGGACATC[G/A]TTGGGGGAAAACAATGAAGCAATACTAACAAGTAACAACTCAGTTCCACTAAATGAAAAGGTAACAGAAAATGAGAAAACTCACCATCCTGGCGTACAGT
chr2	2_12881231	12881231	A	G	TTGATTATGCTTTTCTTCATACCTTTGTCACCATTTTATTCACAAGATCTTTTTGTTTAATCCCAACGGCCATGGCGAATATGTTACTTGATGAGTTAAC[A/G]GGATTCTGTTTCAAGTTATGCACAGACAGTACATGCATTAATAATAAGAGAATCAACAAGCACAAGTATGAACTTCACACGTTCAACTACGTGCATAAAC
chr2	2_12926452	12926452	A	G	TTAGAGAGATTATTTTTTCTATGTTTGTTCATTAATGTGATTGGTACTGAAATGCTATCTTTTAATTGCAGCTCAAAAGGGCTGTATATCGAATGCGTGA[A/G]CTGAGCCCTTCAAAAAAAATGCCACTCATAATTTTGCATACAAGACGTGTTACTGAAGGTCCTGCACGTTATCCTAATAATATGAAATTAATAGAGATAT
chr2	2_12930792	12930792	C	T	CAACTACAGGTGATGATATAGAGACTCCAAAGCAATGGTTATGTGTCACCAGACCTACTAATACATCTAAGAGTGGTTTTGAATAATCATCATTGTAGGT[C/T]TCCATTCATTCACATGGAAAAAAGAACCTTTTCTTCCCCCCTTAGTAAACCATCTTGTTAATATCTATTGTTTCATGTCAAAACTGAAATTTAACCTTTT
chr2	2_13082040	13082040	G	A	TAGTTTAGTCCATTGCTTTCATTTTCGTGTCGCCGAGCTAGAGTGTGAAATTTTGACATTTTCATATGCAATCCTACTAAGGCTAAAAATCTCAAAATGT[G/A]CTATAGAGGAAGCATAGTAGTTGTGAATCCTCGACCAAGCCTTGTCGCACTCTTTGCAAACTAAGCTTTTCTTTGTAATTGATAATCTTCAATGCTTTCA
chr2	2_13082163	13082163	T	A;C	GTGAATCCTCGACCAAGCCTTGTCGCACTCTTTGCAAACTAAGCTTTTCTTTGTAATTGATAATCTTCAATGCTTTCATTTATGATGTTTTCAATGATTT[T/A;C]CTTTCTCTCTCACGTTTTATAAAACAACTTTCTCAATAATGTGAAGGAAGGCTACATCATATCCCAAGTTTTTCCAGGAACTTCGAATTTTGAACGGCTG
chr2	2_13087624	13087624	G	A	AAATATGGTATATATGCATGCATATATATACTATCGATGAAGTAGCAACTTAGAGTATTCTAAGTGTTGAATCCCACACGACATGTACTACTTTTAATTG[G/A]TTATGATTATGGACTAGTGAAAGCCAAGTGACTAATGAATAGTTGAATTGTTGAGGTGTTGAGGTGTTGTTGTGATTTGAAAAATGCCAAATGCTAAATA
chr2	2_13090240	13090240	A	C	ATCGCCTCTAAGTGTTAATATACAACACATTGCACTTAATTAGTTAAATATTCTTTCATTTCACGCCTGCTATATGAGTTCACAATTCATTACATTTCAT[A/C]ATGTCCCTCTTGCACCGCCAATTGCACCTTAATGTATAAAATTAGAAAAAACATATTTTGAATACTTATATTGTATAAAGTATACCGTATAGTGTTAGCT
chr2	2_13186584	13186584	A	G	TGGTGTGAAGAAGCGTAAAATCAAATTATACTACCTTATCCGGGTTATTTTGCATCGTGATGACATTGTAGTAACCTCAATACTTGTTGAGCAAATTATG[A/G]CTATTTTGGTTTACAAAGTTCTTCACGGCTAAGGTGTTTTAAGACTACCTAAAGAGTTTAGGTTTACGAAGTTTGTGAACTAGGACAAGTGGGATAATGT
chr2	2_13299846	13299846	A	G	TTAAGGTTATGCGATAAAAAATGCATGCGTACCTATGCGTTGCTAAATGCATGATAATGAGATGTTAGTACAAGTTTTCCTCTTCCTTGTCCAAGTGCAA[A/G]CGGCGAATAAGATTTCCTGATAAGTTCAGGGTCAAACACAGGGAATTAGTTTTCCAAATGAATTTGTCTCGCGTGATCACAATCTTATGTGGTAAGTATA
chr2	2_13318414	13318414	G	A	ATGGTCTACATAATTGGAAACTTAATGATGTTTATGCTGTGTATTCCTTCTTGAAGTCAATGAAATATCAACATGCTGGTGGATGTTTGTTAGACCCCCT[G/A]TTATTTTACAATATAGTAGAAAAGGAAAGAGAGGAATAGCACCTGTGAAGGAAAACTTAGGCAATGAGAAGGGGACCGTAGTGGGGCCCAAAGTAGTTTT
chr2	2_13943303	13943303	C	T	ACGCCTTCGTCATTGTGCCTTCGTTCGTCAATCTTTTTTCTTCTTTTTGACTTCCGATTTCTTTCGTTTATTCTTCTCTGGATTCACTTGTATGTTTGAT[C/T]TTGGTTGATTCGTTGAAGGGTAGGTCGACCGGTGGCGAAATTTTACCTGAAAACCTGCTTATGCCCGTTATTTTCGTAAAAGGGTTTCATACACCGTTTG
chr2	2_13957868	13957868	C	T	AAGTACTTACTCTGCGTTGAGTACAAGTTTTCCCCACAAAGCAAGAGGTTTCTTGGGTAAGCAAGGGTCGAACACAAGAAATTTCTACCAAGTGGGGCTA[C/T]ATTCTCCTTTTCTCAACCAGACAACATTAATAACTCTACAGTATGATGTATGTACGTATTAATTCTACTGTTTACACTAGAGGTTATGTAGAAGGTGGCA
chr2	2_13960505	13960505	T	C	GACAATCTCTGTGAAGAAAGACCAGTTGCAGTTCTAAGTATATGGCATAGAATAGCGAATGTTCGTCTGTCCATGCAGGTGCTTTGTCGACATACAAAAT[T/C]AGACTCGTGTATCATCCGAAAGTACGCAAGCTACCTAATTCTATGCCTAGTATTAGACAGGGTATGTGGGATACACTTATTATCGTTCATTAATGCATCG
chr2	2_14031315	14031315	T	C	CAAGAAAGATTTGATGGATTTTGAAGCTAAGGAGTTGAACCACGAGTCTGTAAGTGACTTGCATTAAAATGTTTTACTTTAATGCTTAAAATTTCTAAGT[T/C]GAATTTTAAACCATACGTGCCGATAGCTTGTGAGTGACAAAATGGTTTTCAATATTTATTTATAAATATGAGTTTAAAGCTAAAAGTTCCCAATGTTTAA
chr2	2_14036206	14036206	A	G	TCATAAGAAGGTTCTTCCATTTTACCAGGTACTCATGGATCCTTCTTGTGGGTTTTTGACCCTTTCTTACTCGCTCGGCCAGGATTTCTTCAACATCTTT[A/G]TCTTTTTTCTGACTGAGGTTGATGGTTGGTCAAACTAAGACATTGCGTTGCATGTCCTCGACATCTTCATGGCAGGGCTTTAAATTACTCACATGAATTA
chr2	2_14037446	14037446	T	G	GACCCAAAATTGTCTTGCTTTACCAACTTTGGCTAGAGCAATAACATCTTGGGTAGAGGGATCTTTTTAAATAAACCCCCTAATGATATTGCGCATCAAT[T/G]CATCAACCTTGCTATTAAGAATGGGAGCTAGAATACATAGGGATGCATGTGCTAGCCTTTACGACCAAGGGCATTAGGAGTTTGATTGTTGGTTCATTTC
chr2	2_14047666	14047666	C	T	ATCCCATCCACCAATTCCCCAACTTTGGATCCTGTACGTTTCCAATTTAAAGTAATAATTATAGTTATCATTATTATCGTGAAAAGGCTTGCACATATGT[C/T]TTAAATAATATATACTTAGAGAGAGATGTCCATTATTTTGGCATGAATATATAGAAACTACGACTTGCTTTTAGTGGGGTGGAGAATCCACATTTTAGTG
chr2	2_14059124	14059124	G	C	TAGAAGCATGCATGTGTTTTAACTAGGATCAAGGATATAATTGGCTAATTAAGTTAGGGCTTACCATTATAATCATGCAATGGAAGCCTAAAGCTTAATG[G/C]GCATCTCAAGATCAGTAGGGGTGTAATTGGGTCGGGTTGGGTTTTCTTCAAAACCGACCCGACCCGAAATGTATGGTTAATTCAGAAACAGATCCCGACC
chr2	2_14261542	14261542	A	G	TTCCTGTACCACTTGATTTATAACTTTTGAAAACCATTTTTTTTTTCAGTTAAATTGACACTTGAGCTTTTAGCTTGGCCTGTGTCGCTCCGGTTTCGGG[A/G]TAGGTTCAAAATCGACCAAAACCAAACTCCTTGAAGGGTTATTCGCATAAGCGTGCATGTGGAATTCCTTTTTTGATTCATCTACTTGAGAGAAAAAGTG
chr2	2_14657776	14657776	G	C	AAATGAGTTCTCATTTCGTTTTTAAATGGTCACTGTGTTATTTCGCATACTAGGCGTTCAGCGTGTTGTCTGACGGAGAGAAATACGTTGAGTGCCTAGG[G/C]AGTCACACCTCCACATGGATGCATGTAGTGACTGTCAGGCGGGGTGTGATAATAGGTGACACAGAGGAATATTAGAATCATTAGTTTTCGAAGCCGAATT
chr2	2_14982558	14982558	G	T	CAGTGACATTGTCAGAACTTTCAGGGTCTCTATGTAATGGGGGAGTCCATAGAAATCTAACAAGAAGATGAAGCAAACCAGAGACAAAGAAGACGATAGC[G/T]AGAATGATTATGATGAGAAGTACACTTGGACTCACCTTGTTTTCTAAGTTGAACCCACTGGATTGTGCTAAAGGAGGAGGCTGTGCAGCAAGAAAATAAG
chr2	2_15281101	15281101	A	T	GATATCTTTCGGAGGAAATCTTACACTTAGACTAAGCTCAATATTCTTTCACTAAGTTAATTATGTTGTTTGTGTGTCATTATAGTTGGTTTGTATTTAT[A/T]TATAAGTACTAAGTTTGTACCGCTTAACTATTCATTAGCAGAAGTATCTTTCTATGGGCACACTACTCCCAAACATATAGGTGGTATTACTCCAAACTGG
chr2	2_15321223	15321223	A	C	AAGAAGAAAAGAAAGGCTCAAGATTTGAGTTCCCATCATGACTAACAAATTCATTCTCAAACAAATAAAGGTAAACCAAGGATGGCATTTTCATAACAGG[A/C]AATTCCCCACTCAACTTATTTGACCCCAAATCCAACCATTGTAGTGTTGTTGAGTTCAAAAGAGCAGAAGGAATTTGCCCCTCAAACTTATTAGCCCATA
chr2	2_15369801	15369801	G	A	CAAAGAGGGCCGTCGCCAAGTACAACAAACAACTCATAAGGAACCCAACCAAGGGGAAGAAGATCTCAAAGAAAAATTAGACCACCCAGTGAAGAACATA[G/A]ATAAAAATCCAGCCCTTGAGAAGAACAAGAGACTTAAATTCCGGTGTGAAATTTGCAACGTCGGAGTCCCTTGGATGGCTGTTATGGTCTCACATAACAA
chr2	2_15369875	15369875	G	T	AATTAGACCACCCAGTGAAGAACATAGATAAAAATCCAGCCCTTGAGAAGAACAAGAGACTTAAATTCCGGTGTGAAATTTGCAACGTCGGAGTCCCTTG[G/T]ATGGCTGTTATGGTCTCACATAACAATGGAAGAAAGCATAAGGCTCGCCTTTTGAAACTTTCTCAACAATGCAAATCGGAGGACCAAAAGGACTAGGATC
chr2	2_15401860	15401860	C	T	TTGTGGAATTGAGACGAGCAGCCAGGGAGAGGATGAAAAATAGTAAAGGCCAGCCGAGAAGACCAGTACCACCTCCAAAGAATGGGTTGTTAGTTAAGAG[C/T]ATGATACCAATTGCCTACAATGTATTCAATGCAAGAATTACATTGCTGAACAATCTCAAGAAGCTCTTGAAGGTGGTACCTGTTCATGCTTGTGGGTAAT
chr2	2_15695130	15695130	G	A	TACCACTTATTGATTTGGGTTCATTGATAAGGTTGACTGTTATTGACCCCAACAAGTGCATTTGACGCCTTAAGTAAATGAGTTTGATTTGGATCGTTAC[G/A]ATTTTTAATGTACTGAGTGAAGCATATATCTTTATGTGTGGCCCAATTTTGGTGCAAACTTTGACATATTGGTGACTTCCACTGTCAAGTCGTGTTCTAG
chr2	2_15884668	15884668	T	C	CCTGCAAGCAAGGTGAGATTGAGGCCGTTGTTATTGCCACTGGTGTGCATACTTTCTTTGGAAAGGCAGCCCACCTTGTGGACAGCACCAACCAAGTTGG[T/C]CATTTCCAAAAGGTATAAGAAAACTTATTTAATTCACACAACCAAGTTAACTTGGGATTTGTGGCAAGATTTTTGGTTCTAACATTGGTTCATCATCGAT
chr2	2_15898511	15898511	C	T	TTGTTGTTGGTAACAAGTTTGGGGAAGTCGGGTTCTGGAATGCTGATCACGAGGGTGAGGAAGGAAATGGAGTTTATTTATATCACCCCCATTCGGGTCC[C/T]ATTTCTGGGATTTCAATTCAACGACATGCATTGTCGAAGGTAACATTTATCCAGGAGATTCTAGGAAGATTTTAAAGATGAAGATTAACTTTTTGAATTT
chr2	2_15934633	15934633	A	C	CAGTTTCATGTGTATGGCAGTTGCATTGTATCTGTTACAAGTTCAGTAGTCGAAATTTTCATTCATTACCTAGGGACTTATTTGTTTGATTTGATTGGCC[A/C]ATCTTCTTGCTTGGACCATGGAGGATTCACTCAACTCACATTGAATAATATCCCTTGTTTTGTCGATTGCATCGGTGTGTTTTGTCTTATTCAAAGCGAA
chr2	2_15970602	15970602	A	G	TCGAGGATCACCAGTAGGCTGTAAACAAGACACAGGTGGAGAAAGTTCAACACCCGGTTGCTGCTGCATTAGAGTAACAGGCACAGACCTTCCCAACTCT[A/G]TCTCAGGCTGGAAAGAAGCTCCAGGAGGAACAGGGTTAACCACAGGAATGCTTGATGGAACAGCAGAGGCATCTAACAAAACTGCAGAGACGGGATCAAC
chr2	2_16676014	16676014	C	T	GTCATGATCATCACCTCCTTTTTCCCTCCAATTTACTACATCTTTCAATGTGATCCCCTCTGGCAAATCGTCTACCTCGCCGGAATCACCCTCATGGGCA[C/T]TTTCACAGTCGTCACTCTCCTCTCTCCCTCTCTCTCCACCGGAAAATTCCGGTCATTCAGAGCTCTCCTCTTCGTCTCCATGGGCCTCTTCGGCATCATT
chr2	2_16816573	16816573	C	T	ATCTGAATTGGAAGAGTCAAAGGCAGAAGCATTGTTAGGAACAGATGAAGATTTTGCAACCACGTTCGTGGATTGTGGTACTCCTGTACTTCCATTTTCA[C/T]TTTGACTTGTACTGGTGACCCCAAAAGCTTTTTCCAGATAAAGTAGAACATCCTGACAAAAAATATATGAGAAAACCATTTTCAATATATCATCACGGAT
chr2	2_17634376	17634376	A	G	TCATAATCTCTACAGAATATAAAGAAATTTTGTGAGTGCTTCGAAATAGCCCCAATGACATTTTCTTAGAGAGGAAGGAAACGATATTTACTCTTTTCTA[A/G]AGCCAGTCCATTGTTTTTCAGAATTTCCGCAACCGTAACAACAGTTGCAATGGCTGCAAAGGTAGACATAAACTTTTAACATGTTAGTAACCCAAATCAC
chr2	2_17926915	17926915	A	T	AATTTTCCTCTCGACAACTTCCCAATCTGTAATGCCAGTCTTCTTCCAGGAGGCGGATGATATAAACCATGTTTATGCGGTTTCAGAGAGTTTCTACTCA[A/T]TTGACAAGACAGTCCATTTCTTCTTCTTGATAAACCAATCATCGAACGATTACCATAAACACTGACTCTTGGCAGATGACTTCGACGACCTGCACAATTC
chr2	2_18460626	18460626	C	T	ACTCACTATGGAATTTGGTAGCATAATGATGTAAGGGTGAAGATTGATGTTAGTGTTCTTCTTATTGCCTAAATATATTTATGAGCTCTCTAACCTTTAT[C/T]CTTGAGTTTTTCTTTAGTTGTCTAAGAAGTTGGCTTAGGATAGTTCTATTTCGGTTGTTGTCTCAAAGTTTGTAGATCTTGCATATTATTTCTTTTCATA
chr2	2_19887420	19887420	A	C	CATAGAGTGGGGGAGTTGCAAGCCATGGCGCAGGGCCTCATCCAAACGGGAACAAACCACTCTTTCTTCTTCTCATCTTCCAAATCCAAATTCCCATTAC[A/C]AATATGCAAATTTCCCTTCATTCTACCATCTCTTCGTCTTCGTCTTCGTCTTCTTCCTCTTCCTCGCTGTTTCTGCAGCTATTCTTCTTTGCAACAATCA
chr2	2_19889691	19889691	T	C	CCATTTTTTGAATTTCAGGTACTCTCAATTCTGAGCTACATGCCATTATTTCTGCCTGTAGGAAAACACGCTTATTTATTGATCAAGTCTGTTTAAGCCT[T/C]GCAAATTGGACTTTGACCATAACGGAGGTGGGTACTCTTTACATCTGTGTGTATTAATTGATCTTACCGTTTAAACATTCATTTTTTAAGAATCTCTTCA
chr2	2_20107360	20107360	C	T	TACCTTTCCATCTGTTTCCCCCTAATGCTCCTCTATCTGCTGTCATCTTCCAGGTTTGTAAATATAAAGATCCCCGTGATGCTTGTGCTGCAATTGTGGC[C/T]GAGTCTTACAGACTTTGGCTTCAATTTGAGACTCGAACAGATGATATCACTATTCTTGTGGTGCATATTAATGGGCTCACCAATGTACAAGGACTTATCT
chr2	2_20363916	20363916	G	T	ACGGTATCATCAGCATGGTATGGTATTGACTTCTGTTTTTGTTCTTCGAAAATTTTATTTTCTCTTGTGCATTTGTAAATCATTTATAATTGGGATAACT[G/T]ATATCAGGGTGCATAGTGCAGCACACGGAATTATTAGTGTTGCTTGCAGTCGTTCTATTGGGACAAATAGAGTCGTCAGGTGATCTTCCACATGTACTTG
chr2	2_21011861	21011861	A	G	CAGCGGCAGATGGTTTTAAATCTAAGGCAAGACCAAAATGAAGCATTGCTTTCTCGTGCATGTACCGTCTTTTGTAGATCTTACCCATCAAAGCATACAC[A/G]CTACTTTCTCGAGGTGCGTACTCTTTAAGCTCCTCTAGAACTTGTAGAGCTTCATCGAGACGTTCCAGGCTTACAAGTATGTTAGCTTTCTGATACATAG
chr2	2_22889218	22889218	T	C	ATGGCTTTGCTGGAGTTTTTCCAGGTGAGAAATGAATTGAAGTGATGTGAAAGTTTCATTTATGTAGCCATGTAGTCTAAAATTTCCATTGTCGAATGTT[T/C]AGAACACAAATACGAGATTGTAAGGAAGTTGCAAGAGAGGAAACATATTTGTGGAATGACCGGAGACGGTGTGAATGATGCTCCTGCACTAAAAAAGGCC
chr2	2_23145028	23145028	A	G	ACCTAAATGCAAATGCCACAAACATATCAAAGCACGGGAGAATTGGGCTTCAACCAAAATGGCTGGAACTTAAGGTACCTGTGCCCTATAACCCAACGAC[A/G]CCTTCAAGAATCAACAAGCCAACCAACCAATTAATTCGACACTTGAAACTCGAGATAGTTACCAAGCAATACAATCAATTAACCCACGATTTGACCTTAT
chr2	2_23205603	23205603	A	G	CAGCAGTTCTTGCTGATGTTGGTGCCTGTGTGCTTGTTATCCTCAACAGTATGCTCCTGCTGCGAGGAACAGACGGACACAAAGGGAAGAAAGCTGGCAA[A/G]TTTTCTGCTACTCACTGTTCCTCCAAACATAAATGTTGTCATGTAAGCAGCCATTCAGATGAACATAGTGGTCACGCCCACGCCCATGATCATGGTTGCA
chr2	2_23305461	23305461	C	T	GAAAAGGAGGGACAGCATTTCCAACAATTTCATGCTCGTGGTTACGTTGAGAAGCTGCAGCTTGCTCTTTGTCTTCTGCCAAATGACCATCACAACTAAT[C/T]AAAGATATACAATCTGTCCCATTAGCCAAAAACCTGGAATCAGAACTGCCCCGCAGTTTCTTTCTCCTATATACTACATTAGATTTTGAACCTTCAGACA
chr2	2_23373362	23373362	C	A	CTTCTCCTTCTTCGCCTTCTCGTACCGATCATCATTCTGACCAAAGAGATAACTTGATTTTCAATCCAGGGGATTTTTGGCAAACCCAGTTCTTGACTCG[C/A]TCCTCTGAGCAAAACCCGCTCCCATTTTCCCCACAAAAGAGAGTACCCAACCCTAACGTTATAGCTGAATCTGCTTCTTCCTTAAAGCTAGATATCAAGT
chr2	2_23475560	23475560	C	T	TGAAAAAGAAAAAAGGTCAACAGTTAGGTTGACCAAATTCCAAATTTAATCGCCGACGGGAGCAGCCTTATCGAGAAAACCTTTGTTGCAGCCGGGAAAT[C/T]GTATTGTATCAATGGCAGCCACGGTGGTGACAATGAGGATGAGGATGATACCCACGGTACGCGCCATGGCTTCATCTTCACCTGAATCACTCTTCGTCAA
chr2	2_23601156	23601156	A	C	GTGCAATAGACAACCATAGCTTGAAAGTAATATTGCTGATTGGTCCAGTATGCCATTTCTCAGACCCAAGTATCCATTTTCAATTAGCCTACATTACAAA[A/C]GAAAAACGACATATAAAAACATGTGAATGTAATTACATCGAGCATGCGTTCACATTTAGCTGCATTTGGTAATCGTTTTGAATTTCTTAATGGCAATAAT
chr2	2_23601708	23601708	T	A	CACCTTACCAAAAGTTTATAAGATTGCTTATTATCAATTGGCAGGCTGAATTGTGGTGCATAGGAAACTGTGCCTGTGCGACCCTCACCAAGGTGATTTC[T/A]AAACGAAGGATGCACTTGAAAAAAAATTAAATGAAGTTCAAAATTTTCTGTGTCAATGAATTAAAATTGAAGTTAACTGAATGGAATAGTGCACGATAGA
chr2	2_23875190	23875190	C	T	TAACCATAGATATAATTGCATTCTAGATCAATTAAGTTATTTGGCATAACTAGTGTTATCTCTCTTGCTGAAGGGGATTGTCATGGATAAGGCCAAGTCG[C/T]ACACTTTTCCTCTTCCACTCCTAGCAGTTACTCATCAGCAACTTATGTTGGGTAAACACACCATTCAACTCTAAAATAACTATTGTATTTGAGATTATCT
chr2	2_23903944	23903944	T	C	TAAGAAATTAAAAAAAAATAATTATTAAAAACCAAGAACAAAAAACGAAATGGGTACCAAACATCACCTTAGAATCAGAGATGAACACTTTTTTATCCTG[T/C]AACAGGTTACCCAGGAGCTATTTCTGTTACTGCGACATACACACTCACCTCAAGCACAACAATGAGACTTGACATGGAGGCAATTCCTGAAAACAAGCCC
chr2	2_23908896	23908896	A	T	CCTGTAAACACAAAACTCACTTGAAAATATCATAGCGGTCGCGCGCAAAGCTGACACAAGCATCCTTCAACACGTTCATGTCGCTGTAATCATTCGCGGG[A/T]GGCGTAGCTTCATCACCGCCAGTCCCATCTCCAGTTGCATCTTCTGAAGGAGGTTCGATCAAGTAACCTTTGGTTTTCAGGCCGTCGACGAAGGAAACCC
chr2	2_23943491	23943491	T	A	TGGGAATCCAGCGGCAGTGCCGCCGCATTACCCTACACCGAACATGGGAATGTTTTCGCCGACGGGATCGAGAAATGTGGTGTCGAGTAAGAAATCGATC[T/A]CAAACGGGCAGGCGGGACAGTACAAGATGGATGAGAGTAACAATAACAACAACAAAGATCTTCATATGTTTGTTTGGAGTTCAAGTGCTTCTCCTGTTTC
chr2	2_23977362	23977362	C	T	CGGCGGCAGTTTGACGGCGTCGTTTTTGGCGTTCTCTAGCCTTGTGATTTTGAAACCAATAAAACACATTTTTGCCTTCTATTTTGCCAAAGCGGCGGAG[C/T]TGGGCGGTGATGTGTTGGATTTGATCGGCGGAGGGCGTTCTTGTCCCCCGCCGGTAAAGCTCCTCCAGAATTCTCAACTGCTCCACCGTTGGATTCCATC
chr2	2_24127987	24127987	G	A	TTGGGTTTTTCCAAAATCTAACCTTTTTGTGATAGCCATAGAATCATTAAAAAATGAAGAAGCAAAGAAAAGAAACATATACCCTTTGGGCCTGGGGAGA[G/A]CCAAATTCGACATCAGATTCATCACTAGAAACATCGTCACACGCAAAGCGACCATAATTATAGCAGGACTGATGCTGCCAAAGTGGGAACGCAATATTCC
chr2	2_24232497	24232497	C	T	CAGGTGTTGTGGTGAATGATGGAGATGAAAAAGTTTGAGTTTTTATTACCATATTCATGGGATTGTTATTATTTATTCCAACAGCTTCCGAGCATGAGAT[C/T]ATTGTCATCATTACTAGTACCAAAGGAAGCAACATTTTACTCTGCAAAGTCTAAAAATGTAAAAGTTAGGAATCTTTCGCCTGCAAACAGAAATTCTTAA
chr2	2_24399015	24399015	G	A	CTTTATCTCTTTCGTTTTTCATTCGTATGGATGCATGGAGAATGTAACTGATGACATGGTGTGATGACCAGCGACGAACTGGGGGATTGGTTCTATGGAG[G/A]TCTGGAAGTGTTATGGTTGTTTACCGCGGTAGTAACTATGAAGGACCTTCTAAAACTAAACCCGTTACAAGGGAGGGAGATGGGGTATTCATCCCAGATG
chr2	2_24524991	24524991	A	C	GTCAACTAATAGAATTGATAAAAATATTGGTTTTATATATTAAACAACGCAGTAGAATCATTACTGACAGTTTTTGCCGTTGGCACCGGCCGCCACCGGC[A/C]CTCTCCTGTTCCCTCATTCAGCTGCCACTGTTGTGAACTGTGTCATTCAACCTCACGTTTAAGGGAAAACGATATCAGCGGTTTAGTGGGTTCCTAAAGG
chr2	2_24837483	24837483	G	A	TAGGATCACCTGCAGAGGAACAATGGCTACTGTATAGTCCCGTTTCGTTTTCAGGTGTATAGTCCTTGTATTCGGCCATGGTACAGTCATGACAATGACC[G/A]CAACCTGCCGTCCAATTGCTGCTACCACCCTCTATTGTGCTTTGTGATAAACCGGAGTTGCAAAAATTTTTGCCATGTTCAATGTTGCTTCTGGCAACTG
chr2	2_24960097	24960097	C	T	GTGATCCAGATTCATTTGTAACTAAGTGTCAAAGTTCGAGCGACAGAACTGGCTTAGTTCAGGATGCATTAATTTGTTCAGAACCAGCTGAGGCCATCCA[C/T]GTTCATGCCAACGATGATGGTCAAGAAGCAAAGAAGTGTTACGAGCAACCTTCAGTTACGGCCTCCTCACAATGCATGGGCAATGCTGATACTGAGAAAT
chr2	2_25115780	25115780	T	C	TCTTTCACTGTTTATGGCTTTTAACAGATTATTACTTTTGATAGCTATGGAGTTTCTGGTCACTGTAATCATCGTGATGTGCACAATGGGGTGCGGTAAG[T/C]TGACTTCTAAACTAATGCTGCTTTTATTCTTCTTACTGCTTCCTTCAGCATTTCTTGTTTTCTCAAAATTTGTCTCCGTTGTAGCTAGGTTTTCAAGGAA
chr2	2_25132689	25132689	C	T	TTGGTCATGAGCCATCATCAGTTCAGGAGCATTGTGATGCTAAAGTGTGGGACGTTGGATACTTGACTTGTTCCAAAAGTGAAGTTGACTTCTTGCCAAC[C/T]AGCAGTATGATTGAAGAAGTTTTCGGAGACGATTCAAGTAACTACAAGGCAAGGGATGGGAAGAACTTGAGTTAGTTGCAGCTCGAGTTATCATAACCAT
chr2	2_25172904	25172904	G	C	TTTGCACCATTTTGTGTTACTGTTTATTTTAAGCTTTCAAACCTGCTTGATCTCATCCTCAGATAGGTCTGCTGCTTCTCGAATCTCTATCCATTCTTGG[G/C]CATTTTGCTTTGTTCCATCCTGGAAATCAAGAAGTCCTTCGCTGGGGAAAGAGTCCAACCATACTCCACAAGGTTAGTACACTACCATACAGATCCCAAC
chr2	2_25270157	25270157	A	G	GTGTTGAGCCTCCCATGTAGGTTCCATCCACTGAAAATAAGCCGTCCAAGCTTTGTGCAGCGTTACTCATCTTCATGATTTCCACTCCATTTAGGATTGC[A/G]TCTTGTAGCCCTGACTCCACATTTGATGGACCAACCTGTTTGTGTATTTGTAGAGCGGTTCAATAATCCTTTCATATTTTGTGTATTTTGTTTTTTAAAT
chr2	2_25270448	25270448	G	A	AGGCATTAAGAACGAGGTCTCTGTAGTAGGGAGTAGAAAGATCACCGGTGAGTTGAGAGAGATCAAGATCAGCAATACCCATCATCCCATTAATGTACAC[G/A]TTGAAGTACAAGTTATTCAGAACTTTGCTCACAATATCACAAAAATGGAGTCTAATCAAATACGAGTAACTCTGTTCCACATTGAAACTCCAACTCATAT
chr2	2_25291938	25291938	C	A	CAATCAACTCGTAGTAGAATTTTCGATCAGGGGTCAATCCTTCTTCAATCATCTCATCCACGATTTCACGCCCTTTCCCAAATCTTCCAGTCAAGAACAA[C/A]ACTCTCGCCACGAGATAATAGCTTACACAATCGGGTCGACAACCCGATCGTTTCATCATCTCGAGGATTCTACAAGATTCCTTCACTCTCCTAGTTTTGC
chr2	2_25294543	25294543	G	A	AATCGGAAAATAATCTTTGAGCCACTCCATCAGATGCTTCAAGAACCGTGCATAAACTAGGTGGTACATCAACCACAAAACTCAACCTTGGACGGCCAGC[G/A]TAGTCTGTGAATTTCGTGCTTATGCCAAACCGAACTCTCAGATTATTACATAGAAGCTGTAAACAGTCATCTTTGTGCCACAATTGTATTCTTTGGCTCC
chr2	2_25301104	25301104	A	G	ACTGAATATACCCTTCCAGCTCCAACTATTCAGAATCAGAACCCGAAAGATGCATCTGATAAGCATTTGGAGGCTCAAAGTCGGTTATGGAAGGAGGTAC[A/G]TCAGCGTTTGATGCGGTTCTCGACCGGTTTCTTCTTCTGGGTTTGCTTCCTTCCTGAAACGGAAAAACATTGGCATGTTGAAGATCCATTTATAGATCAC
chr2	2_25546024	25546024	C	A	GTATTTGCTTTCTAGGTGCTTCTCAGCTTAGGAAAATCCTTAAGTTTTTGCAAGAATTATCTCAGTCTAGTGGTGTAGGTAGATACTCTGATAGAAGTAC[C/A]GATCAAAATGAAGATTCAAAGAGTGACAAACAATCTGTTGAGGTCGAAGAGAAAATTGTCTTTAATGGAGATGCATCACTTCTACTCCTTAATGAGGGTT
chr2	2_25555843	25555843	G	T	ATGTTTTGGAACTTTCCCTTCTTCTCCAAAGCTGGAAAAGCAATCTGGTCTTCGGCATCCGTATGGATCTGATATAAAAATTTCACCAATTGGAACCGCC[G/T]TCTAAACTCTGTCAAGATTCCAACATGTTCAACCAGTTTAGCTGAACCAAGAACAAAGTAATCCAATTCTTTCTTGAGAGCTTTGTGGAAGAAGAAAATG
chr2	2_25708801	25708801	A	G	TCTCGTTTGCATATGCCATATAGGTGCTTGATAATTCCAATCCTCACCTTGGCTACACGATCACACCTTTCTAAATCATTTGATATTACAGCAGCACCTA[A/G]GCCATATCTGTAAAAGATCAACTGAACGTCAGGAAACGGTTTCCAGCATAAACTAAGCGGGAGAATTTTACTTACATTGTATCGTTTGCTAATTCAATAG
chr2	2_25715477	25715477	A	G	ATAGTTTCAGATAATATGGACACTTTGACAACAAAGTAAAACGTGAACATTACAACAAGTACTCCTTTCTGTTTACATACACACAAGTGTAAACACAACA[A/G]CCATAAAAGTAATTTGGTCACAACTACTTTATGTGTATGAGTTGAGAGAATGACACACACAAAAATGCAAACAACAAATCAATGCTACCATGATGAATTT
chr2	2_25731510	25731510	A	C	TCTTCATAGCTAAATTAGGAATCACAGTAGTGAAATCCGGCTTAGAACCATCATCTAACACAGGGGAGAACCCTAAATTTCTACAAACCTGAGCAGAAAC[A/C]CGCTCAAACGTCTGTCCAGAAGAAACGACAACAGGGTCCGCCATTAACGAACCAGAAACAGGACAAAGGAACTCTTTAGGAGGATCGTTGGATTGAAGCC
chr2	2_25754408	25754408	A	G	CCCGTATAGACATAGTAACCATATGATCTAAAAATCACTTGCTCGTATTTCACCTGTCAACTGAAGACGATACCTCGCCCAGAGACCATATGCGGCATCA[A/G]CTAATCTTCCAACCTGTGGACAATAAGCTGCTCATTAGCATCGATGTGGAACTATTAAGAGAATAGTCTGTGGGATCACTTCTGACGAAACAAATGGATG
chr2	2_25859233	25859233	G	A	GGCAGCTGCTCGTAGAGGAATCTCTTCTTTACTCTCTCGTTCTATCTTAGCTTCTTCTTCTTCTTCTTCTTCTTCTTCTTCTTCTACTGTTAATGGGTTT[G/A]GTTCTCTTCTTCATTCTCATGGTGAGTTACTTCCTACTATGGTGTTGTTCTGCTTTTTCTTTGGGTGTATGTTTAGTGTTTGTTTTGTTGTTTTCTTACC
chr2	2_25932981	25932981	C	T	AAGAATCGAACTCCAGTTCTCCTACATCAGATACTGTAGTACCTCATACACATGCCAATTCAAGTGCATCTGACTCACAAAAATTGTCCTCTTTGGGGAA[C/T]TCCATATCACTAATTGTTGAAATTCGACCATACAAATCTACAAAACAAATACTGGAGCTGCAGCATTATACATGTGCCGGATGTTACAGACAATTTGATG
chr2	2_25948560	25948560	T	C	TTATTTTTATGAGTGAAAGAATGTACTTTCAGTTCCCTTTCCCATTGAGCTCATTTTTCTCTATATTCACATGAGTTTGAAGGAGTTTGCAAGAACTCTC[T/C]GGAGTGTTATTGGATTCGACTGAACGGTCAGAAAGTTCGTCTGAGGATAAGGTTTGTTTCACTTTTCATAGTATTCATATATATGTATATATTGTTTCAT
chr2	2_25987738	25987738	T	C	TCATTTTCTCCCTTATTTAGTAAGCCATAGAAAAGTTGGCAGTTCAATCCCGTATGGAAAAGTTTGCTTATTTCTTTTTATCTGCATGTACGTTGGTGAC[T/C]GTTAAAGTTGTCGTCACAAATCATCACCTTTGAGCACGAGGGAAATTGGAGTAAGGCCCTTGAATACTATGACTTGCGAGTCCGATCAGATTCCCTGGTT
chr2	2_26112378	26112378	G	A	TTTGACGAGGCATGGACAACAGATACTCTCCAATGAAGCTACCATTGCTAAACTTCCCTTCTCTAGCAAAGCTTCAACTGTCGACAACACTACCATGTTC[G/A]AATTGATGAGCTCTTTTGAAAAATCAATATATTCACATTCCATGATAAGGACGATCTCGTAACCCCTATGGCAACATCGAACTTCGAAACAACATCTTCT
chr2	2_26115631	26115631	C	T	GAGTCATTGTGTATTTGTCTTCCTAAGTGGCTTCTGCTTCCGACATTTTGGACCATTTAATGAGCCATTCATCTTGTGCTTGCCACTATTCCCTTGCTTT[C/T]TCAACACTCTTTTCGGAGTGAGTTGTAAACTCAAACAAATCCGACAAATCCGGATGACAGATTGATACCCTTTTGATTTTGGTAATCTTTCCACAAAGTC
chr2	2_26115792	26115792	T	A	ATTGATACCCTTTTGATTTTGGTAATCTTTCCACAAAGTCCATGATGATGTTGTCCCACACTCTCTGAATGGGCAAGGGTTGCAATAGTCCTGTTGGAAC[T/A]CTGCTTCTGTCTTGTTTCTTTGACAAACTACACATTCGGCCACATATTTTTAAATCTTCTTTCACCCCCTTACTAAATAACTCTCTTGCCATCCTTTTAT
chr2	2_26120988	26120988	C	T	AAATCACCTGAGGTGTATTTCTTGAGGCACGCCTTGTGGCGAGGCAAGCCTTGTAATTCAAATGCCTTAAGGTTTACACATGTACATGGTCAAAAGGAAG[C/T]TCATACCAGTATGTATAGAGGCATAGACAATGTGCTTCTACCTATGAGGCGTGTACCTTAGTGAATAGTGGGTAAAAGAAATTTGTCGAGGAGGTGTTGT
chr2	2_26122525	26122525	G	T	ATCTTTCTGACATGCCCATCCAGCTTGTTAGCACGACCATGAAGTACCTGCCAAGTAAAGAACCTCCCCTTTCATTCCTCGAAAGCATCGAAAAGACCAA[G/T]GCTACTTTAAGGTGTTTAGTTTTTCTTTTGACAATTCTATTCATGAACTTGTGCGAACAACACCATGAGATGGAAGAAATGTTTCAAGAGTTGACTTGAA
chr2	2_26144562	26144562	G	A	GTGAGGCTGGACCATCCGCGATTTGGGTTGCCAATGAGATGTTGAACGTTCTCCAACACCCCTATTTTCTTTGGCAGCAGCAGATACATCTTTCTGATCT[G/A]CCTCAAGCACTTCGAATTCGGAAGAAATCTTTTCGTTGTCTCCACCTCTATGTTTCTTTTCATTTAGATCATAATTGTTCCCTACGCCCTTGTGCCCCTT
chr2	2_26175214	26175214	T	C;G	GTGGAGTTCATTTCATTTTGATTTCTCATTTCTCAAATGCCTGCTAGATGAAGATGAACCACACTGTTGTCTAGAAACTAGCTTGAGAATCAGTTGTGTA[T/C;G]GAAGAAATGACAAACAATCATTCCGATGATTCTAAGCTTGTGTGTTCAGTTAAGACCGCGTCGATATATTTGACAAGATCTTGGGGAGACGAAACAGCAT
chr2	2_26228850	26228850	C	T	TTGGACCATGCTTGATAATGATTTAGAATTTATTTTTCTAACTACTTAAACTTTGTTGTGCACGAATTTCTTCTACCTTCGACCCACTTCTCTCTTCTCT[C/T]TTGTCTAGTTGGAGATATACAGAGTTAACTTTTGTCTACTTTCGCCTACTGCACTTTGATGCTTATGTTAGTACGATGTTTGACTGATTTAGTTAAGTGC
chr2	2_26248844	26248844	G	A	GTAGTATCCAACAGTTGTGAACAGGCCGGTGGTTCGGAGTATGCGGAATCCTTCTTCCTTTTCAGCCACACCCTCATGGCCGAGCGGTGGAGGCTGCTAA[G/A]GGAGGCAGTGAAACGTAGTGGCATATTTAATTTACCTAATTTTTCTCCTGCACATTGCAACTTCTTCGACAACACATTGGGAACTCAACCTGGCAAGAAC
chr2	2_26358541	26358541	G	A	TCAAGGCATTCCCACAAGAAGATTTAAACAAAAAAAAAAAAAAAAAAAAGTGGAAATTACGAGACTAGTGAATGGAGGACACGTTGCCGGTGGAGTAACG[G/A]CCACCGTGTGCGGCGGAACCGCCATAGAGATTTTAGGAATTGTAAGATTGAGAGAATGAGAATGTTCACCTCTTGCAAAACTCCAGCCGGATTAATCAAT
chr2	2_26374476	26374476	T	A;G	CTAAGACAGCAATCTTTCACTAATTTTTATGGGTTTCTTGAACGACTTCCAAGAAAAGAATCAAATACAACCAAAATTGAAAAAAGGGTATAGAATTACG[T/A;G]ACATGGCGGTGGGTACCATGAAGGGGGCTGAACTTTAAGGTGGATTGTTCGTAAAATTTAGAGTGATTTAAGCTTCTGGGGAAGTTGGAAAAACTCCCTT
chr2	2_26379558	26379558	G	T	TATTCCGACGAGCGATTTTGTAATGGATTTGAAGAAGTGTTGGGTAGATACAAGGAACTGGTGCCGCATCTTCGACTTGCAGGTTGCAGTCTGCCTGTTT[G/T]CTATGTCATATTTCTCTGTCGTTGTTATTTTGTACTTAGTATACTTTCATTATTCATCCCTGGGACAGGACCGACATCTTTTGCACCTATCATCGAAATG
chr2	2_26462164	26462164	T	C	AAAATAAAAACCTTGAGACTCCTGACTTGAGTTATCCTCAGAAGGCAAATCGTTATTTCCATCTGGTCTTATACTGTTTAAGTGGCTCTTAGTTGGTTGT[T/C]CATCAACTGCTTTTCGCGATGCTGACATCCCAAATCCACTATAGGACTTGCCTGAAAGCCTTGCTCCAAGCTCTTCGGATAGAACTCCTCCAGGGCTCTC
chr2	2_26705390	26705390	G	A	AAATTCAAGATAAGAAGATGCGGAAAATTGCAAAGAGGGAGAAGAAGCTTATGCGGCCCGGCTTTGAAGGTCGCAAGGAAGGTTTCATCAACGAAGGTAC[G/A]ACTTAAGGCAAAGGTGGTTGTGCAATGTTGTTGCCATTATTGTTTTGACCTAGTATATTTAGGAAATGCAACCAAAACATATATGTGTTCCTTCTTTTTT
chr2	2_26818152	26818152	T	C	AACTATTTTTTCTCCTTGAGTTAGTTGAATTTCAAAGCTGCCATTAGGATGATGGTGGAGTTATTGGCAGTGATTAGACATAAGATCTCGGTTTGGGTCT[T/C]ATTGACTAACGCCGTTTTTAATGATTAGATTGGCCTTATTCACTTGGAGAGTCATTTTTTTGGTTTCTCTCCTGGGGTGAAGCGGTCTCAAACTGTTCTC
chr2	2_26820786	26820786	G	A	ATAATAATTATTGCTTTTAAGTGTACATCATAATAATGTTGTTTACATCACAGGATTCTACGCGTAAACCTCATTTTTGTTATCCTTCATTTAGGCATGC[G/A]AGGAAAAGGAGTAGTAAAAGAGAGATGATTGTATAAATAAAAGTTGAAGAAACAAGGAATGAGGTCGTTACCTGCATATTGCACTTGACGAGATCGAGGG
chr2	2_26833486	26833486	G	A	CATATATGATGATCAAATTGAGCTCCAAAACTAGGGGGGCTGACAAACTTCTTATAATTCACCATTCAAAAGTGCATTTTTTATATCAAGTTAATGGAGA[G/A]GTCGGTCTTTATTAACTACAACAGAAAGTCTCAGAATAATCTATCTCATAAGTTTGAGTGAACTCTTTCACTACAAGTTTAGCCTTCCACCAGTCTAGAG
chr2	2_26833658	26833658	C	T	TACAAGTTTAGCCTTCCACCAGTCTAGAGTTCCATCTTATTTATATTTCAGAGTGAATACCCACTTACACCCAACTATTTTATGCCCTTTAGGAAAAGCG[C/T]AAAGGTCCCACGTATTATTCTTTTCAATAGCCCTCATTCCTTCTATGACAGTTGTCTTCCACTCAGAAATTTACATAGCCATATGTATGCTTTTCAGTAT
chr2	2_26833897	26833897	C	T	GGACACGAGAAGGCATTTGATTAATAAGATGAGCTGAGAATTGCATCCCCTCATAAGTATGATGGAAGCGAAGTAGACAGCACGAGAGAACGTACAACCT[C/T]AAAGAGGTTACAATTTTTCTTTTCAGCCACCCATTATGTTTAGGGGTATAGGCACACGAGCTTTGGTGGACAATGTCTTTAAGATAGAAAGTCTCGAAGG
chr2	2_26880329	26880329	G	A	TATATGTATATAAAACCATTGGTCTTATTCATGATCAAAAGCAAGCTATTATGTGCATATAAGAGTAGAGGTTGTCATGCGTCGAATGGTCCGTTTGGTA[G/A]AAAAATGGCTGAACGCGTTGAGTGGTTCATGCTCAAGTCAATCACCGAGCAAATGGTATTAAACGAGGGTCTGTTATAGGGATGTCAATGATGAAGTACT
chr2	2_26880373	26880373	A	G	GCTATTATGTGCATATAAGAGTAGAGGTTGTCATGCGTCGAATGGTCCGTTTGGTAGAAAAATGGCTGAACGCGTTGAGTGGTTCATGCTCAAGTCAATC[A/G]CCGAGCAAATGGTATTAAACGAGGGTCTGTTATAGGGATGTCAATGATGAAGTACTCATCACAATGGTCCTTCCGTTGAGGAAGTTCAATATCCATGTGT
chr2	2_26883185	26883185	T	A;C	TCACATCTGCCTCGTTCATCATGTTTCTGTTCAATCCTACAGGGTCTGGAATAGCAGGATTTTTAACGAGGGAAATACCGAAAAGCTTACAATTCCCATC[T/A;C]TTGGGTTTCAGTATATCTTGGTTCTGAAATAACATAGGTTTTGACATCAGTTCACTTGAATGAATTGGATAGTCAAAATGAGATGAAGGTGGAGGCATCA
chr3	3_141473	141473	G	C	TGAAAAACGAGCTTTTGCACATTCAGTGACAGTTATTGATAGAGAAACTCAAACATTTGAGGTTCACATGAGAATGAGTATGATTTCCTCATACAAAGGT[G/C]TATCCACACTAATAGTAAGTTTGATGGAAGGAACCTGTTCTTGCAACAAGTGGCAGTCATTTAAAATTCTATCCTCACATGTTATTGCAGTTTGTAATTA
chr3	3_230283	230283	T	C	TTGTTTATCCACTTTGTTTGATCCCCCACAAGGCCCTTGGTTGCAAATTCTTGGAAATGGAACCTAGACACATGGAGGATTTTACTACCAAATTGCTATG[T/C]CAATATCTAGGCCTGACCACAAATTTTTACAACTCATGAAAGCCACAAATTTTTGGTCATGACTTTTGGGTTAACGAACGCATTGGCGACTTTCCAATCT
chr3	3_301418	301418	A	T	ATTTAAAAATTAGCTTGGAAGGCCCTTCATCGAAAACAATATCAAGTATTGGAGGGCTCCAGCATTTACTTGGTTTGCATGAATATGGATTTGCTGCTGT[A/T]GCGAGAGATTCTGTTCAGTGCCTTCCACAATGTGATGCTACAAATAAATTTGGAGCATCTTTTGAGACAACTTGTGGTCGTCGTTTGGTAATGGAATCTC
chr3	3_419338	419338	C	T	TATACAGTTATAGATGCATCAGCACAAAAATAGTTTATCAGTGGTGAGAGATGGACGGTTCTTAGTTATAACAGTAGTTGTATACATAGTTATATGCAAT[C/T]AGAGAAACTTAAGTACTAGGAAGGAAAACATAACACATAAACATTTGTTAACCCAATTCGATGATTACACATCTACATCTGGGGGCTGTTTGTCCATGAT
chr3	3_500333	500333	A	C	CACCCATTTGATTTTTAACCCTAAAAAGAGAGTTGAAAGGGAGAATACATTTGTAATATATTCATATGCATGAACTTGGAGGTTAAGGAAACAGAGGATT[A/C]CAGAGTTACATGCCTTTGTCACTACTTTTTTGAAGGTTGCTATATAGGGGATAAATGGTTATAAAATAGGTATTTAGAAAACAGAGCTTTCTTGCAGAAC
chr3	3_500522	500522	G	T	TTCTTGCAGAACTCGCCGAAGTTCGTTATGAGACTTGTGTGGGTAATGTGGGTTTAGTTCAAGATTCAGCTGTTTGCAAGTATTTTCCTGGAATAGAAAT[G/T]ATAGAAGCATGTGAACTAAATTTCAGCTTTGCTCGTGCACATATCCATGCTTAAACTTGATGATGGGAATTTTTTTCACATTGATATATAATTATCAATA
chr3	3_753160	753160	G	A	CAATCTATTTAAAGTTTCTGAAGCCGCATTGACAGGTTATGAGTGTTAAAGCACTTGGCATTGCCCTGAAGTTGACATTTTCTGGATTGAATCAATTAAC[G/A]TATCCTCAAACTTGGGCATTCACAATGATTGTGATTACTTGTGTGATCATTCAAATGAATTATCTAAACAAGGTATCCATCTTTTTTATTTGAAAGCATT
chr3	3_767254	767254	C	T	TTCCAGGATTCATCCTTCTTAATTTTTGGTATGTGTATGCAAAACTTAGTTGATCTCGAGGTGTAAATTTGTCGACCTCATTGAACCATAGACAAGAGAA[C/T]AGATTAGACATTGGAGTGTGAGCTCTAATGATGAAAGATCCTTCAGGCACATCTGCATTTGTGGACAGGAAAAGAAAATGTCAACGACACAAGAATGAAG
chr3	3_793514	793514	C	T	AAGTTAGCTGCAATACATCATGTCTCTCAAGCTATCAAGTCCCTTAGATGGATGCGCCAGCTACAAAGCTCAGAACCAAAGATGGTGGACCATATTGGTG[C/T]GGTGCATGATAGCCTACCTTCTCCTATTAATATCTCTGTCTGTGCATGTGGTGACGTTGACTGTATTGAAGTCTGTGACCTTCGTGAATGGCTTCCAAAA
chr3	3_811826	811826	G	A	TAGCAACTCCAAAAAGAGCTCCACCCAACAATGACAAGAAAACTGTTCCAGGTATCATAAAAGTTTGCATAAATATGTAGGTGGAACAATAACCCAGTAC[G/A]AACCGTCCAGGGTGATCCTTGGCGTAGCTTCCAAGATGATCTCTGCTTCACAAAATTTAGAAAACACAAACACATTTTAGATACTTTAAATCACCAATTG
chr3	3_1457915	1457915	G	A	AAGGAGACGTTGCGAAAATATTTAATTTAAATAATAATATAGACTTTTTACAACGTCATGCATTTACGTGTTTCCTCCATAACTACCGATGTTGCATGTA[G/A]TGCGTCGTGAGAGGTTGACCTTTTGTCGACGTTGCTCTAACCGCGTCGATAAATTGCATGGTGTTGTGAAAGGTCGCACATCTACCGACATGCGGTAGGT
chr3	3_1458133	1458133	G	A	GACGTTTTGGCTGCTTTTAACAAGCTTCTCAAAATGCCATAAGTGATGCCTCCCAATCTACTGCTCCCATTCCCAAGAGACGACAGAAGTCTAGGAATCT[G/A]GAGTTTGAGAGATATGTTGCATAGAATGGAAAGATACCCATACCTATCGCTTCAGGCTAGGACAAACCGATCGCTCTAGGCAAGGACAAACCTATCTTGT
chr3	3_1545429	1545429	G	A	AGTGAAGGTCCGCAAGAACGGCACAAACTTCAGACAATAAACCAGGCCTGTCAGTACCAGACAGCTCAATTGAGGTGTGATCTTCGGAGGGCATCACACC[G/A]ACCGACTCCCTTAATGATGGCACGAAACTCGCATCAACTTCAAGCCTCTGCGTGGTGCAGCAATCAATGAACTCTTTAGGAAGAGAATAAAATCAAATCC
chr3	3_1566474	1566474	G	T	AGAAGGGAAGGATCATATAAGTTTCTTGCTAAGGGGTGTTGTGTGTACTTTTGGTAGGAGGGAGTTTAACATCGTAATGGATCTATGGGGTCTTAAAAAT[G/T]AGTCTTAAAAAACAAAGAGTGTATTTATATAAGCGACTTAGAGAACATATTTTTGGAATAAGAGGGTGATGACAATGATATGGTCAAATTAGCTTTGGTA
chr3	3_1628676	1628676	A	G	GACCCATTGCAATGACGATTGCGCAAGTCCTTATGATATTTGGACATGTCTTCATCGGTATGGGATGGCCCGGGGCAATGTACATTGGCACTCTCATAAC[A/G]GGGCTCGGTTACGGGGCTCACTGGGCCATTGTACCTGCTACTGCCTCTGAATTGTTTGGCTTGAAAAAGTTTGGCGCTTTATACAACTTCATCACTCTCT
chr3	3_1628805	1628805	T	C	TTGTACCTGCTACTGCCTCTGAATTGTTTGGCTTGAAAAAGTTTGGCGCTTTATACAACTTCATCACTCTCTCAACTCCTATGGGATCTTTGATATTTTC[T/C]GGCTTAATTGCGAGCAGTATATATGACAGCGAAGCCGAGAAGCAAGCTCGTAATCATCTCACACAGTTCCAGAGCTCCTCGTCATTGTGGTTCACTAGAC
chr3	3_1828228	1828228	C	T	CTCTTCCAGATTCAGCTTGCCCTACCAATGGCCGCTCCGGCAACTTCAAGCAATTCAACTGTCCTAAAGGCCATTACAATGATCTCGCTACCCTTCTTCT[C/T]ACCACCAACGACGACGCCGTTCGAAACATCTTCTCCATCAACACTCCAGCCGAGTATCAGCCTCTTTCCCTTGTCATATTCTTCCTCCTTTACTGTATAT
chr3	3_1843558	1843558	T	A	ATTTTCTTCTATTGAATGACACCAAGAATCAACCATTTCTGTAGTTATAGCTTTCTTAGATGGTGTTTCTTCCTTCTCAGAAACAACAGGTTTGTAGCTC[T/A]GATAATTTTCATGTAAATCAGCATCCTCCACATCACCATCAGCATCTTCAGCGTCATCATCAGCATCCTCCTGCACCAAATAGTTACAGAATTGAGAAAC
chr3	3_1925821	1925821	T	G	GACCCAGATTACAGAACGTGTAGAGCCATCCATCAACACACTGATTACAATAGTCGTAGAATTGTTAAATTTCATCAATTTGGAAATAAAGTTACCAAAA[T/G]ATATTTTCCTGATACTCTTCCTAAGTGCATGATTTGCACCAGAATGACTTGATTGAAGTTCAATTAGAGCAGTAACAATTTAATGGGTTATAAATAAAGA
chr3	3_2110943	2110943	C	T	ATTGCGCTTGGTTTCGAAGCATTGTGCACAAGCACATCTCGTAAGGCTTTCGGTGAGGTGTTATGAGTCTTGGCGAGAGCAACGGGCGGGCTATAGAATT[C/T]AAAGTTCCTCCGCCTTTCACTCTAATAGAAACTTTAATTGAATCATGAGTTCTATTGGGATTGCTGAGTACGCTCAGAGGTGTTGTACAACGCGCAATTT
chr3	3_2118937	2118937	T	A	CCCTCGTTCCACTTTCTTCACCATTATTTCTCACACCTTGACCTCCATCATTCCCATCATTGTCATCCCTCTGTAAACACTTTCCTTCTCTTTCAACGAA[T/A]TTTTGAGTTCTTCAACCTCTAGAATCAGTTTGTCCAATTTCACGTTCAAAGCTTCATTCCTGGCCATAATTAGTTCTTAAAATTCGAGGAAGTATTCAGA
chr3	3_2275485	2275485	A	G	CATTGTCCATATATCTTCATATATAATTCTAACATATTCATGTATTTCGCAAGTTCAAGAACAGAGATACTCACCCAATCTCCAATGGCAAATAGACACA[A/G]TAGAACTGAATTCCGCAAGCTTTTCTTCATACGCAAAGCATGCAAATCAAGGCATGCGAGTCCAAAGCTCCAAAGAATTTGAAGCCCCATCGAAGCGATT
chr3	3_2306959	2306959	A	G	GCCCCATCACTAAATCGTGTGCTTGCATTATGGAAGACAGCAGCACTGCCATTAGAAAATATCAAACGGAGAAAATAAGCTACCCCGAGAAGGCACCATT[A/G]TGTAATACATGCAATCTGTTTCACTCGCGCAAGTACTAATAATACAGAAAGTTTATAAAAGAATGGAGCAGGAAGCTGGAACATTGCCAAATAAAGTTGA
chr3	3_2318943	2318943	T	A	AGATTGCCAAAGCCATTTGCAAGAAAAATGCAGCAATTATCAGAACCGAAAGATCATTTCGGTCAATATAGGACCTCAGATTCAAGGAAACAAAACTTGC[T/A]GAGGCAGCACCAGAAAGGAGTATAATGAACCACCGCAGAATTTCAACCGGAATGAGCAACAGAAACTAGAAAAGAAAAAGAGATATATAAATCATGCAGT
chr3	3_2326256	2326256	G	A	ATTTTGGTGTCAAGAAAACTCGTAAGAAATTAATTCCTAAGTAGGTGGACCCTTGACCTCTTAGTTAGTTATTGAGATTATGTCTACCTTTTTACCACTA[G/A]ACCAATCCACGCTGGTTTAGGTATGTTGTTAGTTTTGTTGAACATTTGGTTTACCACCATCGAGATAAATGTGTGATCAAGAAATTTATGAGATAATTTC
chr3	3_2469137	2469137	A	T	TTTATTCCAACTCGAGAGAAGATATGAGAATTTTCATTGATGAGCTAAAAGATTAGAAGTGATACTAAACATGCGTCGCCCAAATAATCAGATCTGTCCG[A/T]AAGTTTACAATGTGCTTATAACAGGTTTGATGACCAATAAAATGAAAGGCTGAGGATTGGGTATAACATACTTATGTACATACATACATGTATAGTATAT
chr3	3_2932866	2932866	G	A	TTGATAAAGCAAGGAGAGAGAAGTAAGGACATCAATGGGTGAATTGAGGAGGATGGGATTGGATTAAAAACCTAGTAATGACAATGAAATGAACGAAACG[G/A]ACCTCGTAAATTTCTAAATTCTAAATGCATCAGGAATTCCATCATAAATTCACATAACATTTTTGTGATAACATAAATTTTGAAATTTTAAACGGATACC
chr3	3_3125255	3125255	G	A	GTTGAGAAAGGCTAGGAGTTTGCCCAAAGAGTACTCTCGGACCAAGTCAAGCAACTAGGACGACATCCTGGAGTTTAGCAAAGCAAGTACCTCGAAAATG[G/A]TATCTCGAGACAAAGGCATTGAGACTCGATCTTGCTCGATCGAGAGGAAAAACAGAACGCATTTGAGTAAGAAATCTCGAGCAACCTTGTGTGATCTTAG
chr3	3_3187501	3187501	G	A	GTGTAGTGTTTTTTCCCATCTGGCTAGCACGTAGGTCTCATGGATTGCATTTTTTTGGTCCGCTAATTATTTATGAGCATAAACTTGTGAATTGGAATCC[G/A]AAGAGTACAGGCATTAGTCAGATTTGGTTTGGTCATTTTTAAAGTTAATTGTGTTATTATTTTTAACTTATTCATTACTCCTTTGGCTTGCTGATGAATT
chr3	3_3266786	3266786	A	G	TATGTGCATGTTTTAATATATTTATGTTTGTGAAATAATTTATTCCTAAGGTACATGAACATGTGAATGAAGTGCGATTTAGATATTTGAAAAAATTAAA[A/G]TAAAAATATGGTACATCTAAGGAGTGCAGCATAGGTGTTGAAAAAGAATCCAGTAGGGGTCAAAGGATGTGAAGACTGTGTTATGATATTACACGAAAGA
chr3	3_4023957	4023957	C	T	ATGGAAAAAATGCTTCAAATCTAAACAATCATGTTGACCACACTAAACGATTGAACGATCAAGTTGACTATGGTAAGTGATCGTTTAGATCATATCCACA[C/T]GATCGTGTAGTTCTTTTTAAACGATCGAAAAAGGGCTTGAAATCTAAATGATTGTGTTGACCATGCTAAACGATAAAAGGATCGTGTTGACTAGGTAAAC
chr3	3_4293388	4293388	T	C	TGATATAAGGGAACAAATGAAGACCAAGGAAGGGAAAAGTTCTATCCCTATTGATTATTTAATTAACCTCGCACGTGGATGTTTACTTGAAAAGAAACGC[T/C]TGTCTCTTTTGGCTCTATGTATTTACAATACAATTATCTTCTCGAGAATTAAGGGGTACGTAGAAGCAGAAGTGGTTAAATTCTTTGTTTGAATGGAAAG
chr3	3_4297810	4297810	G	A	TCTCTGAATATTATATCAAGATCCACTTTGATGAAACTACATATAGATCCATCTTACTTAAAGCCAAGTACGATGGTTGTTAGGGATTTTGACGGTGCTC[G/A]TAGAGAAGTAATTGGAGATATAGAAATTTCCCTAAAATTGGACCTTCCACCTTTAATGTGCCATTCCAGGTAATGGATGTCAATTCTTCTTATAGTTTTC
chr3	3_4322059	4322059	C	T	GAGTGAGTAGATGATATATATGGAGAATCACTTCTAGCAACTTGTAAAAGTGTGTTGGTGTGTAACCACACGTGTGCACCACTATACTTTAACAACACAT[C/T]TCATATTCATAAGACATGCTTAGAAATATTTAGCATCCAACTCGTGTTTATAAATAAACATTGAAAATCATTTTGTCTCACAAACTTATGGCTCAACCCC
chr3	3_4383525	4383525	C	T	AGTTCATCTTCATGAATTGGGCATCTGAAAGAACTATCTTTCTGACTCTCGTTTCTATCCTAACTTCCTGTTCTGGGCTTCTTTCCTTTTGTTCCTATTC[C/T]CTATTCCAACAAGTGCATGTCTGAATTGGGGAGCAGTGTTAACCTTTGGGAACAACCAAAAGTATAATTGACACATTGGTCGGTCATAATTTCTTTAAAG
chr3	3_4427010	4427010	G	T	TGTCCACATTAGGCAAACAACTTATCACAAGTACTCACCATTACAATTAGCATATGACCATGAGCCTGATATTTCTCATATGAGAATTTATGGATGTTCA[G/T]TATATATGTTCCAATTGCACCACCACAATGTACTAAGATGGGTCCTCCAAGGAGACTAGAAATATATGTTGGATTTGATTCCCCATCAATTATTAAATAT
chr3	3_4435802	4435802	A	G	TTTTAAATATGCGCCCATTGGTCCGGTCTCCATCCCCATGGTTTCACATTGCAAACTTTAAGCCAATATTCTTGAACATACTGCTTGGCATCTCAACGGT[A/G]CCAAAAAGACGTACGTTTTATTTTATTGGTTCCACAATAATTGTTCTCTAGGGATGTTCTCAAAAGAAAGCACCTATATATCGATTATTTGCATTTCACC
chr3	3_4471207	4471207	C	T	ATGTGTGAAGACCACCACCTCCCTCTAAGCCCAAAACACCAAAATCCTCCTCACAAATCCAAAAGCCAATCTCCTCGCCACACAAAGACCAAATGCCAAA[C/T]CCTTGTCGTAAAATCTAGCTTCATCCTTCCGTTTTTCTGCAAAAGACCACTCCTCAATCTCTTGCCATAATTATGCCCGACCCATCCACCACCAAAACGC
chr3	3_4487366	4487366	T	C	TCGGAGGTGACCCACTTTTCATACTTTGGGTTCACAATTTTTGAATCCATTGAGGTGGATGAAGAAGCTGTTGTACCTTCACTGACTGCAGATGAAGCTT[T/C]AACGCTGACTGTTTCTGTAGACTCACCAACAGCTGAAGAGAGAAATTTTGGGGGGGTGTCTCACCCGTTAGATGTCCCCCTAACATACTTTTCAAAATTG
chr3	3_4503796	4503796	C	A	CCATCCCTTTTCATTTGTCAACGTCTCCGTCGTCAACCGCAACCCGAGCCATCTCCGCCTCAGTCCATCTCCGTCTCTATTTGTCTTCGCCTCCACTGTT[C/A]GCAAAGCACTGTCGCCGTCGTTGAGTCTGTCCATCGATCAACGAACGACGACTGTGCCACGTAAGCCGCCACGTCTGTCTGTCGTCGGCCTTTTCCTGTC
chr3	3_4834305	4834305	C	A	TTGGTGGTTTCATAAAATCAAGTGTATAGGAAAGAAAAGTATTTGACAAAAGTAATCATTTGTCAAGGGAAGTGAAGCATTGTGCAACATGAGAGTTGCA[C/A]TTAGGAAAATTTTATGGTAGAATTACCAAGTTGAGAAGGCTACTTACGAACAAGAGGATGACAAGAGAGCTTGATGCTCGAAATTGTTCCAAGACTAAAA
chr3	3_4888551	4888551	C	T	CTCCTTCTCGACAAAGCAATCCTTTGCATAGTATCCATATTTTCCACAGTTGTAATACTTAACATTTGGACCATTTGAGCGATCACCTCTTCCATGACCT[C/T]GGCCTCATCCACGCCAATTTTGTTAGCTTCTTTATTCTTTCTTTTCATTGTAATTTCCACGACCACGACCATTGCGATGACTAAAATTACGACCACCTCT
chr3	3_5280359	5280359	A	T	TTCCATCTGCACTGGGATTCCCAAGTTGTCCATAAACAGTACTTCCCATTGAGAAAACTTGCCCTGAAGTAGTCAAACCAACAGTAATGCTGTGACCACA[A/T]GCAACTTTGTGGAAATCATAATCAATTAGTGCCGGCACACATGTGGGTTTAAGCCTGGGCTCCTTATCTCCATGCCCCAGACGATTTTTATCTCCGTCGC
chr3	3_5830193	5830193	C	T	AGCCTGTCATAGTTAACGGAACGAGGACTGCAATGGGGAACAATGCCATTATGAATAGACGAATAGGAATGGCATCGCTCGCCCTAGAACAAAGCATGAA[C/T]GGTCAACCACAGGATATGGGAAACCAGCTTCTTGGTGGACTTGGAGCTGTAAATGGGTATAATAATCTCCAATTTGACTGGAAGCCATCCCCATGAAGAA
chr3	3_6104649	6104649	G	C	TAGATGTTTGTTCCTCTCCTTCTTTGTAATCCACAAAAGAGGCTCGAATCAAATGCATAGAGATGATCTTCTTTTGTTTGGTGAAGGGATGTCCAGTGAG[G/C]GTGTAAGATATGAAGCTTTCAATGTCCACGGTAAGTCAGTATACCATCCAAAAGAGGAGAAGATCTCCTTCCAAAACCCGGTAGCAAACTGACAGTTTAT
chr3	3_6928342	6928342	T	G	GTTTTACTGGAGGTTGGGGAAGCTTGGGGTGCTTTGAAGGCTGCAACCAGTATGTTTTTTTCAATTACCTTTATTTTTTCAATTGTCTAAAATTTTTATT[T/G]TAGTCAGAAGGCTCTATTTTGAAGTGAAAGTGGTGATCGGTTCTTAGGGCATATGCATGGGCATACTTATGAGTTTTACTGTACAATCAAGTTTTGTTTC
chr3	3_7168183	7168183	C	T	AGTCCCCTCAAATTAAACACCCAACACTCAGATGAGAAGACAATATCTCCTTGATGGCTTTTTTTCACCGAAAATTTTGTTTGAATGAGAAGAGCTAATC[C/T]TCTCCTCACGATGATAGCCACACCAATGAGTTCCTTCGTTGAAACCTACGATTAGGCTAGTAGAGTTTCCTTTCGGTTGTCACTCACGACGTTTTCTTTT
chr3	3_7700300	7700300	G	T	GCCTCTTTTATAGAATAACAAGGCCAAAATGTAGAAGAAGTATATCAAAACGTCATGATTGTGTTGAAAAAGCATAAGAGAAATACACTTTACATTAGCA[G/T]GCATGTTTATTTTATCGCATTTCAGTGTCTTAACGCAAGATAAAAGCAAAAGGAGAGATTAGTGACTCGCAGAGGATATCTCTCAAGAGCTATACGAGAA
chr3	3_7966282	7966282	C	A	GTACTTATTGCTAAAATTACCAAGTATTACCCTTCCAAAAAAAAAAAAAAAAGTACTACCAAACAGTACCAAACAAAGTGTGGAGGAGGGATCACAATTT[C/A]CAGATTGTTTGGCACTAATGTTACTTACCACCGATTATGTTGAGATTCCCTAGTCCTACTTCAGTCCCATTCAGAATCCCAAAGCAAACATTGCCATATT
chr3	3_8009528	8009528	A	G	TGTGAAACTTTTTGCTTACGAGTTTCCCGTATATTTGGTCCTTATTTCACATGATAGTGATTGAATGTTTTGCTTGTGATAATTGCCAGTTTATGTTTGT[A/G]CTAACTACCGCGCTTAAGTTGGAACTGGAAATAATTAGCAATGTTGGTGATGGGGTTCAATGTTTTGGAGAATCTAGAGTCACGTCCTCTAAAGAATGTT
chr3	3_8063962	8063962	A	G	TGCTAAACAGTTTTCGTGGTGTGATCTTGATATTAGCATTTTGGAACGAATGTGTGTCTGTTTGATTTCTTTGATGTGGTGTGTAATTGAGTATGCTGTC[A/G]TCCACGGAGCGAATTCTTGAGTTTTCATTTCAATGGAAGGAAAGTAGGGTTGAAATGTATACTTGAGAATCATCTCCCTAGTTGACTTCGTTCTCAATTA
chr3	3_8413623	8413623	C	A	CGTCTGATGCCTATTTCGGTTGATAGATTTCTGGAAATTCTTGGGAATGTCGAGCATATTTGTCTTAAATTTTGTTTGTTCTTCCTCCATGTAGATTTGA[C/A]TGTGACTTAACGTTCTCGAATTTCTTCTGCTTACATTTGCTATCCATAGTTTATCTAACAGTTGAATCTGAAAGGGTTTGGAGAGAGGAGAAGCGAGTTC
chr3	3_8424936	8424936	C	T	AAAGCATGATCCTTATCTTCCGCTGCGGCATGTTTCTCTGATGTTTTTGTTCCATCAAGCACTCTTTACATCCATTTGATATAATTTAAATCTTTGAATA[C/T]AAGATATTCTGAGTAACAAGCGAATAGCTTCAAGCCTGGCAACAAGTGCAAACATTTCATCAAAGTCAACCCCCTCGACTTGAGCATAACCTTGAGCAAC
chr3	3_8425140	8425140	G	T	TCGAGCTTTATTATTTGTCATACACCCTGCTTCATCAGTCTTATCTTTAAAGATTCATTTTGTATCTATAATATTCGCTCCTTCTGACTTGGGAACTAAT[G/T]TCCAGACATTGTTATGCTTGCATTGAAGTAGTTCTTCCTGCATTGCATTTATCTAATATTCATCTTTAAGAGCAACATCAACAGTCAAGGGTTCAATGGC
chr3	3_8452332	8452332	A	G	TTATTCACTGTCTTTCTGTCACTTCTTTACCGTTCATCTTATAAGTAGTTTAAGTTCATGATAACTGCTTGGTAAGAGATCTTTTCTTATAAGGTTCATC[A/G]CATTTAGCTAAGCTTGACACCATCGCTTGGCCAGTGTTCATCGCCAACTGCTCTAGAGAGTAAGTAGCAAGGAAATAGCTCATGTAGAAAGAAGTTTGGA
chr3	3_8474763	8474763	G	A	GATATGAAAAATATTCTTGGTGCTCGAACGAAATAGGGCTTCGTTTTGAGGAGGCTTGGTTGCATGACAATGAATGTTACAATGTTATTGTTCACAACTA[G/A]TATAATAAGGAGATGAATTAGGCTGATGATGATCATGTGGGTATAGGGCTTCAATCGGGTTTGAAGCGTTGTTCCACCTCTTTACAGGCTTGGAATCCTT
chr3	3_8555308	8555308	T	C	CAAAGCAAACACCCTCTCAGTGCCTAAACAGCACACTTGTGCTCCTTTCGAGACACAAGTGGTAAAGATAGATCAAGAGATATACATCTAGGCTTCTTTA[T/C]TTATAAGCATCATATTGACTCTCTATTTGAAGCAGGCAACCTATCAGCACCTAAACATCACACTTGTTCTTCCTTCGGGACATATAAATGATAAAGATAA
chr3	3_8598612	8598612	G	A	AAAATATCTCAGTCAACATGTCATTAATCAACCACACGCGCATGTAATTCTTCTTGTAAACGATCTTAATACGCGATCGTGTAGAAAATCATACATGATC[G/A]TGTAGGTAGTATCAACATCAACCACACGCGCATTTAATTCTTCTTCTAAACAATCATGATACGCGATTGTGTATCATCGTGTAGGAAATGATACACGATC
chr3	3_8767319	8767319	C	T	TCGGAACCTATTAAGTTTTTAGCTCGACATCACTTCAATTTATATACTAACTTAAAGAATTATAGTAGGTTGAACAAAACACCACAATAATGGTTAGACT[C/T]TCTTTTACAGAACTACTTGAATAAGATGCCCCACTCAACCTTTGGGATTCAACTTACTTATTCCAACTTGATCTCGACATGAACAGTAATCATACGATGC
chr3	3_8767437	8767437	T	A	TGAATAAGATGCCCCACTCAACCTTTGGGATTCAACTTACTTATTCCAACTTGATCTCGACATGAACAGTAATCATACGATGCAAACAATTAATGTCAAT[T/A]AGAATAAAATATCAATTTACTCCAAATTTAGATAATATCTTCTCTCTTTTTCTTCGTACTTTCCCGCTCACTAAAATGTATACTTTTATCATAAAAAGAA
chr3	3_8832582	8832582	A	G	GCCAACACAAGCGCATTTTCACACCACTCTAAAAAGTGAAAACCTCTATTGAAAACCCCTCACGCACTGCCATGCATCGTCGTTAGAGCTACACACATCA[A/G]TGCTTCCTCCTCAGACAACATCGACCATCCTATTTGTGTAACCCTTTTCTTCATATGCTGCCTATATTGCTCCCCACACTTCAATTTGTGTACTACCACC
chr3	3_8897630	8897630	A	G	TTAATAACAACTTTATTGAATAGAATATGATTTTGAATTACAAACTGCGAGTTTTAAGACAACAATTCTAACAATATTTACGTTGTATATAACAGTTTTG[A/G]AAAAAGAAAAAGCCCATAGGGCCCCAATAAGAAATACAAAAAATGTTCTAGTGAACACAAGATTAATCAACCACATGCGTGCAAATAATCTTCTTCTAAA
chr3	3_8903437	8903437	T	C	ATGCAATCTCACTGCAGCTTATCTTATTAATTGGATGCCTTCCCATGTCCTCCAACTCCAAACTCCTCTAGAATGCTTTAAGGAGTCATACCTTATCACA[T/C]GACTTATTTTTTATGTCCCTCTTGGGGTTGTTGGGTGCACTTTGTCCATAATCATGGCTCTAACTAAACTAAGTTTACCCCTCCTACTCAGGAATGTGTC
chr3	3_8986535	8986535	G	T	ATCCATCGTCGCCACCCATTTCGCTCGATGACCGCCGTGCAAGCCTACCCATCTCCGTGCAAACCATTCGAAACCCGAGCCGTCACATTCTTTATCGTCA[G/T]TCGTTTCCCGTCGATGAGCTAAATGAGCCGCCCTCGTGAACCAAGTGCCATCGACCGTCTAAACCAGCAATGGAGCCGATCGTCTTCACGCTACCCGTCT
chr3	3_9151426	9151426	T	A	ATTCTTCCTCTCTCTCTCTTATTCTTCGCCAACATGGAAACATCCAATTTTTTCCTTCAAAAGATCTCCCAAGAGAAAACAATTTTACAACAAACTCAAA[T/A]ATCCACACCCCAATTCCTTAAACTCTCCCACCTCGTATCCTCCGAAAAACTCTATTCTTCTCTTTTCAGCTTCACTTTCTTAATCTTGTCCTCCATCTTC
chr3	3_9532508	9532508	G	C	TTTCCTTTTTCTCTATGATTATTAATTTCTAAATTATCATTTACTTTTTTACTTCCAATTTTCACATCACTATGATTCGCTTTGTCCGATCTTCGTCTCC[G/C]AATCTCATCCACCGAATTCTCAACCGAAACTTTCACTGTTCCGATTCTTCAATGGCGCTCCGGTGCGGGCGTCGCCGGAAGGATTACTCTTCCGGATTTC
chr3	3_10225310	10225310	A	G	TCATGTCTTCCTTGCCTGACCTCTCAATGCCTCCCTAACCTCTATAGACATTGTCTTCAGCCTCTTGGCCGCCTAACTTAATGCCTAATAACCTCTAAAG[A/G]CAATCCTTCTCGCCTAGCCAAGACCATCTCGCCAAGCACACTTGACGGTTATTTCAATCTTCTCGGCCATACATCACAATTGTGTCTTTGGAGGTTATCT
chr3	3_10349282	10349282	C	T	CGCACTCCATGCCACCAAATGAGAAAATTGGTTCTCTTTTTGTCAACGAAGCTTCCATCAGTGTCGTGCCCTTCATTCTAGCCACATTTGTGTTCGCAAG[C/T]CGAGCTTCTTCGTCCAAGCCAAACTCCCTTCTGAGATCCAAATCGTATTCCCAGATTTGAGCCGCCTTACCATTCCAGCTGATCCTAAGCTGCATGTCCC
chr3	3_10714652	10714652	T	C	ACACGATCATTTATGTTTGAAGTCTTTTTCCCATCGTTTAAAATGAATTTCATGATTGTGTTGGTATTATCTAACGATCGCTTACCATAGTTAACACGAT[T/C]GTTTATGATGGTCAACACAATCATTTGATTTATAATTTTTAACGATCATTTACATTAAAGTATACAATTGCTTACCATAATCAATACGATTGTTTTCCAT
chr3	3_10787649	10787649	A	C	TTTTCCTTTAAACTTCGAACAAACTGATTGACTTGGTCTCCACTCGATCCTGCATTCTTCAATATTTCAACAAAATGAGCAATATGTTGTTTTGGATTGC[A/C]TCTTCCAACGAATTATTGGAATTTTAGAGGTTGGTACCCTACAGAGATTTTCAGGTTATTGATTCTCCTAGTATATGGTTTGGAGTACATAAGCATGCAA
chr3	3_10788552	10788552	T	C	GCCGCCACAGGTTCTATCGATCTCAGCCGCATGAACACCACGTAAAATGAACGTCGTCCAACAGCCTGTCGATCTCAAGTTGCAAGCCATCGTGAAACTA[T/C]CGTACGTGTAGACCTCTAATTGTTCGTCGACTAAGTCTCTGGTCGTCCATCTAAGCATTCTCCGATTTAGCTGAGTCAAGCATCTCTATCTTTCAGCTAA
chr3	3_10788686	10788686	T	C	AGTCTCTGGTCGTCCATCTAAGCATTCTCCGATTTAGCTGAGTCAAGCATCTCTATCTTTCAGCTAAGACCCATTCAAGTCGATGCTTCCCCTCTTCCAA[T/C]CGTGCATACTAGCTGAATTTAAGAGAGACTACATGTATTTACGGTTATGTATTGATGGTAGTTAAAATGCATAATGCGATGTTATTGATGATGAGCATTA
chr3	3_10834434	10834434	T	C	TCCTAAGCAAGGATGGGAAGTAAGATCATATCTACCTGCATTTACTATAATTACTCTGGTTTTTATAGTTTCCATTTTAATGGTTTGTATTATTGAATGT[T/C]CTTGATGCATGTTCTGGTAACAAATTGCCCACCTTACCTCTATTATGAATGGAAAAGAAAGAGTCATTGCATGTGAATTGAATGAAAGCAGGGTCAAATG
chr3	3_10908360	10908360	T	A	TTCTTTGAATTTCTTCAATTTTCAACTTTTCTCTCTCCTAAGTGAAACAATTACAACCTATTAACCACTCTAATGACTCTAATAAAAATTACAATAATTA[T/A]AACAGAACAAAAAGCTTAATATAGGCCAAAACCATAAATCCATTTTAGTTCATCACATAATTTATCAAATAAATTGAAATACTCACCATATGCAATTGAG
chr3	3_10925747	10925747	T	C	ATGCATGTTCAGCTCCAGGTAACAAACTGTCTACCTTGCCTCTCTCATTAATGGAAAAGAAAGGCTCATTGCATGTGAATTGAATGAAAGCATGGTCAAA[T/C]GCTTACAACATACTATTAAACTATCCGGTGCTTCTAGTATCCTTTGTTGATAGTTTTGTCTGTCTCGATTTTTTATACCATATAGCAAGTCTCTGTTTAT
chr3	3_10955204	10955204	A	G	CCCACTTTTAAGGGGCAAAAAGAGTCACTTTCTAACATACCTAAACTAGAAAAACTTCTTTATTAATAACAACTCAAAGTACAAGAGAGTTATACAATGA[A/G]TGTAATAAAGAACCCTAGAGAGCAATAAGCGAGGGAGATCAGAAGGTGGTAATTTCAGGGGATCATTGCAACTCTCTTAGCATTTGGAAAGACTTCCTTC
chr3	3_10976458	10976458	A	G	CGAGAAAGGCCATCTCCTTTCATAAGAATGTGCACTTCTTATGGTTGATGTATAAGTGTTTTTCTGTTAGGACTTGAAAGAGTTTTCGTAATCACTGTTG[A/G]TGTTGTACACGAGTATATCATCAAAATAAACTACAATAAATCTGTTGAGGAAGGGATGAAGCACTTGGTTCATTAGCCTCATGAAGGTGCTAGGAGCATT
chr3	3_11001332	11001332	T	G	TTTTCCCTTGATTTCTGGGTAGAGTATTTTTTAGGCAATTGGAGATCATTTCGGAGATCATAACAAATAGCCACAGAAATCTTGAATCTTACTAATGGTA[T/G]TGAAGCTCCAATTCAAGTAAGAAGAACCTCCGCGGTTTTATCCCTTCAATGATTGAAATTTCATACCAAAAGAGGAGAAACATCTTTTTACATTTTGGTG
chr3	3_11004609	11004609	T	C	AGTTACTATCCCAAAAGAACAAGGTGGATTAGGCATCACAAAAATCAGAGACACAAAATTTGTTCTCCTATGCAAGTGGCTTTGACGTTTCCATTCAAAG[T/C]CGAACTCTCTATGGAGAAAATCATTTTAGCTAAATACAAAAGCACCCATCTTGGGGCCATACCAATGAAGGAAAATATAGCAGCATGGAAGCCCCCCTGG
chr3	3_11009283	11009283	G	C	CCATTTCCAAGTCCAAACATAAAACTCGACCCGTAACCTCGCATTCACAACTCCACGAGCATATTTCGTGGAAAAATACTCATGACCATGCCATATCTCT[G/C]TTCCATTTCACATCAACCTCTCTTACTCTCGCATAGGTTTAGTCCAAAATTTGAACAACCATCATTAAATACATATGCATAACAATAACAATCGAAGTGA
chr3	3_11009440	11009440	A	C	AACCATCATTAAATACATATGCATAACAATAACAATCGAAGTGAAAACCTTCAGCTGATCCGACGAAATGAAATAACCTCAAAGTGGAAAAACTGAAGTT[A/C]TGTGGCGTTTTGGAGTGGATAGAACGAGGGACACACGTGAATGAAGCAGCAGGAATACGCGGAACAAAAGTCAGCGGAGATTGAGGTAAAAAAGCAGGAT
chr3	3_11018647	11018647	T	C	ATACATCTCTTGCATGGATAACTAATCCATCTGTATTGATCGAGTGATACTTTGCAACCTCTAAAAATTAAGACATTCTTTTTCTATACTAAATCGAGAA[T/C]TTATTCCTAAGTTTCATCCAACCATTGTCCATCGCTAAAGGCCTAGAACATAAATAGGTTTTATTAGTCTTATATTCCTCCTCTCAAATGCTTAAACTTA
chr3	3_11111355	11111355	G	A	TTTTTTTGGTTGAGTTAGTTTTTGTTTTTATTTTGAAATTGGGAAAGGGAAAGGGTTTTGAGATTGAACAGGAATGAAACTTGCGGTGTTGTTGTGGACC[G/A]TCTTTTCTTGCTTATCATTCATCCATGTGGACTAGATCTGGGTTCTTCGATGTCACAAGACTTGCACGTGATTCTCTCCTCTCTCTCTCTCTCTCTTTTT
chr3	3_11132700	11132700	T	C	TCATGAGACTCAATTGAAATCTTTCTCCAATAGAAAAGAAACAAAAATTAAAAGAAAGCATGATGGTGAAGTGAAGCATCATCCAACTCTTAAAGAAAGA[T/C]AGGAAAATTTTTATCTATTTCCTGACTCTGATGTTACAGACATGTTAAAGCAGCTGCTAGAAAAACAACTTATTCAGCTACCAGAATGCAAATGACCGGA
chr3	3_11185804	11185804	C	G	ATAGCTGTAATTTACATGTTAAAAGGCAATAGTTTGTATTCTCAAATACACTGCTTCAATATCCCACTTTCTATTTATTCATTCTTCATATTAAATTGTC[C/G]ATCAAGTTAGTTTGCTATACACATGATGCTTTTGAAATACAAGCAACAGGCATTGGAGTGTCTTTGGCAAGCATAGTTGGTTTTGCTAATGCAGTAGTCC
chr3	3_11202103	11202103	A	C	TTTTCGAGGAAATTTCTTTATTGAACTTAATTAGTGGGCTACATGTCAAGGTTAGGTTTAAGCATGGCTAAGAGAATTATTAATGTCATGCCCCGCTCCT[A/C]AAGTCACTTTCTGCAACCTAGTGGAGGCGTGCTGCCTAGGCCTTCAAAGCTTACCACACCGCGTAGTAAACGTCAAATACCTAGTAAGGAGAATAACTTT
chr3	3_11205921	11205921	C	T	TCGGTGTCACGTGAGTTACCTAGGACTTACACCAGTGCCTCGTCACATTTTATCTTTCTCCACTTGAGACTCACTTTCAACTAGTGTCTCATAATAACCT[C/T]GCTTAGACCCAGGATTAGTACTCAACCCTCGTCTCGCGATAGATCACTTATTCTCTTATTAGACAACCAATAAAAACAGTAAACAAAAGGTTTAGCTTTC
chr3	3_11239348	11239348	T	C	GTCAACATAACTATGACGAATGATTAAGCTACGACGAGTAATTAACCATGAAACTAGAATGAGCAAACTTGGTGTGAAGCCTTGACCCAGAGAAAGGAAG[T/C]CCTGTCGAAGAGGATCATTGCAGGAAAGTTATGTCAGATAAGTGTAAGTATGGGACATACGGATGTGAAAAAAGAAAAGACGACGTAAAGAGAAATGCTT
chr3	3_11255290	11255290	A	C	GCTATCTTCTGTAGTTGCACCATGTTTGAAAAGACATCTTCATAAAGCCATGATTTTCTTATCTGATGCCTTTCCATTAGCAGCATCATCTGAGTTTTCC[A/C]AACTTTCCATGCTTTCTTTTGGATCTGCAATTCCACTAGTGTGTAGACCTCGACTTTTGCTTTGTGGTGGTGAAGACGTTGGGTTGGTAATTATCTTGGA
chr3	3_11452978	11452978	T	G	AATCCACATCATAATGACTTGGATTTGGAAAGTTGGCTTGACAACTGGTATATGAGGGCTCCAAAACTTCGGTGTTTCTTAATGAAGTGATTGTACGATT[T/G]TTGGATGGTCAAAATTATAAACACACTATGTCCATGAACATTTACATTTTATCGATGTCTATTATTCTACTTGTTCCGTAACATTTACATGCAATGGAAA
chr3	3_11551375	11551375	C	T	TCTTTTAATTTAATCGACACCGATTGTCAGTGCCACTGATAGCCTTGTCAAGTCATATCAGCTCCACCTATCATTCTCGTCTGCTAATGAATCTTCCTCG[C/T]GTGCTGATGTGGTTTCTTGCCTAGAGATGTTCAGTCGCCAGGCAAGCTTCTTATCATGTAGCACGTGCTCATTTGCGATTCACTGTCTTTCTCCTTTTCT
chr3	3_11695340	11695340	G	C	GGGTTTGAGGTGGGACCAGAAAAAGGATCGAGCAAATAACATTTCGGTGGTTGATTATGGTTGGAAGGTGGAAGAAGAAGAGATTGTAGGGGGGAATTTA[G/C]ACCGGTGGAAAGGTGGAAGGATGAATTTTCCGGCGAAATGGAGTGATCGGAGAGAGGAGAGTGGGTGTGTGGCAGATCAGCGGCCAAATCCAGCAGCAGT
chr3	3_11695635	11695635	T	A	ATCCTCCTAATGATTTCTACTAATAATGCTCCAACTTAAACTCGCATCAAAATTATTAATGTAATTAGATCCATCGTCACAGTAATGTATTTATATTTTC[T/A]ACAAAGATCATGAATATTAGTGTGTTATTTCTTCGACCTAAAATCCACGAAGTTTCTTCTTCTTCTTTTCTCTCCCCCTCCCCCTCGATTTTCCTTTGAA
chr3	3_11729995	11729995	T	C	TAAACTACTTTTAAGACATAAAGATAAAGCGAATTAGGGGTATTCGGGCATACGACCATAGGCAAACAACACCTTGGACAAGTATGTCCATGACACTCTG[T/C]ATGCACGCAGACATGTATACACCCCCATCTGATGCCGCCCATGCTCGCCAGGCAAGGCGTACGTGGCACCATGCCTGCACGACCTAAACAGGTTGCAGAT
chr3	3_11815003	11815003	A	T	CGAGAATAGCTCTCCACCACCTCATGTCTATGGACATCAGAAATGCAACCATTCGTGCTTTCAAGTATCTGTAGTTTGCTCCATCTATCACAAGTGGTCT[A/T]GTAGTTGAATTTCCTTCACGTATTCCATCCATAAGGTTGATGATCTTTTACTCACCTGCTCTGTTACCAATTAAGAAATGAATGGTTCTTAGTTATGTAC
chr3	3_11815187	11815187	C	A	GGTTCTTAGTTATGTACAACAATTATAAATACAGTTGGCGCAATCAACTCAACTAAAATAACAAGAAGGAAAACAAATAACACATCTGACTTTGTTAACC[C/A]AGTTCAATGATTTCACATTTACATCTGGGGGGCTGTTTTCCCAGGATAGAAGATTATATATATTGTACATGCAGTAATTGTTGAATACATAGTTATGACT
chr3	3_11982477	11982477	T	C	GCATATCTGGGAATACTTACATATATTCATTTGTGTGGATAAACCCATGGACTCAGTAGAATAATGCCCATTCTTGGTTACGCTCGCCAGTTTTACGATA[T/C]AAAATAATTTTTTTGCGAGAAACCATGAAACGATAAACATCCATGACCATCTTCGTTTCGGGGTTTAAGATTGCACCATTCGCCAAGAAATTCCAACGTT
chr3	3_12132559	12132559	G	A	TTCAGTTGTTATACCTCGAGAATCAAAAGGACGAAAACTAGGCATCAGTAGTGTCCTCGAAACTTATAGCTTCAAACATTGAGATGGAAACTAGACGGTC[G/A]TAAAGGCCCTTATCTCTTAAGATGGAAACTAGGAATTTGTAGAGGCCCTTATCTCATTAACACGTACTAGTAATGAAACCATGTATCTACTAAATTCTCT
chr3	3_12207037	12207037	G	A	TTCGCTACATTGTGTGCTTGTATAATTGTTTATATACAAGGTTGGCAAGTTCATCATATTAAAGTTTTAAGCAGAGTCGACAGATACAGGTAAAGAAAAA[G/A]CGTTGTCCGTTGACTTCACGCCATCTTTCGGTCTGAGTATGAGAGGAGGTGTGACATATGCAAACTTATTACATAGGATACCCTCACTCGCATGTCACCT
chr3	3_12253068	12253068	A	C	ATAGATTTGTCATGAGGGGCTCTAATTGATCGACTAATAGGTGACTAAATAGGGTTATGTGTTAAAAGGTGCACTTCTATTCATGTGTTGCTTAATCCCT[A/C]AAGAGATACATTATCGCGCAAGTTTCCTCTCTACCACCCAAGTGTAAGCGAAGAGAGATTTTCTGGTAAGTCCAACATCGAACACATAGAATTTTAGCTC
chr3	3_12516816	12516816	A	G	TAATCACTATAAAACATCGAAGGTCTGCCCGACATCAAAAAAGGCATCGGGAAAAGGGACATCGTAAGAATTTTTTTGCGACGCCGTGAAGAAGGCGTCA[A/G]TAGAATTGAGCTTTGGCAATGTTGCACAAATAACATCGACAGAGGATGAAGCTTCTACAACACCGAGCAAGGAGACATCGTGAAAACGTTTAATTTAAAT
chr3	3_12555604	12555604	T	C	ACATTAGGATTATACCCACGCTCTACCATCTTATGAAACACCTCTTGTGCTTCGTCCAACTTTGCAGCCTTACAAAATCCATCAATTAGTGCATCATATA[T/C]AATGGTGTTTGGTTCACAACCATCCACAAACATGGTCTCCAACAAGTCACGGGCATCTTTGACTTTATGGGCCTTGCATAAACCATCCACCAAAGCTCCA
chr3	3_13611670	13611670	C	T	TTTTAAAAGAACTACACGATCATTTGGATATGATTTAAACGATCATGTAGATATGATTTAAACGATCGCTTACTATAGCAACACAATCGTTTAGCCTGGT[C/T]AACACGATTGTGTAGATTTGAAGATCTTTTCCCTGACTGGAAGCATTCCAAATTGACTAACGAAAGAGGATAGTAGACACTGACAAAGTTGATAGCAACG
chr3	3_13901413	13901413	A	G	TTCACTCCAAATAGAGGAGTACTAGTGTGAAGAAGCGTAAAGTTAAATTATACTACCTTATATGAGTAATTGTGCATCGTAATGACATTGTAGTAACCTC[A/G]TTACTTGTTGAGCAAATCATGGCTGTTTTGGTTTACAAAGTCCTTCACAGCTAAAGTGTTTGAAGGTCACCTAAATAGTTTAGGTCTACGAAGTTTGTGC
chr3	3_13901598	13901598	T	A;G	TCTACGAAGTTTGTGCACTAGGACAAGTGGGAGAGTATTTGGTTTGCCCTATTTTATTGTATCCATATGTTTATTGTACTCATAAGAGTAATTCTCTCAT[T/A;G]GTTAAATTCAACGTTGTTTTCACACACTAGGCATTTTAGTCCAAGTGGGAGTTTGTTGGAATTTCTGTCATGAAACTCGTAGTTTGTAGTTTAAATTACA
chr3	3_13987792	13987792	A	G	AGCATAACATAACATCATAACATGGCATGAATATTAACATACCCAGTTGTTGGGACTCCATGAATCGAAGAGAGGCAACTTCTTCGGCACAGAGGAATAA[A/G]TAGTCATCGTTTTCACGAAGATGTGCTTTGAGACCGCCCTAAATCCGAATCTTGGTTTGTAGTGATGGCTAGCTGAGTACAACAGTTTGTAGGGTGAGCA
chr3	3_13995835	13995835	G	A	AGTCTACTCAACATCTAGGAACTTAGGGGATCCATGAGAGAGTCTAAATGGAGCTTAGAAAACTTATGAGTGAGTTTAGAGGATCTTGGAATGCCTAGAG[G/A]CAATGATACCAAATCACAATAATGGACAATCCATGAAAGAGTTAACTCAAGCAGATCGGGCTTTGGTGATATTGTTTCAGTTAGTGGAGTTGCAACCACT
chr3	3_14076589	14076589	T	G	TCATGAAGATGATAAGATGAGACAGAGTAATTCTTACTTCAAGGGAGGTGGAAGACTTATATACTATTAAAAACGTGAACAAACTCAAGTTTTCCCTCAT[T/G]TAAGAAACTGAGAAAGGAAATGAACTAAAACTATGGCATTGAAGACTTTCACATATTAGTGAAAGCGGACTTAATGAACTACCAAAACAAGGGTTGATTC
chr3	3_14139295	14139295	T	C	AATGGACAAATTAGTGCAAGAGGAGCTTCCAAGAGTTAAAGCGCATACTCACTTCTACCCACATTACCGTGTTACCTATGCCCGAGATAGAATATGAAAT[T/C]TTTTGTGATACATCTCCCCAATGTTTAGGATGCGTTCTGATGCAAGAGGGAAAGGTAAAAACTTACGTGTCCAAACAACTTAAATTACATGAACGAAACA
chr3	3_14145975	14145975	C	T	TATAGCGTTTTACATAGAAGTAAAAAAACGTTATGAAAAGTCATGGACTTTCAATAACATCGGCTATGACAGGATTTCAAAAATCGAAAATCAACAATAG[C/T]GTTTTTTTGATGCCATCGTAACTTATATTTCTTATAGTGATTATGAATTTATATCATCTTATTGTTCTTGTTTGGCTTTGACGAAGTACATTTCTCCTTA
chr3	3_14182760	14182760	A	G	ATTGTTGAATGCAAAACCAACAATATTAAGAGGTATTTAACCTTAAACCCAGCCAATCACAAGAACGAATAGATCAAGTACATTTTGATGGACCTTTATC[A/G]AAACAAGCTCATCCAAGTCACAATCCCACAACTAAAGCATCTTTAGGAATTTCTGGGGATTAGGTTGACTGAAACCGCATTTCGACGTGAGAAGGAGGAA
chr3	3_14226787	14226787	A	G	CTCCAAAGAGGTTATTAGGCGTTTAGAGCATGTCTAGGCGGTCAAGGTTTGATGGTTGTGCATTAGGCGAGAAGAAAGCATCTAAATGAGTGTCATGGGC[A/G]GCTAAGAGTAAGTGTGTGCTTGGTTCAATGAGAAAAACATTGCACTTTGAGGTTATTCAAGGTATTGATATGTTAGCCCACAAGGCTGGACAACGTAGTG
chr3	3_14327636	14327636	A	G	TTGAGGAACCAAAAGGAACAAGCAAAATATCGGACTTAGTTTGGATATGTTAACTTTTGGGTCCATTTGTGTGAGACCTTGATCGCCTCCTAAGCTACGC[A/G]ATAAGACTATATGCGGTAAATTGTGAAGACTAGAAGTGTTTCTCACGATTTGACGCATTGTTGCATTTTGAACAAGTTTTGAGGAAGTTCCTATGTGTTC
chr3	3_14406771	14406771	G	T	AATAGCATCGAGATGATTAGATATAAATCATAGCTTAACTTTGTGTTTGTATTGTGAAAGGGGATATATCAAGTATGAAAAAAGCGACGACAGGTTGCTC[G/T]CCCTAATTCAGAGTTAATAAATGCTTTATATCACCTCGAAGTATTAAAGCACAATTCAATGTGCTCAGATAATTAAACAATTCCTTCATCGCCATGCTTA
chr3	3_14407049	14407049	C	G	AGTAATTAGTATACTGTTCATAACTTTACTATATAGTTTATACCGCATGATTTAGTTGCGCGATAGTATAACTTAGAAGCTTAAACTCTCTGTGTCCGTT[C/G]CTAAACTTACCAGGAAACCTCTCTTTACTTACAGTTGGACGATACAGAGGAAAACTTGCATGATAATGTATATCTTTAGTGACTTAGCAAAGCATGAATA
chr3	3_14442717	14442717	T	A	CTAAGTTAAAAATCTTATGTTGTACGTCTGATCAATTAAATTTTCCTTCAATTCCACACCAAAAAACACCAAATTCATGTTTTGTTTCATTTCAATGTCA[T/A]AATCACCTTACTGCTCTTATACGCACCATTAGTGTAAATAGTTAGGAAAAACATAATGTGCATATTATATACAGTATACTCATCGCACAAGGTTCTTACG
chr3	3_14447960	14447960	A	G	GGATTAATCAGCCACACACACGTCATATTTGGGGTTTAGGTCCTGATACACGATCATGTAGTTTTTTTTTTAACGATGGAAAAAATAATTTTAAATTTAA[A/G]CGATCATGTTGATCATACTAAACGATTGTGTTGACCACAACAAACGATCGTGTTGATGTTGAAAAACGATCATGTTGATTATGGTAAACAATCTTATAGT
chr3	3_14448248	14448248	T	C	TAGATCATGCCAACACGATTGTCAAGGCAAAGATGATACGTATCAAAGTATGTATAGGCAAGGTCATTACAACCAAGCACAAATATGTTTAATAATGGAA[T/C]TTATTGCTAAGGGTAGGTTGCACTTACCTCGATTTTCCTCGACAAAAGGAATTTTAATTTTACCCTTACTTTTTACCGTAGTTTGGTGGAAAGTATAGAT
chr3	3_14570015	14570015	C	T	GAGACTGAATATGTCGCTGCTTGTGATGCAGCAAAAGAAGCAGTTTGGCTCAGAAAGTTCCTACATAATTTGGAAGTTGTTTCTCGTTGGATACCTTATC[C/T]TGGTAACACTATGAATACGACTTACTTTGTATTTGATACAAACAAATTGATCTAATGCATTCATGTATGCGACATGCGAGTGAGGGTATCCTATGCAATG
chr3	3_14626903	14626903	C	T	ATGGTTATGCTTGTTAAAGTTCTCCAAAAAAGTGAAGGTCAAACAATCTAAAAATGCTCAAGTTCAAGTTCAACTTCCACTCACAAACCAAACCTCAAAA[C/T]TACTTACAAAGCGTTTAAGTGGTACCTTCTCACTCAAACCCACCTGAAAAGTTCCTAAGAAGTACAAAGGCAAGCTTCAATTCAAAAACTAAAAAGTGTA
chr3	3_14627121	14627121	A	G	AGATAATTGCCAAAAAGTGTGCATGTAAAACTCTATACCCAAACAACCTAGAAATGGTCAAGTTCGACTTCCACTCTCAAACCAAATCTCAAAACGACCT[A/G]CATAGTGTCTAAGTGACACTTTCATGCTCAAACCCAACTTAAATAGTGTTTTTAAAGTGTCTAATTAAGAAGTGTGAAAGTCAAGCATCAATTCACAAAA
chr3	3_14664198	14664198	G	A	CATGGGTAAATAAAGTATGCAAAAAGTCCAATAAAACATAAAAATGACATGCTCATATGTCTCTGTTGAAACAAAAAATGGTCGAACCCAACGACGAGGA[G/A]AGATGTTAAGAATATTGAAAAAAAAAAAACAGAGAGAGGCAGCCGGAAAAGATAAGAAATTAATTAACGAAATAAATGAAAGATGAAATTAAATTGATCA
chr3	3_14671689	14671689	C	A	TTGGGTTGTGGTCTTTATGGGATGCATTTCATGATGAAGGGTAATGATTCCTTGTTATTTTTTATTTTCTTTTGTGGATATTAATTTAATTTTCTAGCTG[C/A]ACGTAATAACCATATTATTCGACATTTTTTGTTATATTTTATTGGCAGGGAATCGGAAGAACTGGCTGAAGTTGAAGCTAAATTGGTTAGTTTTTTATTT
chr3	3_14762791	14762791	T	A	ATAATATATACAATTACAAACTACAAGACCATAACATTTAGGGCATCAACCCCAATAGGCCACCCTTATAAGGGTCGGTGCAAGAGTCCTTCACCATTTG[T/A]AGTAGTGTTCTTTCCTCTATCCTTTCTCCAGCCAATGTCTAAGTGAGAGTTTAGAGATAGATTAGAGAGAAAAGCTTCCTCCACCATTTTCCCTAACTTG
chr3	3_14781181	14781181	T	G	AAAGACGAGAGGAGGTGGACTCCTTTAACCGCTTTGGCTGAATCTCCTTGCCCCAAATCTTTTTTTCTGACTTTCTTTTGTGTTTATTTATCATCAGTCA[T/G]TAACGAAGTTTCAACATTTGCTTTTGCTTTCATGGTTGCAGTAGAGGTGTTTGTATGGGTCATAACAAGGTGAATAGGAGAAATGTTCGTAGTAAGTGAG
chr3	3_14872590	14872590	A	G	CAGAGGCTCAAGAACTTAGTCCAGTTTGCCCTAGAGAAAGGACAAAGAACCTTGGTTAAAATAACCTTGGGCACTTTGGCGAGATTTCAATTGAGATTTA[A/G]GATAGAAGGTAAATCAATAGCTAAGGCACGAGCATCACGATGCTTGCTAGCTAAGATAAAAGACAAAAAGGTTTTGGAGATGTGTTTTCAAGCCATCTCG
chr3	3_15158483	15158483	C	G	TTGACGACAAGAACAAAAGTAGGAAATCTCATCAAGGAAACAAGTCCTTACAATGACTCAAACATCAAAATTAATGTATTGATCAATTTTTTTAGTATCG[C/G]TTGGAGGTGGAGGAATTTGAAGGTAGATACGAATGGTTGATCAGTTTATGTGGGCTTAGTTGAATGAACCTGTTTTTATATATTTTTTAAACAGATTTAA
chr3	3_15232559	15232559	C	T	ACATTTCTTTCACGAGTAGAGCTTTATTCTGCAAAAGTGTACTTTTTCGAATATGTGCTATTATTGTTTGAAGCTTGAACAATCACTATAGAAGATCTTC[C/T]AGAGACAAAACCAAGTTCAAAAAACCCTCAATCCCTTGTTACTACATCCTGATTTTCCACAATTTAAGATATTGTCCAACTTTTGTATGTCTAAGGTAAA
chr3	3_15232997	15232997	C	T	GTATAGGGACTTGCATCTTCATTTGGTTAATCTTTAGCTACAGAATTGATAAGAGCTTTCCCAAACTCTAAAGACTCACTATTAGAGGTTGTCTCATCAT[C/T]AGATAGAGTGACAATCAGGCTTTTCTTGTTACGCTTTAGAAAGGTGGGATACTCAACTTGATAATGTCCAAAACCTTCACAGTCATGACACCTGAAACTC
chr3	3_15242737	15242737	C	T	ATTTCATCTTCCCTTTCTTCTCGATCTCAATCTCATCACTTTTCTCATCTTTACTCTTTTCTCAAACCCACAGCTGCCACTACCACCACCACCCCGTGCC[C/T]TGTCGTCATCCATGCCCGTACCGTGTCGTTCAGACCTACAGTTTACATTGTGCTCACCGTCACCACCACCGTGCCCAGTCGTGTCAAACCTCTTCATTGC
chr3	3_15312252	15312252	C	T	TGGATGGGCCTTGGCGCGCACACATGGCCTGGGAGCCTTGCATGCTAACCTTGCTAAGATGGGGCGCACGTCGGTGCTAACCTCATTGTGAGTAGCAACG[C/T]GTGCATCATGGTCGCACACTCAACGCCCATTTGCATGCCTTACACACATTATGTTGCATGCCTAACTTGCTTGCTAACCTCTTTTCGAGAGATCATGTTT
chr3	3_15351737	15351737	G	A	CATGACTTTTCATAGCACTTTTTCATCGCTATGCAAAACGTTATAATATGTCCCCAGAAATTGCACAAATATGATGTTATAAATGCTTTTTATAATGTAA[G/A]AAAAAATGGTATCGAAACATTTTGATAGTATTTTTTTATTGTGTTGGAAATCGCTATAAAAGACATTTTGTAGCATTCTTTTTTGCGTTCGAAAAACGTT
chr3	3_15355537	15355537	G	A	GCAATGAATAGGGTCTTTGAAATCTAATATTGATCCAAAATGGTTCTTTTACTATCGAATACCTTGAAGAGTAAGTCGAAGATGAGACAACTCGTGTCTA[G/A]GATGAAGAGAAATCTGCTTTTTTATAGCGGACGAATGCCTTACCACGACCATCCGAAACTGGGAGGACCAAGAACAAATAAAGACGAAACTTCCACAAGA
chr3	3_15548259	15548259	G	A	CGGGTTCATCCCCATGCCCATTCCCATTCCTGGGTTCATGCCAGCATTATTCATGCCCATGCCCATTCCCATTCCCATGGATTGATTGATTCCTCCATAG[G/A]ACCCTCCCATGCCAGCGTGGTTCATACCCATACCAGACCCCATCATAGGGTTTGGTGGCCCTCTAAGGGCACTCGCACCAGCACGACCTACCCCAGAACC
chr3	3_15550228	15550228	T	A	TTACTGACACTAGCTACAGCTGTAGTAGTCTGCGGGGTTCCCACACCAGAGTTAATGTGGGAATCAGGCTCAAAGGCCCCAGTCACATTTGTAGATGCCG[T/A]TGGCATAATGGCCAGTGGGTTTGAAGGAAAATCAGTCAGTGAGCCAAGTAAGTCCATCTCAACATTGTTTGGTGCAACAGTTGGAGCAGCTGAGAAAAGA
chr3	3_16350716	16350716	G	T	TTAATAGCATTCCATAACAATGAAGCTACAAAGAAGAAATAGAAAAACTCTCACACTTTTGACAACGAAATACGCAGGAATCTAGAACAGTAGATTACCA[G/T]ATACACCTGACGGCGGCTCCAAGCCAAGGAACCAGAAGAAAGCCGATCAGAAAATCTGGCAATAAAATCGTCGCAAAGAGATCCATGACCGTCAACTTCA
chr3	3_17088788	17088788	A	G	TTAAAAAGGACTACACGATCTGGTATCATTTCCTACACGATCACGTATCACAATCATTTAGCAGAAGAATTACATGAAACATTTTTTCCATCATAATTCG[A/G]TACATGATTGTGTAGAAAATCATTTTCTACACAATCATGTATCATGATTGTGGCTGGTATTGATACTACCTACAGGATCGTGTATTATTTTCAACACAAT
chr3	3_17273935	17273935	G	T	GGTCTTCAGCCATTGTACAATGTTTACAAGTTAAGGGAAGTGGGAAATGGACTTCCTTTCCTTCAAACTCTAAGCTTTCACTCACAGCTTGGTCGAAGAA[G/T]AAGAAGGAATCTCTTTACAAACGACGAAAAGGCTACTCCTTTCTGCCACTCTCTAGGTTTTTTGGCCCATTCAGGCACTTTGGCTGGAAATTAGCATATG
chr3	3_17477279	17477279	T	A	TTCATGCAGCGGAACTACAGGTACTTCTTTATGTTTGTATCTTCTTCAACGCTTCTTTGCATGTACGTCTTTGCAATGTCAGCATTGTATATCAAGGTTC[T/A]GATGGATCAATATGAGAGCACTGTTTGGAAGGCAATGAAAGAATCACCTGCATCAGTCATATTAATGGCCTACTGCTTTGTCTCCCTTTGGTTTGTTGGT
chr3	3_17543514	17543514	C	T	TATGGCATCAATTTTCTCCTCCCACAAAAGATAATGGAAGCATGATTTGATCAACTTGATAACTATTTTTCAAACCTCTTCTTTCTCTTGGGCCATGTTA[C/T]GCTCTAGGCCCATCTATAGAAGGGTTGGAGTTAGATTCATTTTGCTCTGAGTCTTCTTCCACGTCAAGATTCCCCACAACCTGTCTCCTTACTTCAGGTC
chr3	3_18292055	18292055	T	C	TTGGGTCGGTTGAAATTCTGTTGAGTAGGCATTGTCCAATATGGTACGGCTATGGATGTGGTTTGAAGTGGCTTGAGCGTTTCTCATACATAAACTCCGT[T/C]GTGTATCCATTGACGTCAGTTCCACTCATCGCTTATTGTACACTCCCAGCCGTCTGCCTGCTTACAGGGCAGTTTATTGTACCCGAGGTAACTACAATAC
chr3	3_19884907	19884907	G	A;C	AGCACTAAACAATGGCAAACGGAACTAACACAGTGGGAGGAATATTGACAATTCTTTTATTGGCCGTAAATTTGGCCATCTTAGTTCATCCTTCCATGGC[G/A;C]GATGTAGACGATGACTACAATTCACCGATATGGAATGGGTGGGTGGACGAAGATAGAGCTTCAAATCTACGACCATGTTTGGATATGATGAAGAGTGCAA
chr3	3_20017421	20017421	C	T	CTGTTCGATTGCGGCGGCTGATCATTTTCCACGGGGGTGCCATCGGCGGAGGATCTGGAAAAGGTAGAGGAACAAAATGGAGAAGCTAAAAGTGCGTTTG[C/T]GGAGAGTGCGAAATTGGGGAAAATAGAGCGCTTCGTTGGAGATAAGAGGATGTTTGCGCAGTGAGAGAGCTCGAGAAGAGCTTTTCTTCTGCTTCCCATG
chr3	3_20691427	20691427	C	G	TGAGGAAAGACAAAAGCCAGTTGTTACAAGCTTTGAGATTCATGGTGATGAATTCTTTCTTCAAAGAATGGCCCAATAAACCCTTGAAGTTTCCTTCAGT[C/G]ACGGTCAAAGAAAATGAAGGTGAGACCAATGTGGTTGACGAGACCCCTCTGTCTACTGGAAATTTCAATCTCCAAGAGACCAACAACAATTCATTGGTTG
chr3	3_20833469	20833469	A	G	GCGCTGTCATCGATGACCCACTGAACCTTTACTTTGCCCTAGTTTCTCAACATTGTATTCCTATCCACTCGTTTGATTTTATGTATAGTTTCTTGTTTAA[A/G]AACTCAATCACATCCCTTAGATCCTTCTCTTCGAAGTCTAGTTACAAAAGCTACATCGAAATTCTCTCCGATGAGCCGAATCTGTACGAGCGATACGCTG
chr3	3_20891817	20891817	C	A	CACATAGGGAACCGGCTTTTTCTGCATCCGAGCTTGAATGGACGCTGTATAGCATGTATATGAGCACGGCCAGGATCGAAAAGAACACAAATCGTATGTA[C/A]GATGTGCCATCAAGAGACCCCAGCAAGAATATGTTGAGGAAAATTGATGCACAGGGTATCCATGGCATTAAGGGGACACCCCAGAACTCGGGTTTCCATG
chr3	3_21020171	21020171	G	A	CCATGATCTTCTTGATGCACATCAGCACTAAACGACTGACTGTCACGCCTTGATCTCCCATTGCAAGAAAATCTACGATCCGCAATTTGCGGAGTTTTTA[G/A]ATCCAACTCAGATTCAACTCCCATCCCAACGGATTTTCCAGGCTCAAAATCAACAGAGGGATACAGAACACCAGAAAAGTCATCTCCCCCATATTGTGAA
chr3	3_21021308	21021308	A	C	ATGACTAAACTCCCAAAGAAAATTTTTAATTCTCTTCGAGAAGTGATCCATCCAAATGATCGAATAAAAATCCCTTTCAGAAGGCTCGAGAGCACCTATC[A/C]AGCCATCAATCATACATTTCACACTAAACATAGATGAGGAGTCAATAGTCCATCTCCAAGAATAAAGCACCATATGAAATCTGATAGAAGACAATAGTAG
chr3	3_21131978	21131978	C	T	AGATCTGAGCTTGCGGGACCCACTCTTCTACCACCATCCCTCTCTCTCCAACTCTCTCTAAAAACCCTTTTGGGAGTTCTTCTTCTACGTTGTTCCTCTT[C/T]TTTCTTTCTCCTTCGCCGCTCGCCGGAAACCTCACCACCCATATGAAGTTCAGGTGGCTCAACTCTAAGCCATGAGCGATCTCTTCCATATCTCCTTTGG
chr3	3_21201510	21201510	G	A	ACAAGTCAAACTACATTGTAAACTCTACGATAGTTTTCTTAACATCAATGAACGTCTGAACCAACTTACGCGCACTTCGACTAATCTCACAAGGTAAGCT[G/A]CATGATCCTACAACACTTAGATGTCAAAGAAACTCGTAGGAATTTAACTCTTAGATACATGGCAACCATAGATTAAACCATTGACCTCTTAGTCATTTTA
chr3	3_22074358	22074358	G	A;T	GTTATTTCTACTGCTTTGGAATGGTGCAAATATAAGCACCCTTTTAAGCTTTTGAAGTCTTTTATCTTGTCTCACTTTGGCGTTCTTTTCTATAATTACC[G/A;T]TTGGATATTTAGGCTTTTCCTTTTATTTCATTCTATTAATGAGACGGATGAAATGTTTCTAAAAATATTTTATCCAGTATAAAGTTAAGATCGTTTATAC
chr3	3_22110258	22110258	A	G	GATTATTAATTATATATGTTGTAGCTAGCAGCAGTGAAGCTGAAGACCAGACAAGAAACTAATCCATTTAGGAAGCATAACATTAGTTATAAAATGCAGC[A/G]TATACCAAACCAATAGGCCACCGCAAATCATGTAAAAGTAATTGAAAAATTGAAGACTTGAACATAAGATTGTCTAACGTAAGACTACTGAAAAAATCGT
chr3	3_22111575	22111575	C	T	ATCTCAAATTTTATGCACCATATCCACACATTGACGGAATATAAAAGTTTGCAGCATCCAAATGAAACTTCCAAGGTGAACTGTGAGATAGTTCTGTTCG[C/T]GGAAATTTTCTCCACCAAGTGTCGTGGCTAGCTGTGATCTTCATTCCGCTACTTAAAAGTATGAAGTCATCAGAACTCCACATAAATCTAAAAATTCAGT
chr3	3_22199696	22199696	T	C	GAGACAGATGCTGCTGTTAAAAATGATTTTTCTTATTATTCTGTTCTCATGAAATATTCCTAATTTAAGCCGGGCTTCCAAAAAATCATTATGAATGAAT[T/C]TTTTTTTCTTTTCCTTTTTCCTTTCTTGCAGCGGGTGGAGTTGTTGCATCAATCGTGGTTGTTTTATGCTTGTTCTGGGTTGGGTTGGTAGATGATGTTG
chr3	3_22352187	22352187	T	C	ATTCAAATTAATTCATCTAGTTCACCTGTTGATGAGTTTCCTGAGACTGTTGGGAATATGAACTTTGAATAGTGCACCCTTATGATTTAGTAATTGATCA[T/C]TTTCTTTTGTTATCATCGCAAGCAATATAGTTTATGTGATGTTCTTGGTTGTAATGTTTGCAATGTCTCATCATTGTTATAGGTGACATGGGATGAGCCA
chr3	3_22538854	22538854	C	T	ATAACCTTCACATCCATGACATTATATCCAAATCGGGTGGAATGATTAGAGATTCAGTGGATCATTATGGGTTCAGAACACAAAGCGATGGCGATGGCAT[C/T]TCCATCTTTGGTTCTTCTCATGTTTGGATCGACCACGTTTCCATGTCCAATTGTGAAGATGGTCTTATTGACGCCATCATGGGTTCCACAGCAATCACTA
chr3	3_22652207	22652207	C	A	GAATCCATATGATATTCTGAAAGCCACGAGGCAATGTCCCGCAAATGAAAGTCACTGGGTGTCATGCCCAATCGCCAAATTTTGTTCTTATATAACAAGG[C/A]AGCCCCATCAGATTTCACAAGATCCATTATGTTAGGACTCCTTGACACAATACCTAAAGGAGCATCACGCATTAGCATGTCGCACAAGAGTGTCTGTGTA
chr3	3_22867777	22867777	A	G	ATGTCCATGCAGATGGTGAGGTCATCCAGGCTGCAGCATTGGTCAGCCAGCCTGCTCTTGTCTCTAAAGAACTTAAAGATCAGCGCCCAGTTGGCCCTGC[A/G]ATGGTTCATCCATCTGAAACTGTTTCAAAGACTCCAATATGGTCTGCTTTACTCGAACCAGGCGTTAAGCATGCTCTAATTGTAGGAATTGGAATTCAGA
chr3	3_22886646	22886646	G	A	AACTTTGACAAGTATCTGTATATATACTACTTACTTTCAATCTTCCGAGAGTCATCGTTATGGCGCTAAATACAACATGGAGAACGGCTAGAAAGAAGAT[G/A]AAAATATGTATTTGATGCAAACCATTTAGAGATATAAGTTGTGTATACCCCTACATTCAACCAAAATTAAAAGTTTGTGAGAAATTATGTGATTACTGGG
chr3	3_23008468	23008468	T	C	ACTCTTGAATTGTGAGAAATGGCAGGTTTCCCACCTAGATCATAAATTTTTATACTCCAAATGCCAAATTCATTCTTTTCCATACAGTGGTTGGTCCCAT[T/C]CCATCCGTTAAAGTCACCAACAATTTGTGCTTCCCTGAAAATAATAGAAGATGGCATTTCCACTTTGAACAACAAAATTAAGGCATTTATATGATTAGAG
chr3	3_23447907	23447907	T	C	GAAAGGTGTTTGTGTGGTTTTGTTTATTAATTTCTGCTCTTATTTTCACACACACATCTATGACCAACGACTCATTTTGAACGACATAGATACGTAGTTA[T/C]GAGAGGCGAATAGCAGCACTGAGAGCCACCATGAATTCAAGCTACGGAGATACGAGAGTTCGAGCCGAAGCCGAGATCGAAAGGGTTCAAAAAGAACTTG
chr3	3_23520498	23520498	G	A	TTCTTGACGATCCTGATATTTCCAAAGCGCTTGTTGACTACGTTCATAAGAATTGCATCAACAGTTTTGTAGTTGGAGCTTCAACAAGAAGTGCTTTAGC[G/A]AGGTCTCTCTTTTCGTCTTCTCTCTTTCTCTCTCTCACACACATCCGTGTCGAGTAACTTAAGCTTCTAATGAGTCTGGTGTTTCAGGAAATTTAAAGCC
chr3	3_23540028	23540028	A	G	ACAAATTGTCTGAAGACATTGCCAGGCATGCTTGTTGGATTCCAGCAGACATTCTCATTTTTATGCCCAAATTATACCCAGAGTTCGTGTAAACGTGAAA[A/G]ATCTGTTCAATTATATGTGACAATTGATGAGGTTAAAGAAGCTGCCTCAAAACTCATATCTCACGTAATTCTCTCAAGTTCCAACTGATCTCCATAAAAG
chr3	3_23683113	23683113	C	T	GAGCTTGTATGACGACAACACATTAAGAAAAAGCTACACACTAGTGTCAAACCATATGCATGTTGAATTGAGTTGCAATTAGAATTATATATCATACAAG[C/T]GAGACTTCTCGTATATTTGACTAGTGATGATAATTTATGGACATAATATGATAATTTATTGGCTATTGAGCTGAATATTAGGCCGCCACCATTTTTGAGG
chr3	3_23720750	23720750	T	A	CAATTCATCTTGGGAAAGTGCAAGTACAAACTTTCAGAAGTTAACAACACAAGCTCAGCAATGTATGAGTTCTGTAGCTACCATGCACAAAAATGTTCAT[T/A]CCCCGTTTCATGGTATGGAGATTTCTGGAGAAAGGTGGCTTCTTAATAGCGATTCCCAACTCAATAAAGGTTCCGATAGCGAGTTTTCTTACTATAACAG
chr3	3_23924589	23924589	T	C	TCAGATTGCTGCTTCATTTGATTTTCTACATCAAAATTTGTATCAGAATCACCACCATGAGAAGCAGATGCCTTATCTTGGTCTTCTACTGTGAAGAAAG[T/C]ACGACGATCATCATGCTTTCTCCTCAAAGAAGCCTCTTCCCACTGTTGTCGAAGCTTTTCAAAAGACCCCTCCATAACTTCACAATCAGAACTATCACTA
chr3	3_23967798	23967798	A	G	CACCAGAAAAGTAAGAACTGAGATTTCAACTTCATACCTTAAAAATAGGCGTTCCAAAAGGCATCCCCTTATTTGCTCTCTTGCCCAGATCAATCTGAAC[A/G]GAGATGCTCGCTTCTGACAAATCCAGTCCAGTACTCTGCAAAGCTTGAGCCAAGCTGTTCATAAACCTGCTCGGCACCAAGGTCCAAAGCTGTTACCAAA
chr3	3_24440059	24440059	T	A	CCATAACAGCAACAAATTTCTGCCCACCAAACTACGCTCTACCAAACAACAATGGAGGGTGGTGTAACCCTCCGCTTAAGCATTTCGACATGGCTCAGCC[T/A]GCTTGGCAGAAGATCGGCATTTACAGGGGAGGAATCATCCCTGTCCTCTACCAAAGGTATTCATTTTGACTTTTAACTTTAAATTCTATTCTCCAAACAT
chr3	3_24542840	24542840	C	T	AGTTGGTGGTACTTTGGAGGTTAAGGTTGCTAATTCTCTCATTAACATGTATGGAAAGTCTGGAGACTTAACATCAGCTTGTAGATTATTTGAGGCCATT[C/T]CAGACCCGAATACAGTGTCGTGGAATTCAATAATTGCTGCTCAAGTTACTAATGGCTGTGCACGAGAAGGAATTGATTTTTTTAATAAGATGAGAAGGTT
chr3	3_24577992	24577992	T	C	CGGCTGAGTTCGACAGTACAATGGTTCTGGTCGTGTTTATCATACCATAGTGATACGACCCTTGTGGGTTCGGCCGTGGCCCACTGGCTGTAAGATTGGT[T/C]CTGCATTCGTATGCCAATTTCTTCACATTATTGAACGAAAAGCAATTTTTTTAAAAAAATGTTAAAAGGGTTTAATAAAACTGATGTAGTAATTAAAGTA
chr3	3_24668406	24668406	A	C	TTTTCCACCATTGAAGCATGGCTTCGAAGCTTTGTGACTCGTGTAAGTCGGCTACGGCCACTCTCTTCTGCCGAGCTGACTCTGCTTTCCTTTGCCTTGG[A/C]TGTGACTCCAAAGTTCACGCAGCCAACAAGCTCGCCTCTCGCCATGCTCGTGTTTGGGTTTGTGAAGTCTGTGAGCAAGCTCCGGCTCATGTAACCTGTA
chr3	3_24777645	24777645	G	A	TATGTGCTTTTAGAGGAAAAAAAGTATGGGTGTTAATACTTGGGGATCAATATGAGATAAATTCTCTGCTGGGTTTCCATTGTATTTGATTGATTCGATG[G/A]CAATATTTAATTTTGCGAGCGAAGATGGAGGTGACTGGGATTCATTTTCACGACATCAGGTGGTGGTCCACTCGTATGTTGTCGTCTTCTTGTTGAGTTC
chr3	3_24855534	24855534	T	C	AATGTCCAAAAAGTAAAAGATAAATAAATGCAAGCCATTATCCAAATAGAATGATTGGGCCTGGGCTGAATTTTCTTCATCATCATGGGAGGGTTTGTTT[T/C]GAGGAGCCCGGCCCAATGAAAAATGATATTTCACCGCCCAATTCATTCAGCTTAAACTCTTTAATTACATTGGTGTATTTTCATTCCTTAATTATAGAAA
chr3	3_25241228	25241228	T	A;G	ATGAAAAGAAACAGTGACAGAAATCCATAGCAATCAAAAATTAAATGCATGCTCCTCATATTGACAATTAGAAAAGAAACATATCTTTTACTTAAGCTAA[T/A;G]AAAAGGACATTTGCCTTCAAAACTCTCAAACTCAGAATTTGAAGATTAGTCACATTGGGATGAGTCAAATGAAAAATTGAATGCCCATTTCAGCAAACAG
chr3	3_25295188	25295188	T	C	CTTCTCCTGCATCCCACAGTATCTTGTCCACTGGAGCATGGAAAACATGGTGCAAGGCAACAGTCAGCTCCACGACTGCCAAACTGGCCTTATGAGATGC[T/C]GGTACGTTTGACAGAAAGGAAGCCAATTCTGAACGAATTTCTTCAGCTAATTGTTTCAATTCCTGCCACAATGGTGTTTGATTGGTTTAGAGGCCATATT
chr3	3_25299377	25299377	T	C	GAAACGACATGTCGAATATTCCTCCTCCGTTTCTCTCGCGATGCCTCTTCTCCATCTTCTTCATCGCTCACCTCTTCCATCTCTCCCATGGAGATGTCGG[T/C]AGTGCAACACATTACGGTCCTCCTTACTTACGTAAGTTAATTAATCCACAAAAATTCCACTCACATTTCTTCAAAATTTTCAATTTCAAATTTCAATCAA
chr3	3_25394159	25394159	G	A	GCCGATGAGCGCGATTGCATCATGGTCAGTCAGATCAATCAAAGGGATTGAAACATCTACATTAGTATGATAACAAGAAGAAGAAGAAGAAGAAGAAGGG[G/A]TTTCAGGGGAGGAATGGAGCCAATCGTGAGAATCAGGAATCGTTCGTAATGAATCAAAGTCTAAAGGAACGATATGGTGATGGTGAATAAGAGGGTGGTC
chr3	3_25547950	25547950	G	A	TAGTTGATGTGATTGCATCATCTGTTGTTTTAATATCATCACCTAGAATAACTTCAAGAAGCTTCCTAGCATCCACCAAGATGCCTCTCTTGCACAATGC[G/A]TGTAAGAGTATGTTATAGGTAATTCTACTTGGCCTAATACCACTATTAACCATGGTATAAAATAGGTCAAGAGCTTTATCCATATTCATACGAAGGCAGA
chr3	3_25550056	25550056	T	C	CGGCGAGGTTCTTGCAGCTGGCTATGCTTCGCCGTCGCCCTCGGACTACAGTCCCCTCCTCCCTTCTTCGATTTATTTGTTATTGGTTCTACGGTGTTTT[T/C]AGAATTTTCACATTTGTGTATTGGGCCGGACCCCAAATGTTTTTTTTTTCTTTAAATAATACATGGAAGTTAGTTATAATCGTAGCAATTTTTATAATAG
chr3	3_25624266	25624266	C	T	CTCCTGCTTTAAAGAAGGCAGATATCGGAATTGCTGTTGCGGATGCTACTGATGCTGCTAGAAGTGCTTCAGATATTGTCCTTACAGAACCAGGATTGAG[C/T]GTGATTATTAGTGCGGTGCTAACTAGTAGGGCTATTTTTCAGAGGATGAAGAACTACACGGTTAGTTCATTTTTTCCTTTTTCCAAGTTCATTTTAAATA
chr3	3_25722327	25722327	T	G	TTACAGATTCTTAGACTGCAAGGGGTTCATAAGCTATTTGAAACGAGCAACGGGTCGGAATCAGATTCGGTGTTGATTTTCAACGAACATTTGAGGATCA[T/G]AAAGCAGTTATCAATTACGAGTCATCGTTACCGATTCTTCATAATTGTGTGCTTGCTCGTTATTACGGTTAGCCAATTCGTCGCATTGCTCTTGGTTTTG
chr3	3_25734333	25734333	T	C	ATCTATGGTATTCCTCTTGGTGGAACAATACTAGAGCAGCCATTTGCTATTGGAGGTAAAGTATTTTGTGGCCTATTAATTAGACCCCAAAAAATATATG[T/C]AGTAATGATGCTTGGTGATTTTTTTTTCTGGCATCTTCATGTTTTCTAACTTTTTATGTCTGACAAGGTCTTCTGCTTTATCAGTCTTGAATGAACTAGT
chr3	3_25739739	25739739	A	T	GACTTTTTTCGCTTTCTTGTGCAATCCAAACATGCACACGTATTGGAACAGTAATATTAAACAATAGGAGCATCACTTTGTTCATGCATGTTGAATTGTC[A/T]GAATAAAAAATACAAACGGTGAAATGTAGAACTATAATTCAACATCTTCCTTTAACTGTGAAATGTGAAGCAAACAGTAGAACTAAATTGATCAGTTCGA
chr3	3_25779722	25779722	T	C	TTGAACAGGATGACCATTGTACCTGTGGTATGCACCCAATCCGTCTGTCTTTTGTGTCTTTTCAGGTCAATGAACTTAAGAAGGAACTAGATGCTCAAAA[T/C]AGGGAGAAAAATGCTCTGGAGGTTCGATCAAATGAAGCCCAGAAGAAGATGGATAAGATTATTTCAAAACTGGAGAAAGTAAGTTGAGTGCATTTGTGGA
chr3	3_25808201	25808201	C	G	TCAGCTCTATTTCATCAGAATCAAACTGATTGTAGTTTGAACTGTTGGTTACTGTCTTTTATTGTTCCATTATTGTGAATACTAGGGTGTATGACGACGA[C/G]GAGGAGTGGTTCCGATCAATTTTTGGGAATTCGAAGAAAGAGGATGCAATTCAAAATCAGTACGAGTTCTTCGTGCAGAGAATGGGAGGTCCGCCTCTAT
chr3	3_25816103	25816103	C	T	TATTCTTAAATTCCATAACTTTATATTTTGTTTGCAATTTCTTTATTTTCAAGGCTGCACATCTTGATGTTCTTCTTGAACCTCTGGGTAAGCATGTGCG[C/T]AGTTATTATGGAAATCAAGGTGGTGGTACGCTTCCTAAGGATACTTCTGTGGCCATTTGCACGATTGAGAAGGCAAACTCTTTAATAAACAGATTGTTGG
chr3	3_25879441	25879441	T	C	TTGTGCATAAATACTTGCTTTCTTTGCAATTCAATAGCAATTTATTGATCCTCGTGGCTCGATGTTCTATATGCCATACGCCTGATCTCATATTTGGTTG[T/C]ATGTAGCGGAATGCTTCAAGGATAGAACTGATGTGCAATGTCTACATAGGTGGCAGAAGGTTTTGAATCCAGAACTTGTCAAAGGTCCATGGTCTAAAGA
chr3	3_25889949	25889949	T	A;C;G	ACACTCAAAGACTTGTTTGTAAAATGGAAAGCGCAATTTCATTTGAAGTCAGGAGTCAGGACACGCCTTTTATACCTTTTTTAAAATACCAATGATTATT[T/A;C;G]TTATTTAATAAATAAATCAGAATAACGCGCTTTCATTTTCTTCAACCTTTGGCGCCCATTTCAATGTTTTTAAGCGAAAATATCTCCAATAAACGGACTA
chr3	3_25935310	25935310	A	C	AGGTTACTTCCTCTGCGTGGAGAGTTTTACACCATATTTTTTCTAACACACTATACTTTCTCATTAATTCAGAAAGTAGGCCCTTTCTTGTCGGACCCCT[A/C]TGATAGAACACTAATATGTGTTTGTATATATTGATATAATTCTCAGGAAATTACAGAAGATAATTGATACTTCAATGCTTAATATCCAGACAAGAACAGT
chr3	3_26151779	26151779	A	G	CAAAAAATAAATGTTGAGGAAGTTGTGATTAAATTACCCGAAGAACAATTAAATTACTGGCCTCAAGCAAGGATGTCACAACGCCTGAATCCCCACCTCC[A/G]TCTATAAGCAATTTAGAATTCCACATCAAAAACATTTTCACTGACATGCGTAGAGCCCCATATACCTGGAATTGTAGACCAAGGATTCTCAAATCACCAC
chr3	3_26220977	26220977	C	T	TCTCTGTTTTGCTTCATGTTCCCCTGAATTTCCTCCTTGTTGTCCATTTCAAAATGGGGATTTCTGGTGTTGCCATTGCCATGGTTTGGTTTAATTTAAA[C/T]GTCTTCTTGTTCCTTGTCTCTTTTGTTTACTTCTCTGGAGTGTATAAAGATTCTTGGGTTTCTCCAAGTGTGGATTGCCTCCATGGATGGACGCCTCTGC
chr3	3_26246815	26246815	C	T	CCGCTGCTGTAGAATTGGCCTTGATGAAGCTTCCTGAACCTTCACATGCCACAGCCAGAATGTTGGTGATTGGAGCTGGTAAGATGGGAAAGCTTGTAAT[C/T]AAACATTTGGTTGCTAAAGGCTGCACAAAGATGGTTGTTGTGAATCGATCTGAAGAGAGAGTCACAGCCATCCGTGAGGAGATCAAGGACGTCGAGATAA
chr3	3_26318657	26318657	T	C	TAATTGGAGACCCAAAGACAGAATGGTAGAAAATCATACCCATACGGATGCCACCAGGAACCATGGCAGACACGTCTCCTGGAACTGTGTTCTTATTTGC[T/C]GCAATATGAACCGATTCCAAAACCTTCTCGACTCTGGAACCATCAATACCCTGCCAAATACCCCCACCCAAAAAATTAATAAGAAGAATAAGAATAAATA
chr3	3_26348640	26348640	C	T	TGCAACATTGATTGGGATCTACTGAAATCTAAAACCATCATGCCAACAAGAAAATGCGGCAAGACTCACCATTCTGAAGTTGGTTAGGTGACAATTCCTG[C/T]AAGACAATGAGAACCAATGAAAATGTAGAATGTAGGATCATAAAAATGTAGAATGTAGGATCATAGAAAGAGAGCCATTCTGAGTGTACCTTGGTTTCCT
chr3	3_26391725	26391725	G	C	TGATACTGACATTGGGCAGCATGTAGAACCAGATAAGAGCTTGTTTGCTAAACATGCATCAGCAGACTCTGGTTACTCTAGTGGTGTTCCAAGTCAAAAC[G/C]ATATTAGTGTGAAACTGCATGCAGATGAGGAGGAAAACTCAACGCCAAAATTACCTGATACCACTTCATATGAATTCCACACTTCCACATTAGACATTGA
chr3	3_26394491	26394491	C	T	TTCTTTTTTTTTTTTGTTTTTTGTTTACCTTTGCTCCATTCCATCCTATTGTTTCTTTCCTAATTAAATGTATTTGTGATCCGATCTCATTCAGATGCAA[C/T]TCTTACGTGAAAGCCAGAAAAAGGTTGTCAATATTGGAGGCTCCCAACATCCTGACCATTGCATTAAAACGTTTCCAGGTTTTCCTTCAACTCATCGATT
chr3	3_26542573	26542573	T	G	CATGTCCGGATGAACAAAGATAATAGCCTGCTGCCCTTTCACCTTCTCCAACCCCCAAAAAAATTATAAAAAAATGTGCATCTATAAAGATAATGAAGAA[T/G]TCATAACAATGATGAGCAAGCCATACGAGCGTACATGGAAATGTGTAGGAAAGTTACCTGTTGTGCCATCACAAGACAACCTTCACATTTACCAGAAGTT
chr3	3_26545684	26545684	G	A	ACGCAACCATGGCTTAAGTCTACTCATTATTATGTTGCACTGAGTACCTCCCAACTTTAAGTCCACTTCGGCCCTAATAGGTGATGCTGACTGAAAAATA[G/A]AAGAATCATGAGGAATGATGATGGGTGTCACTAATTAAATATTTACTGCTTAGCAACTACACGTTATAGGCAGAATAGCAAAGAACAGACAACTCCAGCA
chr3	3_26559178	26559178	A	C;G	TTAACAGGAATGGCCAGGACTCTCTCCATGGAATGGGAGAGAGACGAGACCGAGCAGATAATTAACTGATCACTCTCACATTTGGATAGTCTCATGTCAA[A/C;G]ATAATACAATCTTCTGCATCTGATGAAATTTAGAGAAAAGAATGAGCATGGTTATGAAAGAAATAAGAAAATTATCGTGCTCTTCATGATACAGATTCAT
chr3	3_26560286	26560286	A	T	GATACTTTTCTAAGAAGACTTCACTACAATGAAGAAAAGGGGTTGTTCACCTTTGTCGTTCAAGTAGTACTTGATACTAATAAAGGCAAGTAGATTCTGC[A/T]AAACAGCTACAAAATATTACAATACTGAAGTGCAAAAAATTGAAATCTTCAATTCCTTATTTGTCATAAGGAAGTTTCTTTGCATTTAGATTCATTCCTA
chr3	3_26560512	26560512	C	T	AACTTTCAAGTTACCAGTTAACTGTGTGCTCATATCAGAGCTAAAGAAATATAATGGGTCTGTTCATTTCGTACACATAATAAATGTTCTAATTATACAA[C/T]TAACACATCATATCCATGTTGAGTAAATCACCAAATATAAGCAGTATCCATGACAATTCAAGATGATATTTGCACTGCAAATCATTTAATGTATGTCAAT
chr3	3_26577240	26577240	A	G	TTTGTCCAGTGCCATCTTTATTATCAGGTTCTACCGTTGCATTGAGTTCAGTCGACTTCTCGGGTGTTGGCCTCCTCAATTGGGAAACAAGTAACTCTTC[A/G]AGGCCTTGGGGTATTACACCACTGCTAGAGCCACCACCATGTTGGTTGTCATTGGCCCACAAGTTCAGCCGGTGGCCGTGGCGACCACTCCTCAAAGACC
chr3	3_26579279	26579279	A	G	TGTGTACACTTCCCACGACGGAAGAATTCACATTACCCAAAGAAACTTTCACATCATGATTATGTAATTTCTCTTTCTCCATTAATTTTTCCTTCTCTCT[A/G]TCTTTCTCTTTGCTCTTATCCTTCTCTCGATCTTTCAGCAATACAATGTAAGGCCTCTCACCAACCATTTCAATTTGGCAGACAGATTGAGCAGCTCGCA
chr3	3_26618449	26618449	A	G	AGTACATTTAATTGCACATCCACGTGTTGTTGCCTTTATGATCAATAACGACCCTTATGAATGAATAATAGAATGCTTTAAAATCAATTGATTGAGAAGA[A/G]CTTAGGACTGCTTTCTCATAACTTCTCAGACTTCTCATTACGTGACCAAACCTTTTCACACTGTTCAAACCAAATTTTGACGAAGAAAATTTGATTCACA
chr3	3_26858288	26858288	G	A	AAAAACGACAAAATTACAAAAACTATCCCTTGAATATGATGGTAATGACAACTATACCCTCAAACTTGTAGAAGTTGGAGAGTGTTCATCTTTTAACACT[G/A]TATTCTGGGGACTGTTTTTTGCAATTTTGACCTTGGAAGAATAAGGAATGAATATATAATTATAATTTACCGGTAGTACTTGGAGTAATGATCTGAGGCA
chr3	3_26878682	26878682	T	A	CCTCCTCTTGGGTCTCGCTCACTCGGTTAGGGCTCCCGATTCACCTCCTTTTTGTCCTGCTGAATCTTTTCTCGACACGATCTTTCGTTTTAGGGATTCC[T/A]ACTCCAACTGCCCTTTTCACGGCGATGTTCGCCACTATGAATTTATTGGTGTTTCTGAGGTAACCTTCTTCTTTTAATTTTGGCTAATCTCAAGGAAATT
chr3	3_26993372	26993372	T	C	ATTTATAACTACGAAGTTTACAAAGAAAGCATGAAAGAATTTTAAAATATATTGAAGAACATACAGATGTAACGGTGATTTTAGTGCAGAGCAGGCTAAA[T/C]AATTCTTTGAAATCTTGCAATTCGTCGTTCGAGTGTTCTACAACATAAGACAAGTATGATTCGAGTAATCAAACTATCACCGATCAGCGTTAGACGGAGA
chr3	3_27162167	27162167	C	T	TATGTTTCAGAATGATTTTGAGTAACAAACGTTATTTCTATAAATTTGCTTACCAAACGTGTAAGAGTGGGGAAACAAAGAGCGTTCGGGCAATGTACTT[C/T]TGAACATAACGGAGTTGCTGTTGAGACATTCCCAATCGGATGAGTCATTTTTCATTAATTCCTTCTCATTCAATGGTCTTAACCTAATAGAAACACGAAT
chr3	3_27219435	27219435	C	G	CTTGTCATTCATCCCAATTTCTGATCTCATCTTTTCCAGAGGCACCAAGGACAATCCTACTCCGTACTTCACTGTACAGATGACAATCACGAAATAGAAC[C/G]ACACCACGGTTCCCACGGCCATGAGGAGTTCGATTTGAGTGAGGTTTTTGTACACCAACTTATACATACCATAGAATTTGTTCTTGGTGCAGTCTCGAAC
chr3	3_27535867	27535867	A	G	GTTAAGTCTTTTTCGGAGGCTTTAGCTGCGAAAAGTCAAGGGGAGTATGAAGTTGCTTGTGAGCATGTGCACTCGTGTTGCGTTCTTTTAGCTAAAACTG[A/G]CAAATTTAGGGTCGATGGCCAGTGGTTCACTTGGATAGATTACGAGAAATTCCATGACCTGGTTTGTATAGACGACAACTAATTTACAATGAAACTTTAA
chr3	3_27547930	27547930	T	C	GTTTATGTAGCTGGTAGCTTCTCCGGAAATCCTATCATCTTGACCAGAACTTTGCATCTAAGCTCCCGAAAGAAGCAGAGTTGGAAATCCATGTTGGATG[T/C]CATACCAGAATCTGAGACACCTGAATCTAATGAAGATCAATTTCCAGAATATGATTTACAGGTACATCACTGATACTCTGAGTTTGGCCACTTGAGATTT
chr3	3_27556957	27556957	G	A	CACCTGTGGAGCCAAAGCCACCTTCACCTCTGAGAGTGGAATCCAAATCCTCGACCTCCATCACCTCCGGCGTCACAATTTTCTCAAGAATCATCTGAGC[G/A]ATCCTGTCGCCCGCTTTCACCTCAAAGTCCACATCGGAGTGATTGAACAGTATCACTCCCACAGGGCCTCTGTAATCAGCATCAATAACACCAGCACCAA
chr3	3_27571482	27571482	C	T	TCCCTTTCTACTGAAAAACCATTGATGAGCATGAAATTTCAGTCACAGATACGATAGCTGACCTTCGGTTTCATCGAAATTGGGTCAACATCAACATGAA[C/T]AGATTGCAAAGACATTCTAGCGATCTCCAAAAGTGCAGCATCTCGAAGGCCGGGATCGTCGCCGATCAAATCCTCATACGCCGCTTCAAATGCCTCCGAC
chr3	3_27579132	27579132	C	T	AGACATTTGTGGTTGTCTCTCCTTAGCTGGACATTCGTCATCAGATATCAAACGCTGATCAGAACCTGAGTTACGATCACTGATAGAACTTGTTGAAATA[C/T]ATTTTCCATGGTCGGGGCTTAAGTTACTATCACAGCTAGATTTTTTTGGAATACTTCTTTCATCATCAACTGCCAACTCATCTTTATAACTATTCTCAGT
chr3	3_27648536	27648536	G	A	GAAGGACTTGTTGTCTACTCTATTGCAATCTGATCTAATTGTTTTCTTTGTAGGTGGCTGTCGATGGTATGTGGAAAGTTTGCCCTGAAGCTGGTGGACC[G/A]GTTCAGTTTCCTGGCTTCAATGGCAAGTGCTTACCCTTATTACTCGTCTATGTCTTGGGAACGGTTTCTGTCCAAGAAATTTAACGATTTGTTTTTACTT
chr3	3_27693758	27693758	T	C	AAATCGACGACAGAAGGTAATCGCAGTGGGTTCCGGTGAGGTTTTTGAAGTCCAAGAAACCGGCAGACCCGGTGGCGTTTTGGGTATAGCAGCTTATGCT[T/C]GAGCGATTCACAGAGCAATCGGGGGATTCGAATTTGGTCTGAACCATCGTCGTGGGCAAAAAGCAAGTCGAAATCGGAGAAGAACAGTTTTGTAAAAGAA
chr3	3_27730108	27730108	C	T	GAAATAGTTCTCTTGATAGGATATTGTTATATCGTGATTTCTTTTGATAACACAGTATAGGATTATCTTGTGTTTTCTGTGTTTGAATGCCTACCATCTA[C/T]TTGGAACTTGTGGTATCAACTTTTGGCGCACACACACATGTTTTATGTTATACTATACACGCTGTAACTCTTTTCATGATTAGATGAGAATTGACTCTCC
chr3	3_27993185	27993185	A	G	CCACGTACTTAAATCGATATGCAACTATTCCAAAGTCTCCTATGGCCCCATCAAACTCCTTCTTCCCCACTTTTATCAACAAACTATCATAACTTCCATT[A/G]TAAGGAACCAACTCGTAAGGCAACTCGTAAGGCAAATTATCCACAACTGCTTTAAACACAGTAATGGAATATCCAGAGAAATGAGGCCCATCTGATCCAT
chr3	3_27993889	27993889	T	C;G	ATATAATTCCTCCGGAATTTCGTTTTGAATTTTTTGAAACGCGTTTTTGTTTCTTCATAGTGAATCCTACACCCAATTATGCCTTGTAAGTTATGGAAAA[T/C;G]AGAGGAATCTAAAGAGTCCATAAGATTGGCAATCTGATCCCCAACAATCCACACATACCCATCTGCCATCATGTTTAATTCTTTTGCTTTTTTGAAGAGA
chr3	3_28033749	28033749	G	A	TATAATGAGCGACGGTGGGAAAGACGTAGGCGGAGGAGGAGGAGGAGGCGGCGGCGATTTGGAGTGAATGGAGTTGGTTTTTCAAAAACTTAAGGTAATG[G/A]ATGGCTTCGTCTAACATGGAAGCGGTGTCCATTTTGGTGCCACCTGGGACTATTCTTTGAAGGATTCTGATTCTTTCGCTAATTCTCTCTCTTCTATGCC
chr3	3_28203547	28203547	C	G	TTTTGTTTTTAGATTTACGGTCAAACTCCTCCTCTTTCATTTATGTGTCTATTCGGAAGGTAGAGTAGTAGACAGGATTGTTCTTCAAACTTTAGAACAT[C/G]TAAACTTTTCTGATCTTAGTTTTGGGTAGAGACCTTTTTGTTCTCATTTAAGATGGGTATGAAACTTTGGTCTAAAAGAGAGGGGGAGGAAACATTAATA
chr3	3_28203716	28203716	C	T	GGTCTAAAAGAGAGGGGGAGGAAACATTAATAAAGAAAAAGGTGAATGATTGGAAAGTAAGAAATAAATAAGAGAATAGAAAAAGGCAAGGCATGCTTTA[C/T]AAATAGTGACTTTTCCTTAATCCTAAATCCTAAGTCATAATTAACAATTGGGATATGCCCCTCAACTTCCCATTCAGTTCACTCATTACATTAAACACAT
chr3	3_28219030	28219030	A	T	CTTCTCTTTGGCATTTTGAAGCTTTGAAACTACATCTTTGATGTCAATACGTTCTGCTGGATAATTCACAGTACATGACAGTGCAACTTCAATTGTTTCC[A/T]TCAAACAATCCTTCACCTTACCTAAACTGATCATGTTTTGATTTTCATACTCCAAATCCAAACTATGCTTCCACAACTTGATATCTATCACTTCCATCAC
chr3	3_28303234	28303234	G	A	TTTATTGCTTTAAAAGATTTTATTGGCTTTTTTTTTATGTGTATAACAAAAACACCATCATTGAAATGTAAAAAAGTTATAATTACACTCTCAAACTTTC[G/A]GTTACAAATTTTGAGTCCTAAAATATGTATGACTGAACTCACAATTGTTTATGTTTAAGGGTTCAATTTTACTTCTATATGTTGCAAGTTAAGGTTCAGT
chr3	3_28303425	28303425	A	T	AAGGTTCAGTTTTATACTGACAACCTATAAGATATATTTAGATTTCAACAACTATTTAAAATTTCATCATCCATCTTCTTTTACATACAACTTAATCAAA[A/T]TTTTTATTGATTTTTTCTTTACGATATATGAGATGAAGAGAATCGAACCTCTAACTTTAAAATGGTCAGCACTATTTAGATTACATTTATATGAATACTA
chr3	3_28333848	28333848	C	T	TTTGAACTACAGATAGCTAGTCATCCCAATGTTTATGTATTAGACACCCCAGGCATTTTTCCTCCCAAGATTGACAACATAGAGGTCTGTTCCAAGCTTG[C/T]TTTAACAGGTATAATATTCTGCATCCAATTCATCCATCTTTATTTCTTAAATTGATTAAGCCAGTGAAAGATACTGAAACATACGTATCAAGTGGTAAAC
chr3	3_28416377	28416377	C	T	GAACTTTCAGTGTTCTTATTACTCAGGTCTTGACAGAGACTGACCATTGCTATTGTGTACTTCTCAATGCACATGATGGTGCAGCTTTTCCCGCAAAGGA[C/T]AATGCAGAAAATTGCGATTCTAGTAATTTTGTGGTCTCTAGTATGGATTCTGATTCTCAAAATACAAAGAATTCCAAGGTTTGGGTTGCTTCTCTTTCCA
chr3	3_28919334	28919334	G	A	AGGTTTGATTAACTCTTCGGAGATAATGTCAACTTCGAGCTTCATGGTTGATAAGAAAGAATTGATGGAGGGAAAAGGTAAGCGAAGAATTGATGGTGTT[G/A]GTATGAAGAGAAAATGAGAATGTGTTTGGGTTTTATTTATAGAGATTTGGTAAAAATGTAGTTACATACATGCAATGCATGGCGAAGAAGGATGCACAAT
chr3	3_29018956	29018956	T	A	CAAGGCTGTAAGTGGGCTGGCTAATATGTATAGAATAACAGGTGATGATTGGGATACTTGGAATGACATCGTTTCTCACTTTGACGTCACCAGGTAAATG[T/A]AGTAGTTATGTTTCAATTCAAGAGATTTAAACTCATATCATTTTATGTCGATATCATCTCAACTTGTACTCTACTTACACAATCTGTTTCATCTCTTCTT
chr3	3_29041829	29041829	T	G	GAATGATCTGGTCCATGGTTGGGGTCTTGACTTCCTACTCAGACGATGTGTGGATGTGAGGGCGTAACTTCGTCTCACTTTCTTCTTTGATTCAAATATC[T/G]CTATTCGGAGATTCTAACGGCACTTCCACTAAACTTTATTTCTTTCTGAACAGCCTGCACATGAAAAGATAGGAGTTATTGATGCACAGTGGATTGTTCA
chr3	3_29177131	29177131	C	T	AGATCGGATTGGTTGAATCGAATATTTTTGTTCAAAATGCTTTGGTGGATTTCTACTCTGATTGCAGAAGTTTAACAGAAGCAAAAAATGCATTTGAATG[C/T]ATTCAATTAGACGATGTTATTTCCTGGAATTCGATTGTTGCAGTTTATGCAGACATCGGTTTCTTGTCTGAATCACTTGAGCTGTTTTCTCGGATGCAGT
chr4	4_94805	94805	T	C	GCGCCGCTTCTGACACTCTCGGCGTTCTCGAATTCGACCCTTCCGATTCCCTCATAGCCACCGCCGGAATCGCTAGAAAAATTCGTGGCTACCGTCTTCA[T/C]AATCTCCTGCCCCAAGACATTCACCATAACGCTACTACTATTACTCAATTGGACCACTCCCGTGCTTCTGATTTCTGCATCTGTACTCCCGCTAAACTCA
chr4	4_146344	146344	G	T	ACAAAGTGATCACCCATTCTGTGCAGGTGATGTTGGGAACAGCTCAAGTTCAGATTTTTGGAGTTCTATCAATTTGCATGGGCAGAGTTTGCCAGGATTG[G/T]ACAATCATTTTCCCGATCCTAGTTTTGAACCCATTATTATGCCTCTTCAGTACAAGGATAACCACTCAGATGATTGTTTAGTACAAACTCCTGTAAAAGA
chr4	4_469370	469370	T	C	GCGGTAAAAGTTTACACAATATTTGACAAGTAGAAAGTAGAAAGTAGTAGAATCATATATGAACCACTTCTGATTATTTATCCGCACACACATGACAAAA[T/C]CAAAACCTTAGATCGGACCAGGAAAGACACCAAGCTCCCTTTGCTCGTTCCATTTCTCAACCTATACACCAACCAAAAATATGGCCTTATTATATTCACT
chr4	4_470141	470141	T	C	GTGCATAGCAATGTCGTGTTTGATTAGTGAAAGGAAAACGAAGATCGCTTGGCGCTGTTTCTACTCCCTCATCCATTACCACCTATATGCAATGTTATAA[T/C]GTGAAGGGATACTTTTCATTAATTCGAAAGTTCAAATCCCCCACGGCCTCCCTAACTAATTCATAGATATATTGAGAAAAAAAAAACATATACTATATTT
chr4	4_526188	526188	A	G	GCAAAATGTTGAAGTCGCTTTTATGAAAACTGCTTACAAAAGAATCCAGTGTAACTTTTACACCTCCATGCCAAAGTCGAGTTATCATTTGACTGTGGTG[A/G]CCACACACACACACCCACAAATTTATGTGGATGACAACTTAATGTTGTAGGGTCATTGATTGTTTGCTTGTGTATAAACTAGCCAAGTATATCATGAATG
chr4	4_549224	549224	A	G	AATCTTCTCTCAAATTTTGTCTTGTTGGAGGGCTTAACCCTAGCGTGCTTTTGCTCCTTTAATCTGAAAGAAAGGGCTTCTATATTCTATGGCTGCGTTG[A/G]CTCTGTCGTCTTCTTCTTCTTCTTATTTGTCGTCGTTGTCGTCGTCTTTGTTCTCTGTTGGTCCCCTTGACCATGGTGGTTTTGTTCCGAATGAGTCTCG
chr4	4_826781	826781	C	G	CCATTGGCAGTACTGTAAGGGTTAAGAACATCAAGGACGTGATTAACGATCTTATCTTCTTGAGGAATCAGGTTTTCTTTTGGGTTGTTTTGGACGAACT[C/G]GGCCTCTCCGATGAGCTTGGAGAGTAAAGAGACGAAGGATTCTTTGTTCAGTTCACCAATAATTTCTTTAACGGAACCCATTGATGTGGTACAACAAGGA
chr4	4_858874	858874	T	A	CCGCTCGATCCCCCCAACGACGGAGGGCTAGCTGCTGCTGCTGCTAGCCCACCACCACCACCACCACCGAAGTTTATCATTTGTGATGGTGCAGATGAAG[T/A]TCCAGAGTTCAGCATACTTGTGTTGGATTTTTTATCATCCTCTAGAAAACTTCCCACAATCACCTGAGTATGAAATGAAAGCACGATTCATGAAGTTTTC
chr4	4_899004	899004	C	T	ATCCCAAATCCTCAAAACTCCAATCCCTTCTCATTCCCGAACTTCTCACCAACCTCGGCTCGTTCCCACCGTAATCGCCACTACGAGCACGACGGCTCCT[C/T]GGCTTCTTGTGGAGATCAGAAGAGCTAATATCCTCATCGAGTTTGATCGGGTTGTGGGGAGTCAATTCGGCCGACCACCTCCGTGGGACGTACAGGCAAC
chr4	4_1005169	1005169	C	A	GTTAGACGACACTGAGATGCCGCCGTTGAGCTTCGTCACCGATATAGCCAAAGGATTGAGACATGCGTTGAAGCTTAACCTCTTCAATTTCGATATGATG[C/A]GGGATTCAAGAAACAAGAACCGTTATCTCATAGTTGATATCAATTACTTTCCTGGGTTTGCGAAGATGCCAGGATATGAGAAGATTGTAACGGATTTCCT
chr4	4_1075559	1075559	C	T	ATCATTTTTTGGAATCAAGGATACAAACATAGAAACTGTCTGTGGATCATAGTTTCTTAGTTCGTGACGTAAATCTTTTTTTTCTCATCAAATCTGTAGG[C/T]TTCAATTGTGGTGAAGCTGTGAACTTTGCCGTTAGCAGTTGGTTTCCTTTGGGTGCTCTGGCTAGCCAGCGATATGCCCTTCTCAATAGAGTTCCCTTAC
chr4	4_1238045	1238045	G	A	GAAATAAATTAGAGGGTCCTACTACTACTCCTAGTAGAAGCCATGTAAGTGATCATCAAGCCTTGAGCTTGGACCTGGAGCTCAATCTAAATTGTCAATC[G/A]AATAAGAAGATCTTAAGCAATAATAATGATGATACTGGAGGTTTGATGAAATTACAAGCAAATAATTATGGGATCAGTTGTCCATGGCTAAGATTTGAAA
chr4	4_1255652	1255652	G	C	GCAGGCAGAACACATGGTCATTATCCACAAAGTGAGCCACAGCATCAACTGAGGGCCAGGGTGTGTCCTTGAATAGGCGGTCAGATAAGGACTGGAAGGA[G/C]GTTTCATACATTTGATGGGTTTCATATACATTCTTCTCACGGATGTGGCGGTATAGATGAACGACAAAAGACTTGACGGAATCTGGAACGAAATTGGGGT
chr4	4_1266886	1266886	T	C	CACAAACAGTAAATCAGTCCTCGAGTGCATCTCCATCCATTGATTGTACAGCTTCTCCAGCTAAGTTTGATCCTAAATTGGACCTGCTGAGTGGTGACGA[T/C]TACATTCATCCTGATGCGAACATTTCACTGGCTCTCGTTCCTTTGACTGAGCAGCAGCCAACTACTCCTTTATCTGAACAGAATGCCCTCGTCCCTTTTG
chr4	4_1291640	1291640	A	G	TGATTATTATGGTGAAATCCACCCGTTAAAGAAGTCTCACGATTGTTACCATCGCCCTTCAGTGGGCGGTGCATCAATTTCTCCTCCCATGGGAAATGAA[A/G]GTCATGAAATAGTTTCTGATTTAACAGGTAAAGTTGCATTGCAATGTAAACAAAAGGATAAAACCAAGTGCTCCACTTCAACATGGAACAGAGCTCAAAA
chr4	4_1300914	1300914	C	T	TATTTAAAGTCTCCAGTAATTCGGGGGTAGTTGGATGGATGGGTCAAATTCTCCTTCATGACATTGCGAACTCATAGGATGAGCTACAATGGGAAATTTT[C/T]GTTGCCATAATAGTGGATTGACTATTTACTCAGAGTTTAGCTTGGTTTAGATTTGGAGCTCTGTTTTGTAATGGTGGGTTTCTGGTACCACTAGTTGAAT
chr4	4_1546637	1546637	A	G	TGAAATCTGGATCAGAAAAGAAAATTTACACGAGGTACAACAGCAAAATAAATATTTTTCTAACCTTCAGCTTAGTTTCGTATAAATGTTTGACTGTGTC[A/G]ATCAGATCAGACGAAGGTGCTGTCTCTTGAGTTAGTACCTGTAGCACCTGGCCAGAAAAAAAATCATACCGTTCAAGGTGCAATTACAGATCGTACAACA
chr4	4_1717290	1717290	A	G	TTAGGTTTCATTACATGGCTGTAGCAGATAAGAGACAAAGACTCATGCCTTTGCCTGACGATCGAAAGCCACCGCGAGGGCAAGCCTTAGCTTATCCGGA[A/G]GCCGTCCTTCTTGTCGATCCCATAGAACCACAGTTCAAGGGAGAGGTACCTTTTTTATATATATACTTTTGCTAAATCCTAGCCAATAATACTCTACAAC
chr4	4_1731157	1731157	A	T	CACGAGGGATGGATCTCGCAGGTGAAGGTACTGAGTCACGACTCGGTTGGCGGTTGTTTGACTCACTGCGGATGGAACTCGATCATCGAAGGACTCGGAT[A/T]TGGACGAGTCATGATTATGTGTCCTGTTGTGAACGATCAAGGATTGAACGCAAGGATATTGGAGAAGGAAATGGTCGGGATTGAGATTGAGAGGAATGAG
chr4	4_1749634	1749634	C	T	AGTGACTCTACTAATCCACGAGCTCTTTGACCAAGTGTAGGACCTCCAGATGTTGATGATTTTGGGAAAGTTTTGTTCGGTCCTTTGCCATTTATCTCAC[C/T]AATAATAATCCACAATTTATCATAAAGGTGCCACCAATTTTCATCCATCTTGTCATCTTTAACTTCCATTTGATGCTGTGAATATCTAGAAATATAATAT
chr4	4_2154729	2154729	G	A	AAGTGATTTTAAACAACGACAAAAAAATTGGTTATTTTAACCGTTCAAAAGCACTCATAAGCATGCCTTCGTTATATAAAATAGAGTAACTGAAGAGAAC[G/A]AAAACGGCCAAGGAAGTATGTCAATTGGTACCTTGTTGCCGCTCCAGCAGCACCTGCCTCAGTACGAAAGCAATGAGAATAAGCAACATACTTCAAAGGT
chr4	4_2254056	2254056	T	A	TTCAAGATATTAGAAAACAAATGCTTTTGTAAATAGGCAGGAACACTTTCTCCTAAATGGCCATCATAAATAGCAAAGAGCCCCAATTCATGTTCTTGAA[T/A]CTGAACAAACTTAGCAACATGGTAATCTTCCATGGGATGATTAGCTTTTCCTTTAACCAGGCAGAACCCATACTTGATTATCCCCTCATGGCTCCTTCCT
chr4	4_2267819	2267819	T	C	CTTTGTTTCCTTCATTGGCCCATAAAACCTGTTTCATTCGAACAAGATGGAACACTTTTCTCACACTTACCTCACCGAAATGCAAGTGGGGAGACAGAAA[T/C]GAGGTGGTTGCACTATCCGCCTTCCTACGATTTTTTGAGTATTCAAGTAATGGTCCGTTGATGAATGTGGTTAAAGCTTTATCTGCGTTGCTCCATCCAG
chr4	4_2276344	2276344	T	C	TTTTTAATATTATTTTAGTGTTTCTTTTAGTACAAGTCGAAGAAAAAATAATTTGAACCCGAAATCATTAGGTTCTCGGTACATACATGTGTCAATTGAG[T/C]TTAAGCTCACATTGACAATATTTTCTTAATGTTTCGTAAGGCAACTTATTATGTTACTCGTTTGTAACATTGCTAAACACTATAACCATATGCCACTCTG
chr4	4_2342425	2342425	C	T	TTTCACACTGCCATGTATAAGAGCTTCATAGGTTCGAAGGTCAGGAGAGAATTCAAACGCTTTTTTGGCTGAATACCATGCTTGCATAGAGTTGACATCG[C/T]GCAATTTGGAGAATTCAGAAATGAAATAATAGAAAGTGTCAGTATTGGGTTTAAAATTTTTGGAGTTTTTCATTACTTCAAATATGCCAAAGGCAGTTAT
chr4	4_2396434	2396434	G	C	CAAATGCACGTGGTAATATGTCAGTAAGATAAAAGTGCAACTTTCTTATAGAGAAATAATGTTACATGAGTGTAATCTAAGGAGTTGTTGGTAGTTGGGA[G/C]GAACAATGCAAACAGCTGACTCGAATCAAATTAAAGCAACATCCTATTTTACATTAACTTGTATGGGACTATAGGCTTTGACTATCTCCTGATTTAATTA
chr4	4_2644250	2644250	T	A	CTCTTCTCTAGATAAGCTTAATTGCAACTCAGACTCCCTGTATTTTTGTAAAAGCAATGATACCATAGACTCCAAATGAATAGCGGGTATTTCAGCATGA[T/A]ACTTCTCAGTGTCTTCTAGTGATAACACACTTTGAACATCTTTAATCAATTTTTCAATGCCAATGGAATCAAGGCATCTCTCCCTGAACTCAACAAATTC
chr4	4_2645227	2645227	A	G	GCTCAATGTTGGCCATCACCAAATTGTTGCTGTAGTCCTCCAAAGCTTCAAATTTTTCCTTGAATTCATTCGATGTTGATATAGCAACATTCTGATGATC[A/G]CGCTCTCCCTTGAGCAACACACTGGCATTCTTGCTGTCCACAACCACTTGACGAAGCAACACTCTCAAATTTTCCACAAGTTCAATTGATAACTTATATG
chr4	4_2749200	2749200	G	A;T	GGAAAATCAGAAGAATGCTACATCCGGTTCATCCACAGCACTTTTTTTCCTCCCGTAGTCCCATGTTCCTCTTCTTTGACCTTTTCCCCTTTCCATCACC[G/A;T]TCTATTCAATAAAGTTTTTCTTAGATAAATAAATGAAATAGAGATGAAACTTCGAAGAAGAACCATTGCCATGGCCCTTGGTTGTCCCAGTCATTAATGT
chr4	4_2855975	2855975	C	T	GCGAAAAATGCTTCTAGTGCTAGTGGCGTCAAAGTTAGAGATGAAAGCCGAGTGCGGGTACGACAAGTTTTGGAAACATCTCATTTAGATGATTCAAGAA[C/T]GATAGATGAAAGATCACACGATGATCAAGTTTTTGATAGGGATAATGAGAGAGGCCTAAGTAGGCTGGCTGCACCAGAAGAATGTTGGGTTGGTGAAGAA
chr4	4_2900088	2900088	G	A	TGGGGTATCATCATTTCCCATGGATGGTCAAGAAAGACTACCATCTGTTTCGATTTCTGAGGAGTGGATGCTAACAGGAGATGTAGAAAAGGATGAAGCT[G/A]TTCGTGGATCTCATAGATATGAAAGTGCCCCTGACTTTACTCTTTTCAAGGTATGACAGAGAGCTTGATAAGGAAAATTGGGTTCATAATAGAAGAAAAA
chr4	4_3004869	3004869	A	T	TGCCAGATTGAATTCTCTTAAAGAGAAAAGGGATATCGATATTCCGAACCATATAGATGATCAGACTTCTACAGTTACAGGCTTGGGAAATAAAGACAGA[A/T]GGTCTTTTTCAGCTACACCCAGCATTGATGAGTCCAATATGAGAAAGGAAGATGTTATAGGATCTGATCATGTTCCTGATGGAATATCTGATCACATGCG
chr4	4_3013784	3013784	G	A	CGTTCAGGGATGCTCGAGGAGATATCAATATTTCCCACGATTATATTATTGTTAATTCCTCCTCTGTTGCTTTTGAACTCTTCTCAAAAGTGCAAACATC[G/A]TATTCTGACAAGATTATGCTTGATGAAGAAGTGTTTGATACAAAGAGGACTCCATCATTTACTATTGATGGAGTGGAGTTGGACTTACATATGCGTGGTT
chr4	4_3059880	3059880	T	C	GTCATAGGAGTGAAGCACAGACCCACGGATGATCCGATTGGTCAAGTGTCCATCTTGCAAGAAATACGGCGGATGCGGCGATCAGAGAAGGAAGGAACTT[T/C]AGGAAGCTGTATTCAACAAGAGTCAACTCAGCTAAATAATTGGCCAAAAACTCAAGTTCAATGCAAGGAACCTGATTGCAAAATAGTTAAAATGCCACAA
chr4	4_3108414	3108414	A	G	TGAAGGGTACTACTCTACATTCTGAAGGGCAAAAGGAAGGTCAGCATAGTGCTTTGTTTGACCACAAAAATGTAGGGGAAACAACTTTCTGTGAGAAGAC[A/G]GATGGCTTCAACGAATGTTCAATCACATGTGCTGAAGATGAGTTTGCTGTTGGTCATACTAGTAAAAGAGTTGGTGAACTAGTTTCTCCTCTAGGAACCG
chr4	4_3147765	3147765	A	T	CTGATTAGTTCACACTCTCATGCTCCCGCCATTTCCTTTCCTCTCCACGGATCCAGTAAGCTTTTCCCTTCCCTCAACAACTCTCTTCGCTTCTTCAACT[A/T]CTCCTGCCATTCCTAATCTTGGTACGTTTCCACTAGATCCATTCCCTACTTTTTCCATTAATTTTTTCAGTTCGTATTATTTATCTTTGTTGATGCGTGC
chr4	4_3340234	3340234	C	A;T	CACCTTCTTCTACAACCGGAAGTGCAAAATTAAGAATATGACTATATTGGTATGTCGAACTATACACATTTGTATTACTTAACCTCTGATCTAGAGGATA[C/A;T]CTGCATTTATAATCTTTACACCAGCGTGGCAGAATGTAGCGAGCTGGGATTTCTTCCACGCCGTTATAATTAAAAACATTTAACGCGTGCCTGCAAAGGT
chr4	4_3436181	3436181	T	C	CTCTTATTAGGGATCGATCTCTACGTTATGAGCTTTCTCCCTTTCATTCATTAGAGTGAGAATCTCAAATCTTGACTGTAGGAATCGAGAGCTGAAATAA[T/C]AGTGACTATACCATAACATGAAGACTACAACCAATGCTAGAGAATCAATGGTCGCTTAAACTACCCGTGGAATACCGTGAGACTTTGCAATGCAACAGCG
chr4	4_3436393	3436393	G	A	TTGAAAGGAAACCGATCCTATCGGTAATTGTGAAAATTTCCAAAAAATGGAAGATCAATTTGAGATTTGTATAGATGACCTCTGGAGGCCCCGATAAAGC[G/A]GTCCAAGAATGGATTAAAAGTGACCTTCTACTTAGTGATAACAACCTTGTGAACGTGCTAATTCATTTCTGTGGATGATCTTCCATACTCGATACTTAAT
chr4	4_3442575	3442575	T	C	TTCAGAAGTCAAACAAGGGGGAAAAACTACCATCCCAATAAGGAATAGCAACGCATCTACAAACACAGCACCTAAGTGGAGGAAAATATTTTAGTATTGG[T/C]GAATGATGTGCCAATATCATTTCCTCTTGAAATAGAGAGGTGTCAAGAGTGTGAAAACTTGCCTTCAAAAAGTTCTATGATTCCAAGTCCAAAGTTACAC
chr4	4_3667073	3667073	A	T	GTTTAAAGCAGCTTCTATTCCCCGGCCATCTCCGATCCGTGGAAGAGCAGTTGAGACAACCCTCAAGTTCTGGAGTTGGTACAAAAAGGAAAGAACCTGA[A/T]GGCCCTGACGGTGGGTGGGAAAGTTATTTCCTAAGCTATAAACATCAGCAGCCTCCATGGAAACAGTAATCCTTCCTTTCACAATCATGTTCTCGCTTCA
chr4	4_4001929	4001929	G	T	GTGCTAGTGGAATGTGAAGATCAAATGGTTGAATTTCTCAGAATGGTGGTCAGAAGAGCAAATGGTTTTGAAAAATAGGCAACTAATTTTAGGGTTAATT[G/T]TTTCTCAATGCAACCTCATACAAATGATTTGAATAGATTCTTGAAGATGATATATAGAGAACTCGAAAATTTTGCTCGTTTTCATTAATTGTTCGTTTTG
chr4	4_4965362	4965362	G	A	TACTTTAAACGATGTTGTCTTTCCAATTAGAAGTGAGCATAAGCATCGATTGACTTGGATTTGATCCCACCAAGCCGATGCACCTGATTTGAGTTTCAAT[G/A]CGACCATCTTAACTTTCTTGTCTTCGGTCGTCTTCATATATTCAAAGAAGCTCTCCACATTTTTAACCCAGTCAAAATAAATGCTTCTACATCCAATTTG
chr4	4_5014996	5014996	T	C	CTCGTGAATCTTGCACATTCTTCATGCAAATAGAACCTGCACTTTGAACAACCATAATATTCAGTCACTATCAATTGCATACACCCATTACAAACCCTAT[T/C]ATCCTCCCCCGGCCGAAGAATCAACTCATGCTTATGGCTAAAATGCAAAATTTTGTTCATGCCAACACCAACTTCTTCTTCTGTCAGCAATATTCCATCC
chr4	4_5128057	5128057	T	C	ATTGGTTAAGTTAGATATGTTTCAAACGAGATCATAAATGTGTAGTGGACTTAATTACCTGGAGGTCGTCCTTGACAACTTCAATGTATTCTCTGCCAAC[T/C]TCTGTCCACTAAAGGTAGCAGACGGGAAATGTTTTTTGCACACACACGCTTATCGCCTGGTTGAAACGAAAGGCGTGTGGGGAAATAAGTTTCTCCGCAC
chr4	4_6324081	6324081	A	C	ATGCTGGCGTTCCAACTTTATACCGAACTGTTTGATTTTGTCCATAATGATTTCAAGCTGAATTACACATAAACTTGTGCAGGAAGACGTGGAGTTAAAA[A/C]AATTTCAAGTGGGGTTGTTTTCATACTGGTTAATCCAACCTTCTCTTCCATATTGATTAGCTCCTGAGATGGCCTTCGAATTTCAAACCCATGAAGTAGA
chr4	4_6861284	6861284	T	C	GATTTTTAACAAGTGCAAAGGATTTTGATGTTAGAGGACAGAATCCCCGGTTAATACCATTTGGAAGTGGTCGACGAATGTGCCCTGGAATCTCGTTTGC[T/C]CTACAAGTGATGCATTTAGCACTTGCCAATTTACTTCATGGGTTTGAAATTAGTAGGCCAAGTAAAGAGTTTCTGGACATGGAGGAGAGTGCTGGAATGA
chr4	4_6892785	6892785	T	C	TTCTAACAAGTGAAAAAGATTTTGACGTTGGAGGAAAAAACCCCAAGCTCATACCATTCGGAACTGGACGTAGAATGTGTCCAGCAGTTTCATTTGCACT[T/C]CAGATTATGCATTTAACACTTGCAAATTTTCTTCATGGATTTGAAATTGAAAGGCCATCTCAAGACCTCATTGATATGGAAGAAAGTGCTGGTATGACTA
chr4	4_7996079	7996079	T	C	GATGAGATCAGCATCTCCAGTCAAGCCGGACCTCTCCAGAGCCCACAAAGTGATGACGTGGCTTGGTAAAGGAAACGATGTGGCTGCTGACCATGAAGGC[T/C]GTTACACCCTCAGACACTCTAATGTCTTCCATCTTCAATTCTTGCAACCTCCGCACGTATTCCGGAACGTGTAGAAGATCCCACACCACCCCAGTTCCCC
chr4	4_8552278	8552278	C	A	TGATTGCAATCAATCCCTTAAAAGACACTAAACAGTATGGAAATGGATTAATTGCAGCCTATAGACAAAAAGTCATGAACAACCCTCATGTTTATGCTAT[C/A]GCTGATTCTGCCTATTCTGCAATGATGCAAGGTAAAACAATTCATCTGCATATCCTTTGTACGTTTTGTTTGTTTAAATTTCTATTTCCTTGGTTGTATT
chr4	4_9429873	9429873	T	C	TGACATGGTTGAGGGACGAATCAACGTCTGGGGTTCGTTTATTGATTTGACGTCGGAAGCGGACCTTGATAAAGAATGTGACAACATGAGGTGCGTCGTC[T/C]CGACTCTGCTGCACCGCCATGGTGTTTTCACGGTGAAGCCCAATCTCCTCCAACACCGTGGTCAGTATATCATGTACAAGATGCACCCAACAAACGATGG
chr4	4_9912552	9912552	A	G	AGGTGAGCAACGAAGCACTTCACAATGGTTAATTATGATTTCAACTTTTAATATATATAAGAAATAAACAACATAATTGTTTTCCTGTAAGAGAAATCAC[A/G]GAACAACTAGGCTGCTAGACAAAAGTAGCCTTACAATCATAGCAGTGGGTCGAAGTCGCTAGACCGTCTGCTGTTGTCTCGATAAACACATGTTCGAGAC
chr4	4_10991933	10991933	C	T	CATCTCAAATATTTTGTAGTTGAGAAGGTCGTCATCTCTAATATGTTGTAGGAAAGAAAGTCGTCATCTACAATCTGTTACATTGAGAGGATCATTATCT[C/T]CAATATCGACCATCAAAGGGATTATTCATCTCCAATGTGTTGCAGCTTCGAGCATGATGATGATAATACATCTCGACCTCCAACTCTTTAAATGATGATA
chr4	4_11022562	11022562	A	G	CAATAATTACAAGCCTTCTTCATTATTTGTTCCCCACGATGATCAAGAACATGTTGGTGATGACTCTGATCAAGTTCTTCATGTTTTCAAAAAGAAGAAG[A/G]AAAGTTTGGTTAATTTAGAGTTGAAGATGGGGAGTTTGGGAGATGCTTCTTCAAATAATGAGGATCTTGATCTGGAACTACATCTTTAAATTTGTATGTT
chr4	4_11154021	11154021	A	G	AGAAGCTACCGTCGTTTCTTTTCCCACAGCAAGTTGTCATGTCACTTGGCAAGACGTTTACTTCCTATCCTCAATCTCTCGATTACTGATACTTCTCACG[A/G]TATCCTGCCAATGCCTTGTTCAGCACATTGCCTTTCTCGCTCTCTATTCTTATCACATTACTCACCTTCATGCAATATAGTCCTTTGACTAATGCTTTTC
chr4	4_11168998	11168998	G	A	GACATATGTATATGCTAAAAATCAAGAGATTTGTAGTTCAAATTCTCACCCAAAATTTATACTTAACAAATAAAAAAGGAGATGAATTTTAAGCGATGTG[G/A]CACTTGTTTTAACCATACACTTGGATGGATATGGATTATTGATTTGGATCGGTCCCAATTACATGGGCCTATGGCTTTTAAGTTGAGACTATGATTCATG
chr4	4_11292761	11292761	G	A	TATGAAAGTAAAAACCTGCTGTTGTGCAGCCATTTTTCTTGAAAGCTGGCTTCAGCTTTGCCAAAATTTCCATGTTTGTGCTTGGCCGTATGCCATCATC[G/A]ACAGATACAATCACGGGCTTCACAACACCAGATTTTGGGTCGATGATCTTTGGAGTATGGTGAAAAGTTTGTAAGTGACAAAGAAAACAAAATGAACACA
chr4	4_11868719	11868719	C	T	AAAGGCCATCAACAACAAATATGACAAAATTGATTACTCTGATCACCCAATAACGGGGGAAGCTTTGGCGAGCTTTACACCTCATTTTATTTATGAAATT[C/T]CAAGCATCAGATTTCCTAGGAAGTTATTTACAGAAATGAATGAATTTTGTAAGGATTGAATTTAAAAATGTTGGTAGAAGGAAAATGTTTTGATGTTAAA
chr4	4_11882585	11882585	T	G	CTATGCGTCTAAGAAGCACCAAGATGTACAGAACTCTAAAGATGACTTACTGGTGGCTTGGTATGAAACAAGAGATAGTAGGACATGTTGATCAATGTTT[T/G]ATTTACCAACAAGTTAAACCAGTGAGACAGAAGCCAAAAAGACTCCTAATCCTTTACCAAATTGAGAGCACATTACTATGGATTTTCTGTTTTGTTTACC
chr4	4_11977218	11977218	T	C	ATGACACACTGCCCTTCATCATCTCCATCCACCTGAATGCTGAAGAAGAGGAGGCGTTATTGAATACACTAAAACAACACAAGAAGGAAATAGGATGGAC[T/C]CTAGCAGACATTGAAGGCACAAGCCCATCCAATTACATGCATAAGATCAAATTGGAAGAGGGTAAAGAAGGCACAATTCAATTTTAAAGGCAATTAAACC
chr4	4_11977339	11977339	C	T	AAGCCCATCCAATTACATGCATAAGATCAAATTGGAAGAGGGTAAAGAAGGCACAATTCAATTTTAAAGGCAATTAAACCACACTATGAAAGAAGTTATA[C/T]AGAAAAAAAATCACTAAATGACTAGACACGAGGGTGATATATCCAATCACAGACACTGAATGGGTTAACTCATTTTGTTGTTCCTAAGAAAGGCAGGATA
chr4	4_12046713	12046713	T	C	GAGTAAGATTTTAAATTCATGTGCATTTTTAAAGTGTCAAATCACATTCATTTCAATGTTATCTCGTTTTTGTAAACGATACGTTTAAATGATCGTTTAA[T/C]AATGTACAAGATGTTGTAATATATATTAAATGATCGTGTAATTAAGTCGAAGCGATCTTTGAAAACATCTAAACGATTTTGTCATTGAACGTAAACGATA
chr4	4_12110978	12110978	T	C	TTTCCGGCGTCAACACCGTCGTGTTGCTTGAAGTCGAACCGACCACTGTAGATTCCCTTACCATGCTCTTCGAATTGGACGGAGCAGATTCGATACTCCG[T/C]GGGTGCCTGGAGAAGAGCCCGAAACTATTTACCTTCGTTTCCGTTTCCGTTCTTCTCATCGGTGGATTTGGCGGCCGAGCAACCATCGTTGAGGTCGCCG
chr4	4_12283529	12283529	A	G	ATTATGATAACATTTGAACAAAAAGATCAAAATGGTCACTAGTTAAAACTATAAGGACTAAATGAACATTTTAAAAGTACAACCACCAAAATGAACTAAA[A/G]CGGAATGTTTGGGCTCGAAGCAGTATTGAAACCAAAAAGTTATTACCAGTTCAAGGACTAGAAAGGCAACCATTTTACTTCATCAATTTAAATTTTTCGA
chr4	4_12407139	12407139	G	A;T	TTCATATGGACTCGAAGGTAAAGAGTTCCAGCGTCCACCAATGGACTCGGTCTTGGGCTTCCTTAGACAAGATCAGGTGGGCTGGTACATCCAGTTCAAA[G/A;T]GCCCATGTAACAATTTGGGCCATATTCATGGCCCCAAATTGGCTGGAAACGACAGAAAGAAAGTGGTTTATTTGAGCCGATTCGACAATCCCAAGACATA
chr4	4_12413188	12413188	G	A	TTGTAGAGGACCTCACACTAAAACCAACCGAGTCAATAGCAGAAGTTCTCGAAATATTCATAGCACTTGTATGATCCTCCTCAAGGCGGATTTCAAAACA[G/A]ACCTCCACCCGCGAATTACGCCCAATATACGCCCGCGAATTACATCAAACTTAGGTTTAAGACCAGCAAGAAAGTCATAGATTTTGTTAATCTCTTCAAT
chr4	4_12444875	12444875	A	T	ACACCAAAATGTCCCCTTCAAAGCTCCACACATCACAAAATAAATGATCGATAATGGAGCTGTGAAGGGGCCACCAATAGCGGCAGATCTGTTTTTTTTT[A/T]AAAAAAAACTCAAACTCAAACCCAAAACCTGTTGCTGTTCCAAGAAGGTCTTGAAAGAAATCCTCCATGCTCGCTCCTACTTCCCGAAAATCTATAGAAT
chr4	4_12445002	12445002	T	C	ACCTGTTGCTGTTCCAAGAAGGTCTTGAAAGAAATCCTCCATGCTCGCTCCTACTTCCCGAAAATCTATAGAATGAAGGCTTACTTCGAGCAGTTCGTAA[T/C]GGACCTGACCTGTTTCCATGTCGAATAGGCAAAGATATCTCGTCGCCTACCAAACTTGAAGTTGAAAACGGACGGTTTTCCATTTCTTCAAGAGGCCCAG
chr4	4_12486880	12486880	G	A	TTAAGTCTTATACATAGTGATGTATGTGGATCGATGAGCTCACCTGCTAGAGGAGGTTATCATTACTTTGTCGAATTTATTGATGATTTCAGTAGATATG[G/A]TTATGTTTACTTAATGGAACATAAATCTAAAACTTTTGAATTGTTCAATGCTTTCTAGAATGAAGTATAAAATCAACTTGGCAAGAATATTACAATACTT
chr4	4_12619675	12619675	A	G	TGATGTTTTTTTTAAGTTTGCTAGGAAGAAAGTCTTAGGAATGTTATGATTGGCAAAAGACCTGTTGATTCAGTTGAGAGTTCTACATTGGTGACTAAAA[A/G]TACTGCTTTAAAGGCGTTTGACCAACCCGACAAGACATGAAAAATCTCGTGTCTAGTGTGATTATTGCAATAAACCTCGGCATACACGTGAAACTTGTTG
chr4	4_12623732	12623732	G	A	TGTAATTTTTCTTCTAGCTCAATACATTGCATGAATATGATTGAAATTTGAAATTAAATGATCTTTGATCCTAGCCTTTTTCACTCCATGCTCAGTTTGC[G/A]AGGGCAAAAGAAAGAAAGTTTTACCCACGTTGGACTGCTCAATATCTTGTTGGACGCCTTAATTTTATTTTTTAAAACAAAATTTCTCGCTATGCAGGTT
chr4	4_12630180	12630180	G	A	CTAATAGACCGTTGCAAACATCGGTCACATTCCAATGCCCGACGAGGAGCCGTTTGCCGAAGAGAGTGGTTAGTGCGGCTGTGCAACCGGCCAGGGTTGT[G/A]GTGACGGCGGTGCGGCCGATGGCGCTCCATTGGCCGTAATAAGGGGCGGCGGGGTGGCCGTAGGCTTTGAGGATGTTGAGGAATGAACCGGGGTTGAAGC
chr4	4_12698087	12698087	A	G	AGCCTTTGTTCATCTGCAAAACTTTGTGGCAACTAACATTCATGTGGGTGATAATGAAGATTTCTGAATGAGTATATCCAAGAGCACAAAGATGAATGAT[A/G]TATTCATATGGTTTGATATCATAGACTAGACCAGGATCAATTGCTTTTGTTGGGTTTACATGACCAGCTCCCATTGCAAAAACATCAGCTGGTTTGTTGC
chr4	4_12699359	12699359	G	A	ACACGCTAGCATCAGCAACGGAAGCACCCGCAGCTGTAGAAGACGTGTGAGTCCCATGACCATGAGAGTCTCTTGGGGAGACATACTCCTGGACAACATC[G/A]GAAGGCAGCGACGAAGCCACATGATGTCCTTTGATAAAGAACTTAGCACCAATGAGTTTCCTGTTACAATTAGAGGAATTAAAATCTTGCCCTTCTTGGC
chr4	4_12829022	12829022	A	T	ATTCTTTACTTCCATCTCTTGTTGAGCTATATTACAATAACGATTTTAGCTTTTTTACCAACTAAGGCCTAAGACCTAAAATTATCATGATGTCTTTCAC[A/T]GGGAGCTACCACTAAACGAATTACTGCAATAGAAGAAATGGCTACAAGTTAATACAATTAGTTAGGCCCTCATCTTTGTGACATAAGATTTTGAAGTTAG
chr4	4_12867363	12867363	C	G	GGTGGTATTTACCAAAGTTATCATCAGAGTTAGGTGGCTATAGTCGTCAACGATGGTTGTCATCAGTGTTAGTCGTCAATAATATAGTCAACAAGTGAAG[C/G]CGTTGGAAACATTAGAGTAGTAAAAGTTGATTTTTTACAACTCAACAATAAAGTTGGTAAGAATATTGGCTTCATAATTTTTGCTAACTCAACTCACGTT
chr4	4_12889206	12889206	T	C	ATGGAAGCTAAATACTTAGCAGCTTGTGAACCAACAAAGGAAGCAATGTGGTTAATAAAATTCTTGACAGATCAGAAAGTTGTTATAAATTTGCATATGC[T/C]AATCACTTTATACTGTTACAACAATGGTGCAGTTGCACATCACGAGAACCTGAAGCCATAAATGGGAAAAGTATATCAAACGCAAGTACCATCTTATCAG
chr4	4_12975334	12975334	T	C	CCTCAACACAATGATGTTCACGTTTACAGTCAACTGGCATGCTGCATCCCTCAAATTCCTTGCAGTTGTTGGCAACATAAGAAACAGACTGACCAAAACG[T/C]GATTGCTCCACAGCTGCCCCAACGTCTACTGCAGTTTTAATTAGACACTTAGAGCAGTTTAAGATATAACAATCTTCAGACCTAAGGAATCTAAAAAAAA
chr4	4_13120140	13120140	G	C	AAATTTTGAACAAGGTCAACATTTTTTTTTTTTTGAACAATGTTATTAAATTCTATGTTGATGTAGCGGGAATCCCCCACCTGAAGTGGTTTGGAGTTGA[G/C]AGTGATTACAACATCATGGTGATTGATCTTCTGGGGCCAAGTTTGGAGGATTTATTTAACTACTGTAATAGAAAGTTTACATTGAAAACTGTCCTGATGC
chr4	4_13287014	13287014	G	A	TCATATATTGTTACAAACTCATTATTCAATCAATACACATCATGACTTTTATTTCATCTTTTGCCTTTGCCATTTCTACTTTCTTTACCATACATAATTA[G/A]TTCTCAAATGAGTTAGGGTGAGATAACCCTCGATCCATTAAGCTTGAGAGAAGTCAATATGTTCATGAATGAGCTAAGCATAATCCAGCTTGTAATATAC
chr4	4_13402068	13402068	A	G	CCAGGACTTTTGGCAGAAATCCTACATGATTCTGCCCATGATCCCACTTACAAAAATATGCGAGAAAAATCTGATGGAAGTGATGAAAGTGAAGATTCAG[A/G]GGAAAGTGACTATAGGAAAAACTCACAGGCTAAAGGCACTAAAAGATGGGATGCCTTGATAAACCGTGTTTTGACGTCAGAATCGGGTTTGTTGATTACC
chr4	4_13475949	13475949	C	T	CTCCTAAGAGAAATGACTTATTTGCAATGTCTAAAATTTTGACATTGTATTCTGAGAGTGATTGATCTTCTTCCATCTTCATTTCCTCGAACTGGGACGT[C/T]AGGATCTGTAGTCGAGAAGTCTTAACTTTGGAAGTTCCTTTATAAGCAACTTCTAGTATGTCCCAAGCTTCCTTAGCAGACATACATGTGTTAACCAACT
chr4	4_13729359	13729359	C	G	GTGGCTAGGATCCCACATCTCGATGACGCCACCTTCGGCCTCAATACGGCGGGAGGGTTCGAGGGCATCAAGCCTATCAAGACGACACTCGCGATACCGG[C/G]TCTGGCCCTCACCGAAGCGGCGGGAGACCTCGCGGAGGTTTTCATCAGTTGCTAGGCAGCCATTGAAGAGGACCAAGAAACAGAGGGAAAGAGAGAGGAA
chr4	4_13751229	13751229	T	A	GAAACCGACGCCTCTCAGCTGGGTCCTGAGCGTTCACGAGAGACTCGCAAGCAAAGAAACATAGTAGAATCGCCAATAAAACTTTCACAGCCATGGTTGG[T/A]TGGAGGAGTACCTCTTATCGATAGAAGTAAAAGGGAGATGGTGAGATGAAATGGGAATTGAGGGAAGAGGTTAATTTATAGGGGAAAGGGGAGTATTTTT
chr4	4_13782108	13782108	A	G	ACGCCGTATAAAACAATTCATAAAAAGGAAAAAACCCACAAACTCACAATATTAAACACAAAAAATGCCACAATCAACACCCGATTAATCGACAACAAGC[A/G]AACATGTAGTTTTTCTTCTAAATAATCATGACATACGAATGTGTAGGAAACGATACACGATCGGGTAAGTAGTATCATCACAATCCTGTAGTGCTTTTTA
chr4	4_13814846	13814846	C	G	TTAAAGCTTTGCGGTCAAGGCAAGTTATAACTTCTATGCAGCATGAGTGTGTGACCATGAGGCATGCCATGAGTTGAAGAATAGGTGGCATGACTTAAGT[C/G]AAGGTGGCATGGTGTGAGTGTGTCAAGGCTAGGCGGCATGACGCATTGAGACCCATGTGAGTAAGCCTAATAAGCTTTGTTGAAGTCTATATGAAGTAAG
chr4	4_13815042	13815042	A	G	GTAAGTTTGAATGTCATGCAATCAAATGATATTTAGAAATTTTAGTAGAGTTCTTTAAGGTAGAATTCAAGTGCCTAGCCATGCAAGAGTTTAAAAAACG[A/G]CGCAAGCAAGAGGTGTCTCGAGACTATTATGCAAGAGCTAGTATTTAAGGAAACTTTGAGGAGAAATTTCTCTCAATTCACTCATATGTTTTAAGTAATT
chr4	4_13898943	13898943	C	A;G;T	TAGACTTTGATCGTTACCATTTTGGTGCATTGTTATTTTATCTCACCTCATATGTTTCATGCAATTCATCTACATATAATTTTTTTCGTGCCTCAAGTTT[C/A;G;T]AGATATTTTGTGATTCATGAGGTGCTTTTTCTTTTTTCTCTTCCTCCCAATTATTTCTTCTTCAAATTTTTTTGGGGTTTTATGATTCATTGCGGTAATA
chr4	4_14149499	14149499	A	G	ACTAAGTAAAAGCCCATACTTGAGCCCAATATTGCTGATTAAGAAGAAGGACAGAGGGTGGTGTTATTGCTTAGGCTACCAGAAGTTAAATTTAATCACA[A/G]TGGCTGATAAGTTTCTCATTCTCGTAATTGAAGAGTTGTTGGATGAACTACATGACACAATGATTTTCTCCAAACTTGACCTCAAATCCGAGTATCATTC
chr4	4_14149615	14149615	A	G	TCATTCTCGTAATTGAAGAGTTGTTGGATGAACTACATGACACAATGATTTTCTCCAAACTTGACCTCAAATCCGAGTATCATTCGATTAAAATGAGAGA[A/G]GAGGATTGACATTTGAATGGCGAAGCTTGAGGATTAAAATAAGGAAAGGATTCTCCCAAAGGTGAAACTTGAGGAGCTTGAGTTTGCTTTGCTAAATCTT
chr4	4_14269364	14269364	A	T	TAGTGCCGATGTAGGAGCTCATGTAGAGCACTTGACGTTGGTCTTTCAACTTCTAGGGGAGCACTACTTGTACGCCAACAAAAAGAAGTGCCAATTTGCA[A/T]AGAATAGGACTAAGTATTTGGGATATCATGTCTGACTGGATATTACCGACGATTTATGGCGAACTACGACACTGTTGTGGCACCCCTGACACGATTGACT
chr4	4_14287995	14287995	C	T	AGGAAATTGGTGCTGGTGACCAGGGTCACATGTTCGGCTATGCTACGGATGAGACCCCAGAATTGATGCCCCTTAGTCACGTCCTTGCTACTAAGCTCGG[C/T]GCTCGTCTCACCGAGGTGAGGAAGAATGGTACTTGCCCATGGTTGAGACCTGACGGTAAGACCCAAGTTACTGTGGAGTACTACAATGACAATGGTGCTA
chr4	4_14303794	14303794	G	A	CCAAAAGGTTCCTAAAAGCTGTCTCTCCTTTTCAGCTGACCAGGTAAATGAGATGTCAGGTGTGTGTGCATTTGAATCGTGAAGAACTTTTAAAACTGTC[G/A]TTCTTCCTAGACCGTCTCCAAGAGCAATCCAATCCTCAGCTCCTCCTGAAACTTCAAACGGACTACAGGCTAGCAAATCCATGCAAATAATTTGAACCTC
chr4	4_14857280	14857280	C	T	TCACCATTCCCAAATCAACTTTCCTTAAAAAAGGTGTTCCTTCAAAGCTCACTTTCACATACATCTGTTTCTTCATCCCCATATTCATTATTCCTTCACT[C/T]TCACACTCTCCCTTCCCCTTAAAGCTACTCCTCTGTCGGTACGAGCACACAGGTGGCCACCCCACCACCTGCTTTCTCCGTCCCTCGTCCTCACCCTTGG
chr4	4_14932234	14932234	C	A	AAAGGAATGGGCCAGTTAGCCTCTTCACTACCACTCTCCCCCTGAAGATGGTTAACAGAAAAGAAGGGTTTATCCTTAAGGAAGGTGACATCCATGGACA[C/A]AAAATACTTTCAAGAAGGAGGATGGTAATACTTGTAGCCATGTTGAAGCAAAGGATACCCCACAAAAACAAATGATTGAGCACGAGGAGTAAATTTAGTG
chr4	4_15096175	15096175	A	G	TTGTTTCATCTGATCATGATGATGATCAAGATCATTATTATTATGATCTTGATGATGATGATGATGATCACCAACTCCAAATCTTGAAAATGGAATGAAT[A/G]TTCTCCCTTCCAAATTTTCCATCTTTTTTTGTTGTTGAAAATTATTATTCAAACCCAACTTATCTTCATCAACAACATCCTCTTCTTGCAATCCACCTCT
chr4	4_15349149	15349149	T	C	ATCTCCAAATGTAGTGGCTATAGATATATGATTTTGGAAGGGTAATGCATGATAATGATCTGATCTTAAATCTGACGATCATGTCAACATCATATTGTTC[T/C]ACAGTTTGGACTTTTTCAAAGGACTAATCAAGAGCAAGTTGGTGTAAGAATATGCTGCTTTCTCACTTTGCAACAAGTGCTGGACGTTGGTTTCTTTTAT
chr4	4_15671419	15671419	G	A	TGATGTTAATAGAACAAATAACGAGATTATCAGGAATGTTGATTCTTTCAAAAAGCTCTCATCTTCTATCCATTCAAGAGATGAAGGAGAAAATTTCAAA[G/A]AAATGCACCATAATGAAGCTTCAACAGTTCAGTTCCTTGGTGAGTTCGTAGTTGGAGAGATCAGCAACTCTCTTAAGAACAAGGGTAAATTGAAGAACTG
chr4	4_15711868	15711868	A	G	TCCACAAAGTTGTTGGAATTGAGGTGATTATGTACCCTTTTCACTATCCTTCATCGCCATTAACATCATCACTAATCAGGGCAACTATTTCACCTAATAT[A/G]TAGGGAGGGTACAGAGGTTTCTATGCAAGGAATACAATTCCGTTAACACCCAAGTCGGTGAACAACATTCATAAACGTGGAGGCACCATCCTTGGAACGT
chr4	4_15842853	15842853	C	T	GTGTATCTTCCAAATCTAAAGATAGGCCAAATATGAGCCAAGTTGTGGTCGAGTTGAAGGAATGCATGGCCATGGAATCTAATCGTGATAAACAACATCA[C/T]CAACCCGAAATGAGTGTTGCACAATCTAGCACTCTAGATGTCCCTTCGGCTAGGTAGATCTTCTTTTTAGTTCAACAAATGCAATTGGAGAAATTTAGGG
chr4	4_16444005	16444005	C	T	TCATTTAAATGATGAAATATTATGATTGTGAATTGCTCCTTGACTTTATGATCTCTTGGAATATGATTCAGAATGTGGGTCCACATTTTGAGATGTGGAA[C/T]GCCGGCATCCTTGGCCCAGTTAATCTGAATGGTCTCGATGAGGGCAGAAGGGACTTGACCTGGCAGAAATGGACTTATAAGGTACGTACTAAGTTTTTTG
chr4	4_16775012	16775012	G	A	GTTGAAATCGCATTACTCCAGTTCCAGCTGGAAATAATACACTTGTGTTGTTCCGGAGGTAAGAATACTCCTCATATAAGCCAAAATCCTTGTACCATTC[G/A]CTAAAGCCATTTTTTGTAGTATTGATGATACTCGAATAAATGAATGGAGTGTCTTGTTGCCAAACGCCACCTGGAGGATTCACTCCCCCTTGGAAAGTCA
chr4	4_17173441	17173441	C	T	TATCGCACAGCTTCAAATTTTTGTAGAGGAATGCCAAGCCCTGCGCAACACACTGATGCTTGTTTTGAAGACGGAATCCAAGAGCCAAGTTGATTAAGGA[C/T]GATCCTGTTTAGGCCAAGGAAGAAAATTGTAGCAAGCACGAAAGATATAAGTATCTCAAATTAAGAGTTTTTAAATGTAGTTCTTATTATACAAGAGACC
chr4	4_17190849	17190849	T	C	AATGATAATCTTGGAATCTTAAATGCTAAACGCCAAGGAAGTCAAACCCAATGGAAAATTAGGAGATAAAACATCAAACCTTTGCTCCTGTCATGAGTGC[T/C]TCAACGTTACCAAGGCATTGTTGATGAATCTGATCATATGTTTCAGCTGCTTTCTCACAATCTCCACGCTCAAGGTAGAGTGACGCACGATGAAATAATA
chr4	4_18551153	18551153	A	G	TGATCTATGGTCACTTAAGTGAGGGTAGGAATGCTTCAAGCAGAAGCAAGAGAAAGTGGGGAGACCAAACGACTGAAACTGTGAAAATCATTTGCAATGC[A/G]ATAGAATATACAAATGGCCAGTTGAAGGCCATTGCAAAAAGGTCGAATGTACAACGTCAAGCAGATGACGCCTCCCGTGCAGAAGTCATGAGCCAGTTGC
chr4	4_19416546	19416546	G	A	TGTTTCTTCTTCCCTTCAAATATTTCGTAATTGTAAGCTAAAAGCTATGCTTTGGTTTTTTAGGATGATTGCAGTTCCAGAGAAGAATCTTGAAGGCCTT[G/A]TTACCATTGACGTTACCTCTGTGAGTACAAATTCAGTATGAGAAGAATCCAATGCTTTTTATTGTTTTACGGATTGCAATAAACTTATGCAGGATCAAGG
chr4	4_19420843	19420843	T	A	GAATAGATATGGAATTTTACCAAGACTGCCTGAGCACCAAGGGCTAGTGCTTTGAACACATCTGTGCCTCGCCGCACACCACCATCTAAGAGCACAGGGA[T/A]TTTACCCTTGACAGCATGGACAACCTACATCAAAATTCCTGTTAAAATAACCTTATCGATAAAAGATTATTACACTTATTTAGTAAAGGAAACATGTAGA
chr4	4_19532963	19532963	T	G	ATATGTCTACGAGTGTAGCCAATTTGGTGATTGTAAACAATGGACTTCTCTCTCCTCTTTATCCAAAGCCTTGAGTAAAGGGTTAAAAATGGGGTTGGGG[T/G]AGGCAATAATAGAAGATTTGGGATCCCCACTAAGATTTGTTCAGTCAAAACACCATGTGCAATACCTTCTCTTCACCCATGTGCTTAAATAGAGATCAAT
chr4	4_19604087	19604087	A	G	TACATGAAATTTGCTCATCATTGAACAGGGTTATCCTCAAACTTGAAAAACAAGAATAACCACAAAAGAAAATAAATTGCTTAAGAAATGTAAATATGCC[A/G]TTACCGCGAGTGGATGAGCAGGCGGAATTAGGAGTAGAGAAAAGGAAAGGTTTAATATCCGAGAAATCATCTTCATCTTCAACGTCAGACTCATCCTTGA
chr4	4_20220993	20220993	C	T	GAAACTTTTTTCCATCGTTTAAAATGAAACAACACGATCGTGTTGAAATGATCAACACAATCGTTTACCATTGTCAACACGATCGTTTAAACTTGAATAT[C/T]TTTTCCAATCGTTTAAAAAGAGCTACTCAATCGTGTTGATATGATTTAAACCATCGCTTACCATAGTCAATGCAATCGTTTAAATTTAAAGTTTTTTCCC
chr4	4_20350790	20350790	C	G	GATTTTTTCCACCTGATCAACCGCTATCACCATCTACATATTCATGAAAAAGAATCAAGCTGAAGACATTAACAGAAGATTCATCGTTGAAAACATGAGC[C/G]AGAAAGATAGAGGAACAAAGAAACTCAATGAAACTCCGTGTTTTGATTTGCTAATCATTCTTATTGCTTCTACTCAAATACCAGTCACTTTAGATAGTAG
chr4	4_20554448	20554448	A	G	CCGCATACAAAATACAGTTCCATAAACATTGACCAGCATGAGAATGACATTACCGCATATGAACTTTCTCACGTGCAACAGAATCCATATCAGCATGATA[A/G]TGGTCAGCAGAAATACCCCTCACACGTAACTCCTTCGCAACCTACAAGTCTTGAAGAAATAAGAGAGACACAAGCTTCTGGTGTCACAAATAAACCAGAT
chr4	4_20607541	20607541	C	T	CGGAGACTATATTTCTCCTTGCTACATATTGCAAGTAGCGGAGCTGAGATGGAAATGGATTTAGTGGGGACAAGAGCTGCAAAAACCCTTTCGGAGCTTC[C/T]CGATGTACAATTTCAAGAGTTTTCCTCTCACCACTGTGCATTTTTCTAAAAATCAAAAAGCTAGCCAAAAGGAATGCCAAAAGAGGCCAACCTCCTCTCT
chr4	4_20656885	20656885	C	T	ATTTCCAAAAGAGAAAGAGAGTTGTAATACCTATATCTTTTATCCCACCGACTTACTAAATCTCCTTAAATGTCAATTCTTTGTAGCACAAAAATGTTGT[C/T]TTTCCTTTGAACTCAACTTATGGGAAGACTTCATCAAGTAATTGAAGAGAATTTAGAGAATTCTCCCTAAAAATAGGTTTCTAGGGATAGAAAATAGTAA
chr4	4_21079398	21079398	G	T	GTGCCTTGCGCCTAGGCGCGCGCCTTTAAAATACTGGGATTGCTAGTTGGACATGGTTCATTTATATGGGAATATGTGAACTATAAGATCTTGTACCACA[G/T]AGACTTAAACTTAATAAGATCAATTGATCCAACACAGCAAGTTCCTCAGAGGAGTTTGGTTGAATGTTAGGATTAATGCCTTGTTTTGGGTTTTGGTTTC
chr4	4_21273447	21273447	A	G	AATTGTTTGGGACCAGATATTAGTGCAATCAACATTAGAAAAAAATTTGTTTCATACACAACCATGGAGGTAGACTGTATGTCACTACCATCACTAGCCA[A/G]CAACGTAACTATATATATTTCTAAGATCACCATGCAGATTGACTCCATTTGTGGAAAGAGCAAGACCTAGATTTCTAGGTTCTAACCTAAACTCTGGGCA
chr4	4_22607982	22607982	G	A	TCTGCGTATCTTTTCACATGCATGGCATATCACAGAAGGAATTGGAACAAGTTATCGAGAAATTCATGAAGAAGTTCTTCATGCCTCATGAAAACGCCAA[G/A]AGAAGGAAAGACATTACAATTTCCAGCAAAATGATACAGAGAACCTGTAAGACGTATGGAGTAGGTTCAAACGCGTGGTGAAATCATGTCCCCACAATGG
chr4	4_23157927	23157927	G	C	TCAATTGAAACTTGAGGAAGCATAGGAGATGGAGATACGTCTCGAACTTGCCCTTCTAATAATTTCATTCCAATGTCTACTTCATTTTTTCTGTATTCTA[G/C]TAATATTCAGTTGTTGACTGATCTTGTAGGAAGACTTTAATGTTGGACTTGTTATGATTGCCACGAATATATTAAGACATAGAGGCGTTTGTTGGAATCA
chr4	4_23215520	23215520	A	G	AGGTAACTTAGTTTTAATTCTGAGTGTATTATGAACTTATGTTTGCGATAGATTGTCATTTGATTTGTATGGGCAAGAGTGGCTAGTTTGCCTACTCAAC[A/G]TGCTTATCATTTTGGGGACAAAATCAAGTTGGAAATTGAAAACATAATCACATAAGATGAAATTCACTCCTTCCGGTTTTAGGGTAAGCAGACGAGTATT
chr4	4_23251604	23251604	C	T	TGAGAAATTGTTGCGTGGCTTGATTTCTTGGGAGCTCTCCCTCCCTGTCATTCGGTTTCTGTCGTCTATTGTTTGATAGGGAACGATGAATCATTGCTCT[C/T]GTATCTTTGTTTGGGGATGTAAACCCTAAATCTTGTTATTGAACTACTTTGTTATGGCCTTGATGTTGTTGTTTTTGAAGCACATGTTGTTTTGCTAGCC
chr4	4_23264228	23264228	T	C	ATAGCACTTCAGTGATCCATTCATACAAGTTGCTTCGGAGTCCAGTGACTAAAGACGGTAACATTCCGACAACCGGCCACACCGGTAGCCCCTGTTTTCT[T/C]CTTTGCCTCAATGATCTTATTGCTGTAAAAATAAAAATTGCTATGAATATCTCTAACATTTGAATGTCGGGTAAGAAGAAGAGCTTCCATGCAACCAATC
chr4	4_23364809	23364809	C	A;T	CAAGAGTCTCCTCAGCAGCATGGTTATCACCAGAAATTGATAAAGGTGTGTCAGCTTTTGGACTGGGAAGATTGTTAAAGAAATCCTCCCCATTGTCAGA[C/A;T]GGGAATAATGTGGCTTCTCTACCATCCCCATATCCAATATTATCTGCTGCTGTATCATTCAGATGGAGAGCATTAACATCCTGGGAAATCTCTTCTTGAG
chr4	4_23528605	23528605	T	C	AAAGAACAGCTTCAGCGTGACCTGAAGGAAAAGTACAATGGACTGATTAAACCTTCACAACGATAACCATATATAACTTTAAAAAATAAGGAAACCAAAA[T/C]GTACCAGAGATTGTTGCCGAACATCGACTAACAGGACGTATACGAAATACTGCTTGTGGCTGATAAACTACAGTAAGCACCTTTTCCACAGAAACTGCAA
chr4	4_23670776	23670776	C	A	GCTACAGTTGTCGGTCTGTTCAGCTTCGATCTCCATGAAAACCATCATCACCGTCCGATCTCTTCACACTTCCATCAGGTATCCGTGAACCGCATCTCTA[C/A]GTTACCACCAAATCGTCTCTCCACGTTGTCGTCTCTCCGCGTTACCATCAGATCCGAGCGTTATCGTCTCTCCGCGATCCGAAACCCGCGCGTTTTCCAT
chr4	4_23787915	23787915	A	G	TCGGTGACATAGAAGTGTGCTTGTATCAATGGTACAATCAAATGTGAAAATAACCAATAAATCCAACTTTCGATAAACTTCCTCTTCTCCGCAGAGTTCA[A/G]CACCCTACCATTCTGGCAACATGAACTTTTATCTGATAAAAATGAAAACCGTGAGGTTTTCAATTGATGCATAGCTTGCTTCAAGGAAAAGCTTTCAAAT
chr4	4_24017099	24017099	T	G	GAGTCTTTGGTGAGCCTTTCCCACTCATCCTTTGAAAGCTTTCTCCGTTCATGTGTCGAATGGAACATTGAAGGATATACATCATCATGTGTAAATGAAC[T/G]GCAGGGCTGAAGCGAATCAGTCAACGTGTATTCAATCAAATGTTTGGGCGTTTCATTTGGAGGTTGAAATAAATTCAATTGGAACTTAAAGATTTTGCTC
chr4	4_24099376	24099376	G	T	ATCTTCAGCTATTTGGGCACACAAATGGAAGATGAAAAACAACATGATGGTGATGGTGGTGGTGGTTGTCGGTGTTAGATTTAGGAAGTTTTCTTTGATG[G/T]CGTCGAGCATGCCTTTCAAACCTAGCTTCCAGACACTGAATTGATCGACGATTGATTTCATTTCCTAGATCTTCAACAATTTTAATTTATTTGCTATTGA
chr4	4_24960427	24960427	C	A;T	ACATTTACATTATCATATCATCATTCAACTAAATGTAACTTACCTTAAGAATCTTCACTGGTTTGATCCCTGATCTGAATGCTCTTATCAATCTCTCACA[C/A;T]CCGTAAAGTAATACCGGTACCGCCAAATACATCCACGTCTGTGGCAAAGTTTAGAGACGTATTAGAAACTAAGACAGTTCAATTATTTAAGTGGTTGTTA
chr4	4_25106816	25106816	A	G	AGGTTCTCACTTTTATATCCCGATGTATATGTCCATGATTATGAAGATATTCAACTCCCTTCAATACTTCTCGCAATACTGTTGCTATCACGACCTCCTC[A/G]AAGCCATCAGGATATGCAGCCTTCAATATGTGAAGACATGAACCTCCAGACATGTAGGCCATAACAATCCACAAATTATGGCCATTGACAAAGGAGCAGT
chr4	4_25954395	25954395	A	G	AGACACCATGTAGAAGTCTGACAAATCCCAGGAAGCTAAGCTTCCCATCTGAGTGTCTGATCCAGTCTTGGAGAACCACATGGACCGGTACCGAAGGACT[A/G]AGTCCAAGTTCCTGAGAGAGAACATAACATGTATATTACGACATAAACAAAATCAGCAATCAAAGATAACATAAACAGTAAACAATGACATAGACATTTG
chr4	4_26293118	26293118	C	G	TAATTACTGTTTTAAATTTTGAACTGCTCTTTTTTTCCCACTCAGCATCTCAAAATGGAGGCTCAACAAAGCAGCATAGAATTGTTAGATACAGTTCTCT[C/G]CCTGTATGCATGCCTTGACAGACACGTTTGTGGCTGTGAGCGCATTCTTGAACTGTCAAGATATTTGTTGTCCGTACAAAAGGACCTCGGGATGCAATAT
chr4	4_26349461	26349461	A	G	TGGATTGGAACATATCCCAGTCAGGGTGGATGAAGTTCCCCATCCATAAGCTGTTGTAGGCACAATGAACCATATGACATCCTTGGAGCCAAAATGTACC[A/G]TTGGGATCACCGGATGGGTCCGTGCACCAAAAGTCATCACCTATCAAACAACACGTGGCATTTGTTAAGTAGATGTGGAGTGTAACACGTCATCATCATG
chr4	4_26681127	26681127	A	G	AAGTTGTAAACGTGCTGGTAGTAGGAATTTTCTTCATCCTAAGCATCCTTTGGAGAATCCACATTGCCTCTTCAATCTTCCCACAAAGTGCAAGCCCTCG[A/G]ACCATAGCACATTCTGCGACATCGTCCAAACTTACACCAAGTGCCACCATCTGATCTTTTAATTTAAATGCCCCTTGTATGTCCCCCACTCGACACAGTC
chr4	4_26787599	26787599	A	G	ATATCAATGCTTCTTAGCATTTTTTAGCATTCAACATCTTGTTTATGTGATTTGTTAATTGTATATAAGTCGTTTATAGTTTCTTTGCAGGAGTTACAAC[A/G]ATAGCTGGTGGAAAATGGAGGAAAAGTGGCCATCTTGATGGTCCAAGTGAAGATTCGAAGTTCTCAAACGATTTTGATGTGGTTTATGTAGGAAGTAGTT
chr4	4_26846866	26846866	C	T	TTTTTTATCGAGAAGTCAAACATTTTAATCTTTTTGTTCTTTGAAGTTATGTTGAACTTTTGTATTGGTGAAAGTACAGGAGGTGGAATTGGTGGCTCCA[C/T]GTGAAGTTGCAAATGAGTGTCCATTGAAATCCTTCAAATTCTTCCCCACGAAACAAGTTTCCACTGGTGTTTCAGACATCAAAACTGGAACTATTAACAT
chr4	4_27236588	27236588	G	A	ACATTTATAATGTGCTGTCGGTAATACATACTCTCCAACCCATTAATTAGCATCAAAATTGCTTCCTTTTGTTCTTGAAAATTCTATCCCTTTTTGTGTA[G/A]ACATATAAGAAAGCAAAGAAAAGTAATACAGATACGGACACAGAACCCCATGGAAATGGAGGGTCTTTGAAGCAAACCAACGATGCTTCCAGTTCTTGAG
chr4	4_27247033	27247033	G	A	TATTCTTCTGTGTGAACCTGCATGTGCATGTTACCCTTGAAGCACGCCTTCCTTGCTGCTCAGTGTTCAATTTTTCGTTTGACTGATGTAGAACAGATTC[G/A]ACGCTTTGTCTTCGCTGGCAATTGGTCTTACCCGAGCATGGTAGGGAGGTATACTTCTGTTTCATTACTCTTTTTCTGAAAGACAGTCGATGATGAGTAC
chr4	4_27638795	27638795	G	A	AGAAAGTGATGAACCAAACATGGTGGAGGGTAGTGGAAAAAGAATTAGGAGATAAACACTTCAAATGAAGGGAAGTTTTTCTAACCTCGAAACTAACTAC[G/A]CCCCCGAAACCAGTCATCTGCCTTTTGGCAAGACTATGTTCAGGATGACTTGGCAGTCCAGGGTAGTAAACACATTTGATCTGCACGTGGTAGAGTATCG
chr4	4_27753393	27753393	G	T	AGGATGATCACACTTGTTTCAGATGGGCTGGCTGAGTTTTAACAGAGTAGCGCAAATGAGAAGAAAAAGACAGATGAGAATTAAAAACAGAAGCAGTTTT[G/T]GTTACCTTTGTTTGTTTTGCGTCCACCATGACGATAACCCCAATATGTATAGCCAACAACATCAGGATGCTTTTGTCTAAAAGTATCAACAAACCCCTTT
chr4	4_27772101	27772101	G	A	TTTCTTGTGTCTTTTTTTCTCCTTAGAAAAGAAGGAGCTTTGCTGGGTGTTGTTCACGGTTGTATTAGTGGAATTGGCAATGATATTGAAAAAGACCACA[G/A]GAGAGCCAAATTTGTTGGGCTACTTTTTGAATAATATCGTCATGAAAAGGAAAATCAATAGTACCATCACTATGCATTATAGAGTTTATGTTTTGTCTTC
chr4	4_27905846	27905846	G	A	AGAGCGATGTTGAAGCTCGGAGAGCCCGACCGGAACCGGAGAATGCTGCCTGGGACGACCGGCACGATCAGGCACATGTAGGTGAAGGAGATGGAGAGTA[G/A]TGGGATCAGTTTCGATCCATTGAAGAACTTTTGTGTGATCATCTCCTACTAGTACTCTTCCACAGAGCTTTCTCCTTCTTTGTTTTCTATTTTCCTTTTG
chr4	4_27954561	27954561	C	T	TGACTTACATTGTTATTCGCATGCGCCTGTTCTATCTTTGAAAGTAATCCAATGTCAACATGACTCATATTGTTATTTGCATCATCCTGTTTTGTCTCAG[C/T]TTCCTTAGGTTTTTCTGTTGATTCTTCTAGTGGCATTATTCTTTTGGAGTCCACATAAATGGCACGGATGTAAGAGATATTCGGGTTTTTATTTTTGATT
chr4	4_28229184	28229184	A	T	TAAAGGTGAGATACATATGCATGTAGATACTAGTGAGATTTGACCAAATATATTTCAACCAAATTCCAATCTCTCTTTCCTCAAACAAAAGAGAGAAAAA[A/T]GATCAATCTCTCTCCATCACAAAAAAAATTGTATACAGTCAATGTTGCCTTTTGCCCCAAATCATGCAACCTTTGACACACACACTCCCATGCATCCCTT
chr4	4_28467624	28467624	T	G	ATGTGGGTCGATTATCTCTTCCAGCGAAATTCTGCTCACAGTTATGATTGAAAGCAAATTTTCTAGATTCATGCCTATCTTTTTCATAAGACTATGAGAA[T/G]GCCACTGAACCAGAAAACCTGTAGCGGTCTGTAACTAGTTACTTAAATATATTTAATAATTTTATGGTCGAATGTTTTCATTATCTCAAGTGATGGTGGT
chr4	4_28477977	28477977	A	G	TGTACTTTTCAAGAATTGACCAACATTTCTATCCTGTAATAAATTATGTCAACTAATCACATAAACTTATATAGTGTTCCACAAACCCCGGGTGGAATGC[A/G]ATAAATTACAAACCTCAAGTCACACAAATGAAAATCATTGCCAGAAAAGTAACATCCAGTCAATTTACCTGCAAAGCCTTCCCAAACATTTGACGTTTAC
chr4	4_28487817	28487817	T	C	AGGCACCAGTACCATTTGAATGCTGAAGGCCAGCTCCACAATTTTTCGTACAATTATTTGATAACGGTAGTTCTAAACAACTGATCTAAGTACGCAGGTT[T/C]ACTGATTAAAAGGCCAACAAACACCTCTTGAAAACATTTTCTGTTGTTTAGACCTTTTTACAATCGATTGTTGTACTTTTTAAGAATTGACCAATATTAC
chr4	4_28502421	28502421	A	T	GCAGTTAAACATCAAACCGACTAAAATTTCTGTAAGAGGGTCCGACACCATTAGAATGCTATAGGCCAGAACAGATTTTATACAAGCATTTGATAATGGT[A/T]CTTCTTAAAAATTGATCTACATAATTGGATTTACTGATTTCAAGCCTAACGGATGGATCTTCAGTGTCAGAAATTGCTTAACCATTTTATGCTTGCTAGA
chr4	4_28529428	28529428	G	C	TTCTTCTTTCCTCTTCCTTTGTGGAAACACATTTATATGTGTAGTCTCTCTAATTGCTTAATTAGAAACTGATAAAGGGAGAGGTATTTCATAATTGTAT[G/C]AAAACAGGTGTAGTCAAAATATGTTTGGGGACAACGAGTTTGTATAATTACTTTTTAGTGGAGGTGAAGACTGAAGTCATGTAGCGCAAACAGTCGAAGG
chr4	4_28545847	28545847	C	G;T	AACATAGAAAGTTTAATGTGGAATTTCTTATGAGAACGATTAAGGCTGGTGAATCTCGCTTGGTTAAATTTGAAGTAGTTTCACATCGATGGAGACTAGA[C/G;T]GTTTAGGCATTCGTAATTTCAGAGACAACATAACGAGGCTACGTTGGGAAAATAGTTATGTCATTTTATCATAACTGCATACTTTGTGGTAAGGATCATA
chr4	4_28545972	28545972	C	T	ACAACATAACGAGGCTACGTTGGGAAAATAGTTATGTCATTTTATCATAACTGCATACTTTGTGGTAAGGATCATACTGATTAGTAAGTACGGTTTCCAC[C/T]CTATAGTGTTTGAGTCAACTTCTGTGCCCCTTTACTAATCTCACGAGACAATCCGCCTGGTCCTGTAACATTTGGGTGTCAAAGAAACTTGTAGGAAATT
chr4	4_28555345	28555345	T	A	GAAGAAAACTGAAGAGATCTCTTTGAGATAGTGAGTTGAAAGCTAAGTAGAAATTTCTTTGATCTTCTCTCTCACTCTACTCTAAATTGTGGAAATTCTA[T/A]TACATTTTTGTGAAATTATTTGGATACATGTTCGAACATCAATTATGTCATTCTTTCTAAATACATTGTGATCTTAGAATTTGGATTTTCTTTTTCTTTC
chr4	4_28650271	28650271	G	A	CTTCGTCCATGGTAGTTTCTGTGCTCATTGATCCAAGAGAAGCTGGGGACAGTGAAGTTGACGGTGTGATTACGCCTAAGTCTCTTTCGAGAATATTTGT[G/A]GTCGTGTTGCTTGACAGTGTCAAGTACGTCACATATTCATGTGTTCTCCCACGCTCGGGTCCTCATCTCGTGTCTACTTAAAACCTAGAAACCGTTATGC
chr4	4_28892182	28892182	A	C	CATAATCCATGAGAACATCATCACATATATGCTTGGGAAGCAATGGAACCGAAGAACCTCCGGGAATAACAGCAAGCAAGTTATCCCATCCTCCTCTAAC[A/C]CCTCCACAGTGCCTTTCAATTAATTCCTTCAGTGGAATGCTCATTTCCTCTTCAACAGTGCACGGCTTATTCACATGTCCCGAGACACAAAACAACTTGG
chr4	4_28929619	28929619	G	T	GAAGTAACATTTTTAGGTCTTCTTATGGCTTGTAGCCATGGCGGATTGGTTGCTGAAGGGAAGAAGTATTTTTTTGAGATGTCAGATAAATATAAGCTTA[G/T]ACCTCAATCAGAACATTACGGTTGCATGATTGACCTTCTTGGTCGTGTAGGGTTGGTGAAGGAAGCAGAAGAGATTGTTCACAAAATGGAAATCAGGCCC
chr4	4_28940840	28940840	A	G	AGGATGTGACAAACTTCAAGATCTATTCGAACAGCCATCATGCCTTGTACGCCTTGAAACCCTAATGATTTACAATTGTAAATCTTTGCAGTTGTTGCCA[A/G]ATGAGATGGGGTCTCTAATCTCATTACAAAATTTGGTGATATGGAGTTGCGAACAACTTACACTGAAGGGTTTAGAGAAAGTCGACTTCAGCCTCCAAAG
chr4	4_29040173	29040173	C	T	CATAAACCAACAAATGAATAACATCTTACCATGAATAGCAGTCCATATTAACCTTTTCACATGCACGTTTAAGCGATAAATCAGTAGGGATGAAAATGTT[C/T]GAAGCTGGTAGATGCAAATTCACATCAGGAGCAGATTGCATCCAATCCTGTAAATAAAATGTAATTTTTCATTTTCTTTCAATAGACTTTGTAACATTTT
chr4	4_29201512	29201512	T	C	GTACTGCTACTGATGAATTGCATCTAGGTGAATCGGGTATTCCTTGTTATACTGTGTTGGGTAGTACACAAGATGGTGAGACGCTTGAAGTTGTTGGTGC[T/C]GAGAAAGTGGGAGATGGAAGTGAACTGCCTTTTGAACCAAAAGCACCTAATCATTCTCCTGCTGAAGGAAACCTGGATAACACCGGCCCTAACAATTCCA
chr4	4_29210296	29210296	C	A	TCAATGGATCAAAATCCGTACTTTTATTGTTCATGATCAGCCAAAAAGTTTCAAGTCCAACAGATAAAAGGACAATCAATAAATCACAGCCAGGTATGAT[C/A]CAAGTACCTTACTATCATAAAGTTCTTTTGATGACCAATCCATGATAAGTTCGTGCATACGGTATTGGACGGTAAGCATTGACGTCACTTCATTTCCATA
chr4	4_29228178	29228178	T	C	GCCCCTGCAATACCAAAGCAATACTTCATACAATGTTTGGTTAATGAATATGACAAGAAATGGAATATTTATCTCATCCAGACCTGAAGTAGTTGGCTGT[T/C]GAAACCTGGGGGCAGATCATATATATATATCAAAGGTCTTCTTTTATTCACCGTAGGTTTAAGATTAAAACTCTTTTCAGTAATATGCAAACGATCAGGT
chr4	4_29328381	29328381	A	G	ATCCACTAAAATAACCAGAATGAAAGTTAAAAAATGAGATGTTATTCACAGTAGAAGGTCTGAAATCCAAAGGATTATTCCATTGTAATGATCCATCAGT[A/G]TCAGACCAATTCATATCAACATTTTCTAAATTCAATCCTTCAATGTGTTCCATTATCATCCCTGCCATCCCATGTTTAACAAACCCTTGGCATCCTGGTC
chr4	4_29347779	29347779	C	T	TATTTGATTTTGCTAAATGTCCCATCATTGGGGATTGAGAGCTTCACATTCATACCTTTACATGCCAGTGAAATTTCAACTTCTCTACCAGGTGATCCTC[C/T]ATCGGTGATCAAATCTTTAACTGTAAAAGCTTGAAAGTCAATTGACCGTCTGGAGAAGCAAGTACTGAGACAGCCTCCCTGAAATCTTTGGCTAGTATTT
chr4	4_29416312	29416312	A	T	AACATTAACATTTTTGTTCTCTTTTAAATCAGTAAATCTCTTGATCAAGTGAGTTTCATATAAAAGCAGCAATTGGCCAAAGCCTGTATTGTTACAATTT[A/T]CAACCAAAAGGAAGAGCAACAATACTGTTAATCTCAAACTGCTATACATGAGAATGAAAATGTAGCCAACAAAAACTTATGGCTGATCTTGGAACTTTTT
chr4	4_29416640	29416640	C	T	TTTCGAAAATGTCAACTACTTTACTTTCCACTGCTGCACATTTTTCCATCTCGACCTTCCTCTGAATACTTGCCAGGTATCCAACAATGGCAAACATAGG[C/T]GGTCGACGTTCCATTACGGGCTGATCAAGTTTTCAATCACATACACAAATGTGAAGATTAGTATTTGGTTGCAAAAAGAAATCAACTAGTGACATACTTC
chr4	4_29443736	29443736	C	T	CATATTATTTGCATGTAGGCTGGATCTGCATAGTAAAGGAAGTCAATTTCACGTTTTGAAATTCACCTCCCATAGATCATATCCATGGCTATTGTTTCGC[C/T]ATATAATATGGATAGCCTCCCATTCCAGCAGGTGTGACGGGATGAAGTCCAGTAGCATCTTTCTTTCCAATCAGTTGATGGGGATATGGCATTTGGGGCT
chr4	4_29579298	29579298	A	G	GAGTAGCGTTCAAATAGATTCGAGCATTGTTATGAAGAATAAGCTCCGTCTGGCTTTCGTCGGTGAAAAGTGGGAAGTCGAACTGCAGACATCGTATGGG[A/G]ACGACGACGCCGCCTAAGAAGAAGGCGGCGACGGTGGCGAGGAAGAGGAATCTGATCATTGGTGAAGAACAAATCATGGGTCTCTGCTTTTAGTCTGAGT
chr4	4_29752617	29752617	G	A	CAAGCTTCACATTTGGAGAAAAAACCAAGTCAAAAACAACCACTTTGAAGAAACAAGCAAGGTAGGGAATCATGTAATGCCAAACATTTTGATCCAACCC[G/A]AACCCGTGTGCCAACACGAGTGTCTCGGTGCCATTGCCATACACATTGACCTTGAGAGCTTCAGCAATGGCTGATCCACCTCTACAGTTGAATCCATTAT
chr4	4_29997342	29997342	A	T	GGTTGTTGGTAATGTCCGCCAAAACCGTATAACTGAAGCATGGAATGTTTTCAGAACCATGGAAAACAAGCCTACATGGAAATCCTGTTCAGTCTTCATC[A/T]GGGAGCTTTTTAGGATTTCAAGAACTGACGAGATAGTCAAGGTTCTAAATGAGATGCAGGAATTGAATATTGTCATCCCCGACAAATTATTTCGATCAGT
chr4	4_30408596	30408596	T	C	TGGAATCGGTTCTAATAGCAATTTTCAATTCTGTATTCCCCTCAACAAATAATGAACATGGATTGGATTCACATCAGGATGCCATACAAATATTTGTTCG[T/C]GCAGCAACTTTCTCAGAGAATGATGAACAATTTACTTACGAAAATTTCAAAAACTGGTGTTCGCTGCTTCCATCTGTCAGGAAGTTTCTTGGAAGTTTAC
chr4	4_30429769	30429769	A	G	GATGTCGAGAGCTTGCGGAAGGTTTCGACTGCGGCTTCAACCGCAGCTTCGACTTGGGATTCGTCTGTGACATCGCAGTGGACATAGAAGGAGTTGGTCG[A/G]GCCAAGCGTGGTGGCACACAATGCATGACCGAGGTCGTCTTGGATGTCGGCGATTACTACTTTGGCTCCGTGGTGAATGAAGAGTTTTGCAGTGCATTAG
chr4	4_30506808	30506808	T	C	TAGACTTTAGGATGGGTTCTGAATTCTTCTACCAAGATTTTGGATACCTAGCATCATACCCGGAGATATGATTATCAAATCCAATATAAATAGATTCAAG[T/C]GATCAGCTATCAATGAGTACCTTCTCCGGGGTCCGGCGTGAAAATGAGATCCTAACACTTCCACAGCTCCAAAGAACGTTTTGCAGCATAGAAGCTAATT
chr4	4_30680176	30680176	G	A;C	GAGATTTCACACATTTTTCTCGTAGATCGTCACTTTACTTTAAAACACCGATCTGTATTCTTCTATCTAACATTTCAATTCTATTCTAACAGGAGAAGGG[G/A;C]CTTCTTGCTTCAGCGAGCGATGATGGTACAATAAGAATATGGGAGCTGGTTCCTATTTCCTAATTCCTAAATTGACTTTTCAAATCATGTTTGTGCCATA
chr4	4_30868975	30868975	T	C	CCGTACTTACTTGGCTTTGAAATTTTAGAATCTGCATAACAAGCATTAAGGTGTGCTTGCAGTTTATGACAGCTGGACACCAATATGTTTCCCGAAAAGA[T/C]GACAGAGATAAAATCATTGTGTTCGAGAGGGGGGATTTGGTTTTTGTTTTCAACTTCCATTGGAGTAACAGCTATTACGACTACCGAGTTGGGTGCCTAA
chr4	4_30905510	30905510	C	A	GGCATCCACAAATTTTCTCAACTTAATGCCTTCCTCGTCTTCCAGCTCAACCAACGACCACCTTCCGCCGCCCACCACGGTGGCCAAGCGAAAGGCCGGT[C/A]GGAAAAAATTTCAAGAGACCCGCCACCCGATTTACAAAGGCGTTCGCCAAAGGAATGGTAAATGGGTTTGCGAGCTTCGACAACCTAACAAAAAATCTAG
chr4	4_31006401	31006401	A	G;T	CTGGGTCCTTTGCGTTGATGCTTAATTCACTACTTGATGATGGTGCTTCAACGATATCTACTATGAGCTCCATCTCAACATTAGCATGATTGTCAGATTC[A/G;T]ACTGTCAGTGTACTTTGTTCAGTATGAAATTGTTCGTCCTTGTTCTGGCAATCATTGGAAGTTTGAACTCCATTGCTTGTCTGACAGCAGTCAACATCCA
chr4	4_31109668	31109668	T	C	TCAATAAACTGGGAAGGACAGTTGAACATAACTGTGTGACATCTAGCTATATTAAATGAGATGGTTGGATTTTCATAGCAAAAATGAAGGAAAAGAAGTC[T/C]TGTTTGGAATGCATAGAAAGCGTTATTTATTGTAATATCTGAGATGGGAATTTAAACTCATGTAGGTTTCGTGTGACGTACCTATTTGGGCTTCAATAGG
chr4	4_31148885	31148885	C	T	AAGGGCAATTTGAGAATTTACCAGGAAAAGGGAAACCTCTGAACCTGTCTATCAATCCTCATGCTGATCCAGCAGAAGACACATTGTATCGGATCTTGTC[C/T]AAGAATGGATGTGCACCTGAATGGATCGAACTCAACAAAGAGATCAGGAGTAACATATCCGAATGGCGGTCGTCGTTGAAGAAAGCATTCGAGAGTAGAG
chr4	4_31207873	31207873	T	A	TAGTAATTACAAATAGTCAAACCATAAAATCACACAAATGACAAATCGTTGAAAGGATTCATTTCAAAAAATCACAAAAATGACAAATCGTTGTAAGGGA[T/A]TTTTTTAATAAATTGAAAATGATCCAAATACCCCTCAAACTAAATTACAAAAACACATAGTTCATCCAAATTGCTCTTCCTAATTACTTTCATTCCTACC
chr4	4_31251546	31251546	T	A	CAAGTTGTGCTTTGTCCGTTAGGCTTTTAATTGGTATGAACATTCCGATGAGAAGTATGAGAAGAAAACAAATCCATACTTTGTCATCGTTGCAATTAAA[T/A]TCCAACTTTGGCAATACGCATAACTCAATTTGGAATAACCCAAAAATGCTGATGCAAGCCCTGACCTCACGCTCTTTTTAATCTGAAGCAGAGGTAAAGA
chr4	4_31347851	31347851	T	C	AAAATCAGCGAAACAAGCGCCCCGAATACCGTCGCCGCCGTGATTATAAGAAATGCCTTTCTGTAACATTCCACTCCCAAGCAACTCAAATCCTCCCCTT[T/C]TTTTCTCAGTCTCCCCGCCGCCTCCATCTGCCTTTGCGCCTCTCTGTCGTACAAATGACCCGCCACTCTCACGTTCATGATATACGCCCCAATCGGACTC
chr4	4_31444400	31444400	A	G	CCCATAATTCGGTGAGTATCATCATGAGATTGCAAGAGAAAGAAAAAACAAAAGCAGTGGAGTCAGCATACTATCTTTCACCAATGGACCATTAGTCATT[A/G]TTTTTTAAAATAATAACTAAATCAAAGTTGGACAAAACAAAATCCATGTGATTGAAGAAATGCCCCCACAAAACCCAAACACATACATTTTCTCATAACA
chr4	4_31828933	31828933	G	C	CGATATTATATATGGTGTTAACTATCTCCTTCCGACGTCCAAACTCCAGCTCATAATTTTACTTTTGCCACGATACAAAGTCTGCTCATGTGTGATGACT[G/C]CATATCAATGATCATTCGAATAAAGTCGATCAATTCTGTCTGGAATGATGGCCTCTTCCAATTGTTGTCTACAGATGGCTTGATCGATATGCTCGTTCTA
chr4	4_31841889	31841889	T	C	GAGTTTCTGATTCATATGTATCATCCAAATGAGCCGGCAATCAAAAAATTCATCATCCCAGATCAAGAACACGACCTAGACCCACTCTCAGCTCCAGGTT[T/C]TGTTTATACTCAACACTTACAATCTCTATTCCTGAAACTACATCGACATCCCCCCCAATATATCCAGACACCATTAATATGAACAAAAGAAGAAAATTCA
chr4	4_31916713	31916713	C	A	GAAAAATCAAGAACAAAATCCCATTTGTGAAACATGAAAATGAAGAGAAGGAAAGTTCTGACAATCTTCCATCTACTGATATTTTGAAGAAGAGCTCCTT[C/A]ATTCCCACTGATATTGTTACAAGGAGCTTTGCTAAATTGAGTGATTTGGTCGCTCCTCCTCCTCCGCCCTTGGTTGGATCATCTAGGTATCTACTTGAAA
chr4	4_31916912	31916912	A	T	AAGTGATACACAATCACAATATTTCGACGGGTTGCCGGAGGTTGACCCTGTTTATGATATCAACCCGGTTGATGATTACAAAGAACTCAAAACTGAGGCA[A/T]ATCAAGATGAGTCTACTTCTTCAACAACTCAACCAACATTGTCTCAGGAGCCCAAACCAACTCCTACCAAACAGGTTTGCCACTTTGCTATACCTTTTAT
chr4	4_31929234	31929234	T	C	GAACAAGTCTTCGAAATACCTCAAATTGCTTCTCAGCCTCATCATTCTTCTTAAGCAGGGTATAAAGAATTCCCTGACACAAGTATGGCCTAAAATCCCT[T/C]GGTTCTTCCCTCTCAAGTTCCTGGTAATCTTTCAATGCTTCAGAGTAACTTCCTTCCATAACTTTAATCTGAGCTATCAAGAGCTTAAAATCCCTTTCCT
chr4	4_31950041	31950041	T	A	GTGTGTGTGGGTTCGAGCAGATCTTTACAAACACGTTTCGAATTTGAAGGTCTCCAACGTCGGGAGAGGTGTGATGGGGTTTCTTGGTAACAAGGTGAGC[T/A]ACCATTGCATTAAAAGAACCTCTTGTTATTGAATTTGAGTCGAAGCTGAATGATCGTTTTGTGGTGTTTTGATAGGGATCTGTCTCCATTAGCATGACAT
chr4	4_31977192	31977192	A	T	TACCGTCCCTGTCAGAGTTTCCATAAGAATGAACTTTGTCTGCCGAAATGGATGCGCCGTTGTTATCCTTTTTTTTGCTGAACTTGAACGTAATTTTCCT[A/T]ATTCCAGTTGAACTAGCATGCTTAGGGACTTCAATCACAACCCGAGAAACCTCGTCGACATCACACATATCAACGTCGTTTTGAGACATGTTATTCTGGC
chr4	4_31977349	31977349	G	A	GACATCACACATATCAACGTCGTTTTGAGACATGTTATTCTGGCAACGAACTCCATCGCTTGAGATATCCTCCGAGCTTGAATTCCCCGAACAAGCGGAC[G/A]TAAGTTCCCCACGCTCAACTTGGGTAGTATTTTCTAGCTCCTCAGGCTGGCTAGTAATATCATGGAAATGATTCTCTTTCGGAGAAACTACGGGATTCGA
chr4	4_32095456	32095456	C	T	AGTTATCCTAATATCAAACAGGTTATATCTTAGTCCAAGTATATGAGACCTGACAATTGATCAGAAACAAATGGTTTGCAGTTGCTTAGTGCTTATTAAG[C/T]GTCTCCGAAAAACCTACAATCCTAACCACTCAATCTGCATAATAAAGACTAATGAAGATTACTATTTGAAGAAAAATATAGCTCCATTTAATAAGAACCA
chr4	4_32102408	32102408	A	C;T	CATCAAGTATAGGCCCTACAGATTTAACATATTCTTCTGGAAGTGGTTGTATTTGTTCTGCACCTTTATGCTTTGAGCAAAACCCCTCCCGCTTCCATGC[A/C;T]GTCGCATCACCACAATCACAGCAACCACCACCTGTATAAATTATGGAGTAATCATGGTCCTGGTGGTTTCCACTCTGAAAGCAAGGGACACAAATTGCAC
chr4	4_32146333	32146333	A	G	AGAGTTTCGATATTGAAATTTTACAAGGTTACTGAATTTTTAAATGATTGGATTACGAAATTTCAATTTTATTCATAAAACCTAAAAAGGTTTCAATATC[A/G]AAGTAAACTTTGTATATATTTTGGATGATGAAACAGGGGTGTGGTTCATGCATTGCCATTTGGATGTGCATACAAGTTGGGGGCTGAGAATGGCCTGGAT
chr4	4_32205760	32205760	G	A	AAGAAACCTGGTGGAAGCCAAGCTCTTTGGTGAGTGGAACGCCAATCTCGGTGATGCAACCCTGAATTTTTTGATCGGAGCCATACATATGAGCATAACG[G/A]TCGATGCAACCGTCTAAAATTTGAACGAGCACGGTGGCGAGGGGGTAGCTAATGGCGAATCCGCCACCGCCGTAGGCCATGGCGTAAGAATGAACTACAT
chr4	4_32223477	32223477	A	G	AATCGGAAAATTCCACTTCTCCAGTACTAACAGATTGATAAAGTGGAGCAAATAGTTCTTCCATATTAGTCCTTTGAATGTCATTTTTATGTCCTTTTTC[A/G]CAGTGAACAGTCTCGGGCCTAATTCTTCTAGATACGGTCAGCACATCTTGAATGGCACACTGATTAAGAGTCGACACTGGTGGCTTAATATCATGAATAG
chr4	4_32439150	32439150	T	A	GAGGAACACAATTGGAGTTCCGTCCGGTGGATGGACAGCGATAAGATTCCGTGCAGACAATCCAGGTAAAAAGAGATTGAATTCCTCTTGAGATTATTTG[T/A]TCAAGATCTTCTTAAACCATTAAAATGAAATTATGATTTCACCTTTCAGGAGTATGGTTTATGCATTGCCATTTGGAAATTCATACGACTTGGGGATTGA
chr4	4_32479163	32479163	C	T	TTTTTAATCTACGAGTGTCCAAACCAGATTACACGCACTTCAACTAATCTCACGGGACAATCAGCCTAGCCTTACAACATTTGGGTGACAAGGTAAGTTG[C/T]CACCATAGATTGAGCCCATGACCTCTTAGTTAGTTATTGGGTCATCTTACATATATGAGATATCAATATCCAAAAAAATACTGTCCACGCGATTTGATTT
chr4	4_32497701	32497701	T	A	GGCCTCAGTCGTGCTACTATAATTTGAGGTTTGAAGTTTAGTTATTCAGAATTTTGGGAAGAGGTTTGCTATTGAATAAATTTGAAGTTGATCAATATTA[T/A]TGCATTGTTTTGATGCAGAGGCCATGTATTTGTTCAGTAGATGGTTGTCAATCCAGTTATAGAAGAGAGGATCATTTGACATGCCACCTTCTCCAGCACC
chr4	4_32521337	32521337	T	C	CGAGCTGGGTTGGAATGTATGTATTGAACACGTTCGTGGTGGCGTGGGTTCTTGTGGTTGGGTTTGGGTTTGGAGGATGGGCTAGTATGACGAACTTTGT[T/C]AGGCAAGTAGACACCTTCGGACTTTTCGCAAAGTGCTATCAGTGCAAGGGTCCCCCGTTACCTGCGATGGCTCCAACTGCTCATCATTAAACTCTGGGCA
chr4	4_32645099	32645099	G	C	CAAGTTTACCCTTCCAATTTCTGGATACGTGGAGGATTTGGATTCGATGGAGGCGGTGAACATGTGCTGATGTGGAAAATGTAGGGTCAAAGAATTGGGT[G/C]TGAGCAGTGACTTGGAATTGGTCATAGGTGTGAACCACAAGACCCGTGGGTCCGTCATACTTTTTCTTTTTGATGTCTGCATGTGTGCCACGTGGACACA
chr4	4_32659974	32659974	C	T	TGACAATTCTGGAGGAGTTTGGTCATAGGTATGTGATTTCTTGTGATCATTGCCATCAAATTAGCAACTGGTGAAGTCGAGTAGTATAGATAAATCTAAT[C/T]CAAGTTCATAATAGCCAAGGGAGGAGGAGCTTGTCTTTGAGAGATTTTCAATTTTAATGTGCCTATTTAGTTATATACCAAACGTTACTCCCTACTACCT
chr4	4_32684514	32684514	T	A;C	ACTCATATGATTGTTGAAATTAGGTTTTTCGTGCTTCAGTCTGATCCTTCAATTCGGTCGTTTGTTTGTTTTCCAATTTTTGAAATTTGCTTCTGGATAA[T/A;C]TACAGTCTCAGACTTCTATCAGTTCAACGACCTATTGACTCCTGAGGAGCAAGCTCTCAGAAAAAAAGTGAGACAGTGCGTGGAAAAAGAAGTAGCTCCA
chr4	4_32715294	32715294	T	A	TCACTGGATGCAATCCATAGCCATGATAGTCATCATCAAGTAGAGACCATGTTGCCGCACAAAGGAAATGTGAGAACGGATCTAGTAACGGATGGATGTT[T/A]CTATCAAGAAAACAGGAAGAGAAAAAAAAGCCCACCGGGCTGTACAAGTATTAACTAAAAGTTAAGTTGTTTTAGGCGCATAAAAAATGAATGCGAAAAA
chr4	4_32734709	32734709	G	C	TGTGTTCTAATGAAAGATTTCCTTCAAGCCCTTTCAAAGCGCGTGAATAACAACACTACTGCATATGAAAACTACCATAGAATCTTTGTTCCTGAAGGAT[G/C]CCCTTTGAAAGCTGAGCCTAAAGAGCCACTGAGAGTTAATATTTTGTTCCAACATATTCAGAAGATGCTTAGTCATCAAACGGCTGTGATTGCTGAGACA
chr4	4_32751522	32751522	A	C	TCTATGTAACATTATTACTTAATAGAAGACTGTAACTTCAAAATTGGGGTGTTTTTGAAATTGATGTCCTCAGATATCCTTCCTGTGAATATGTTAAAGC[A/C]TTCTCTATGAAAATTCAAGGGAAATTGGGAGATGGTTGAAACTGATCGATTTTGTTCTTGCCTTTTTCTTGTTAATACATATTTGTGGTCTATAAAAATA
chr4	4_32758932	32758932	A	C	GTATGAACTCCTCCGACTTCAGAGGTTTTCTTCCACACGCCACTTCCAGAAGCAGAACTCCGTACCCAAACACATCCGTGCTTTTTGACGCCTTCCCTGT[A/C]CGTACCAACTCCGGCGCTATGTACCCAATCGTACCCACGACGCCTGTCGTGTGCGATGCTTCGTCGTGGTCGTATTGCCTGGCTAGACCGAAATCGCTCA
chr4	4_32834144	32834144	T	C	TCATTTCACAATCATGGGTGTGTCCCATGTAAATGACTCTTTTTTTTTTTTATTGAAAGTCCCATTTCGACTGACTCCAATTTCCAATCTGGTTGACCAA[T/C]ATTAGGCTACATTAGTAGAGGCTAAACAAAATGTAGATCTACCTCTAACCCCCCACCTTTTGTTTTTATTTCAAATCTACACACACTTGGAGTTTAATAG
chr4	4_32862284	32862284	C	A	ACTAGAAATAAAGACGTCCCACCATCCTTGTGTAGCCAACTGCGTAGGCCTTGGAATATTAAATAGAGAAATCATCAATACCTTATGTTTATGCAAAGTT[C/A]GTTCAAATATACTTTTTAATTTCACAACAGGTTCCAACTTCCATTAGTGGAACTGGGAAGATCCTAAAAGTTGATGGTGAGTGAGATTCAACTTGGAGCT
chr4	4_32878945	32878945	A	G	ACTTGTATAGCTTCGGATATAAAGGCAGCAACATTCCCTGAAGTTCCATAATCAATGATTTCTTGAACGTCTCTTGCATATTTCTCTCCATCTGATCCGA[A/G]CATGCCTCTGTATGGGTCTGGATTCAAAGCATGATGAACTCCGCTCTATACAATTCAATTCATTATTATTATTATTATTATTATTTGTCTTAATTAACTA
chr4	4_32890615	32890615	A	G	GTGCATGTACATATGTATGCTTAGCAAAAATAAACAAATACACAGACAGTTTTGTGTTTACAAAAATGAAGACAATCATTCATAATTTAATCAGCCGCTT[A/G]ATTATTTAACTATCACAGAAGAGTAGCATATTTGTTTTCAAAAGACAGAAATCAAAGGACTTACTTTGACCAACAGCTAGTTGCAGGCAGCTCAAATGGA
chr4	4_32890727	32890727	A	G	ATCACAGAAGAGTAGCATATTTGTTTTCAAAAGACAGAAATCAAAGGACTTACTTTGACCAACAGCTAGTTGCAGGCAGCTCAAATGGATGACCAGTGGA[A/G]GATCTGTTGGGGCTACCATACATCATTTCATTCTGAACAGTTTCATCCTGAGGCATAACAGTGAAATTGTTCTCACTTCTAGACAATGGCGGATAGAAAG
chr4	4_32891924	32891924	G	A	TTAATATGAAGCGGAGGAACCTTATATATTCACACAAAGCCAAAAGAACAATACTATAGGAAAATAATCTATGATTACAAAAGAACTTTATGTGGATTGC[G/A]CACCACCAAGAGGCATCATGTTGCATGCTAATACAAAAAAAATTTAAAGACAAACTTATATTCAGAAGTCCTTAGCTTTTTCTCTCCAAAGGTGATGTAG
chr4	4_32925544	32925544	A	G	CACCAAAATCTGACACAACAGAGACAGCAACAACTAGCAATGGTGCTATTACTGAGTTCACTTCTCGTGCAAGAGGAAAGTTTGGATTCCTTCGCCAACT[A/G]TTTGCTGCTAAGAGGGCTAAGAACTCGCAATAAGGGGTATAATTTTTGAATAGCTTGTTCTCTTTTCCACATGGAAGAGAAGCCATGCCTGTGGTAGTGT
chr4	4_33018482	33018482	G	A	CATTAACTTAAGTAATCAACTAATAAATTTCACGGCCAACACGAGTGTTTATCTCTTTCACTTGTTTTCTGGTTGTGCAAACAGCCAGGAAATTTGATTG[G/A]TGTCAGTATGTCACCGTGTTCTTTGGAAGAATTAGTAACAAGTTGAATAGGGTTGGGAGGATGTTGGTCGGTTTAACTTGAAACTTATAGTTATCGTACA
chr4	4_33082477	33082477	A	C	CACAATCGAGAAACAATTAAACAAACTTTAAAAACCCTGTTATGCAAAGTGCACTGGAGTGAGATAGCAAGGAATTAAAACTCGATAACCATAGGAAACA[A/C]CCCGAAATATAAGGACAGGCGTGAAATGAAGAGAAAACGAGGTCCTGAGTAAGTAAACAGCAATTAACATCCATTCAATAGCTCAAAATTAAATTATTAT
chr4	4_33090922	33090922	T	C	AAACAAAGGAATTAATATTTCATATTAATCTCCTCATACTTAGAAAATATCAAGAAACCAAGTTCAATTTTAGCAACAAGCCACAACCCATGCCATGACA[T/C]TGTCATGGACATGCTGCGTGTGCACACAGACGGGCCATGGCATGGCCCTGGGCAACGCTGGCTTACCTCATAGCCACACGCTCCAGGTGCTTGCCTTGTG
chr5	5_23894	23894	G	T	TTGTTAATACAACTTTCCGCAACTTCATAGAAATTATTTTTGAGAACCACGAGAAGAGCCTCCAGTCATGGCATTTGGATGGCTACTCATTCTTTGCTGT[G/T]GCGTAAGTATTGTGGGTTTGAACAATTAGTGTGTTAAAATACAACTTAGCCATTACTATAATGATTTTTTTTAAATATTCTACAGCATTGAGCCTGGGAG
chr5	5_211835	211835	C	A;T	ATTGCACATTTGCTTGAATGGTTTGTCTTGCATAATTTTATATCAAAAGATAAAGCTCCCCAATCATACTTCTTAAGTGCATTGACAAAGTTGTGTGGCA[C/A;T]TATTGGACTTACGTCAGTACTCATCCCTGCATCAATCAATATCTCTAATTGCAATCCTGTAATTTTACCATTAGTTTTGAAACCCACATTATAAGTTATT
chr5	5_324448	324448	T	C	GATATTGGATGCCATGTCGATGTTTTGAAATTTTTCTTAGATTGTGTATCATAGTTTGGAATCTGGATATGATTCATGCTTACATAATTACATTTACGTT[T/C]TAGTTCATATATTACTACTGCGCCTCGTCGGGCAGTGGAAATAACACGTGGATCGTTGCTTTTCTGTATCTTTTGACTTTTGAGGCGGTTTACGTAAGGA
chr5	5_380548	380548	G	A	ACATTATTATCGTATCGTTATATTTTTTCCCCGCTATACATGGAAATGACCATCAAGTGCTCTTTTAGGTTATTATTGAAGGGTTTAAGAGCTATAGAGA[G/A]CAAGTTGCCACCGAGCCTTTCAGTCCAAAAATAAACTGTGTTGGTAAGGACACAATAATCTTCGGTGTTTGCTTACATTTATTCAAAGTTTTATCCCTTT
chr5	5_576351	576351	G	A	AAATAAAGACACAAAGGACAGAGAGACATCTTACAGTTAGCATCCATGTAGCATTTTCAACTTCTTGGGGATTGGATTTGACATATCTATGACTGAAAGA[G/A]CATCCATCATGCATATCGACCTCGTGATCATCCTTGAGATGCATGACGAGGGATGGAATGTCACCAGTTACATGACATTCACCTCCAGCGTAAGGGCAGT
chr5	5_683991	683991	T	C	TGAAAGACCCAGTTGTCATTTCCATGAAATAATCTCCCACCACTGTTTTAATGGCCTGCCATGTTGTGTCCATGAAAATCCTTATGCTCCAAATCCCTAT[T/C]GTTTCCCCTTCTTTCTTCTTCTGCACTAGAATCCATTTTGCTACAATACAACAAAGTGCAGCTATTATACCTGAAGACACCCACAACAATGGAAGTAACC
chr5	5_690755	690755	G	A	TGATTGGAAGTGACTCGCTGATCCTCTTCCAGAGGCCTCCATATCCACCTTTGAAGCGTCGAATTTTACCAGCCATTGAAGTGCGCGTGAACTCATGCAC[G/A]TAAGCATAAGGCATATCTTGTACAAACCCATAACCAGAAGCAGTGTAACCATAAGCCACAGATTTTGGAACAGAGGTTAGTCCACGAGCCTCAAGATATG
chr5	5_1057534	1057534	G	A	TAAATTATATTTCCTTTTAGCGTCTTATGTGCATGTAGGCACAATTTGAAAAAAGTCACTAGTATGAATAACACGAGAGTCGTGTTGGAACATACTTGTC[G/A]ACACTGTGACCTGCTATTGCCGTAGAGTATACAATAGGTGCCCAATCAAGACAACGTAGCTTCTCCCTAACATCTTGCTCATAATACATTGCTGTCTGCT
chr5	5_1100890	1100890	C	A	TATAGCTTTGTTTATTAAAATGCGGTTGGAACGCATAAAAGAAGATGTTAGAACCATTGTGATTATGTTATCTTTATGCAATGATCTAAATGATGGTTCA[C/A]TATGGGGTAGAGGCTTACATGCTCATGCCATGAAAAGTGGAATAGAACTAGATGCATTTCTGGGCAATGCGTTGTTAAGCATGTATGTCAAGCACAATCA
chr5	5_1187563	1187563	T	C	CGAGAATCCTTTACTTTCCTTCTTTGCTTTCAATCTCAATCAAACTCGGCTCTAGGATTGCTTGAGATCTCTCAATACTTCCTTTTCTTCCAATCTCGAT[T/C]AGACTAGGTCTCGATATTGCTCGATAGCCCCGAGAACCCTTACTTTACTTCTCTACCTTCAATCTCAGCCAAACTCGGCACCGAGATGCTCGAGATCCCT
chr5	5_1204452	1204452	T	C	AGAAAAGATTGGGCATTGCAATGGAAATCCTGACCAGACCAAGCCTCTTGTTCCTTGATGAACCAACTAGTGGCCTTGACAGTGCTGCTGCTTTCTTTGT[T/C]ATTCAAGCACTTAGGAGTATTGCTCATGATGGAAGAACTGTTATCTCTTCGATTCACCAGCCGAGTAGCGAGGTTTTTGCTCTGTTTGATGATCTTTTTC
chr5	5_1205987	1205987	G	A	ATGCAAACTGAAGGAATGTTTTATAGAAATGGTTCTAGATTTCATTGTTATGATATTTGAATATATCCCTTGTAAAACAGGTGTTTCACAAGGAAAGGCT[G/A]AACGGGCACTATGGGATTGCTGTATACACGTTATCACATTTTCTATCTTCATTCCCATTCTTAGCTTTCATGTCTGTTGCTTCCGCAACTATAGTATTCT
chr5	5_1210352	1210352	C	A;T	CAAATCTCTGTAATAATGAGTACGAAGTTCCAGAGAGAGCAACCTAAAACAGAAGAGTTATTTAGTCCTTGATCCTAAAAAGAAATGTTCAGCAAAAATC[C/A;T]AAGTATTCCATAAGAATGACAGACCTGGAAAGCATTATCAGGACATCCATGGAAGAACTTTGTAATTGCTCCGGCATTCACTGAAAGTGGTGGTCGGAGA
chr5	5_1221268	1221268	T	G	AACCCATGTTCTTGAGCTTCTAAATCCTCAGACCCATTTCCGACTTCCCAGATTTATGATTCTTCAATTTCTTTGAGTTTCTCAAAACCTTGCTGCCCCA[T/G]ACGACATGAATTCATCAAGTTTTCACGATAATGCTTCTGGGTCTTCGAATTCTTTTGATGGGTATTCCAAACTTAATTACGTTACCCCATCGGGTCCTCG
chr5	5_1230525	1230525	A	G	GCAATGGAAGCAGCACCCCCCGATCACATACAGATGTTCATCAAAGTCATCAATTTGAACGAAATAGTGTTCGGCCTCAGTGGCGAGATCTATGGAGATC[A/G]TATGGTGCTCGAGGATCAGAATTTCCTCGATCAACTAGGTATTCGTAAGAACTCTATACCAACACGTCATGATCAAATTCAAGCATTCAAATGAGGTCTT
chr5	5_1302201	1302201	T	C	TTTGCTCTCCTCCTCCATTTATATTATTTTCTGCGGACACTTATATTTCTTTATTCTAAGTTGATGATGCAAGATTACTTTTGGGAGTACACTATCATGG[T/C]TTCGGTAATTGGGAAAAGATCAGGTTGGATGAGAAACTCGGTCTCATGAAAAAGATTGCTCCAGTGGAACTTCAACATCATGAGACCTTCCTGCCACGTG
chr5	5_1340835	1340835	T	C	GACCATCCTCCCGATATTGCACACCTAACTGTCTCTTAACAGCAGTAATAGCAGCATTTTCAACTTCACCCTTCACTTTTAAATAGCCAGATGGTTTATA[T/C]CGCAGAGAGCTTAAAGCCTTTGGATTTGATGGTGGAATAGCACCCTCGTGTGTTAAATACCGAGAAACTTCTGTATCATATGGATTCTCACTTTGAGATA
chr5	5_1432542	1432542	G	C	TGGAAACATGGCGGCATTTGGGACATGTGAGAGAAGGTTTAGGAGAAGTTGGAGCAATGATTTGAGAGAGACAGTGTTTGCAGAAAGTATGGCCGCATTG[G/C]AGAAGAAGAGGGGATCGAGAATCTTCATCGAAGTGAATTCGGCAGATTGAACAGCTAGGGATTCCGACTCGCTTCCATTTCTTCGGCATGCTGGTGGTGA
chr5	5_1626117	1626117	C	T	AGGGATTTCCAAATCATCCTCAAAGTTATTATAATGTATGGCTGTATCCTTCTCCAAGTGTCTACTACTACGCCCACGACCTCTACCTCTGCCCCTACCC[C/T]TTCCTCGGCCACTAATGCAATGCCCTGCTTCTGTCTGCACAGAGGGAATCATAATGAAATGAGAAATGTGTCATATTTTCTATATGGGTTTTGTTTTCCA
chr5	5_1831800	1831800	C	T	ATCATACTTTCCACATCAGTAACTTCATTGGTCGGTAACTTATAACTGAGCCAATAGTAACCCATTGTAATGCCCTTTAGACGGATTCAAAATTCAAATC[C/T]TTGACGTTCTTCTACATCCCTTATGACCTAGGCAACACGAATCATTTCAGCATGTTTTGTCCTCACTCACATGCATTCTAGGAAAAGAGGAGGTCACCCA
chr5	5_1899423	1899423	C	T	AATAAATCTTCCTACATTTGATATGAATTTATAGGTTACATTTCATTGGAAAATCAAAGTTCATACTTCTCTTCTCTTTCATTTCCATTTCTGGTAGAAG[C/T]TGAAGCTACAGAACTCATCGATTGTTCTTTCTTACTTCAAGAGACATAAATTAGATATGTAATATTAAGGAGAAACGTGACGAGTGTCCATGTTCATGAT
chr5	5_1906514	1906514	T	C	CATCATAGTACCACCGCTTGTCTATTGCTCACTGATCGGGTGGTTTTAGCCGCTCGTCAATTGCTCCTCGATCGCCAATCGCTGATCTTCCCCTCTCTCT[T/C]TCTCTCTCATCCATGTGCAGCAATCTCTATCTTTCATCTTAAGGTGTTACATAGATGAGCCCTAATTAAATGAAGATTCGTTTAATTACAAAACTGCCAC
chr5	5_1957110	1957110	T	C	TTCCCTTTTGTTTTGTACTTGAGAGGTTTGCGACCTTTATATGTCAAGCAGAAAATTGAATAATTACATTTTCAATACATATGTGAAGCCATTTTGATGG[T/C]TTTTTTACACTGCCCTCGTCCTTTTTATTTTTTTGCTTTTTCCATTCACTCATTTCTGCCTCCATTTGTTTATTCCAGCTCAAGACCGAAGAGAGATGTT
chr5	5_2077480	2077480	C	T	CCCGATGTCATCAAAGGTATGCAAATGTGATCTACCTTTTCACTCCTATCGAACACTACGATGTCAAACTTTCAAAAATCTCTTCTTTGGGGTTGCAATT[C/T]CAGAGAACAAAACAGCTTGGAGGACAGATGAAGAGTTCGGACGAGAAATGCTTGCTGGAGTGAACCCCGTCATCATTCGCCGTCTCCTAGTGCGACACAC
chr5	5_2103264	2103264	C	T	TTTAAGGATTAAAAAACATAAGTAGTGTATGAGTGTTGTTGATGAAGTTTGTTCTTAAAGTACAATCCAAGGAGATGGAGGTTTAATTATGGTTTGAAGT[C/T]TAAGAGCAATTAGTGAAGTTGACTATGTGGGGTGGGGTGACTTTAAGAACAGGATTGCTCTCAAAGAAATTGGTTGGTCTAAGCTCAAAGCCACGTCTCA
chr5	5_2208543	2208543	C	T	TAACTTTTCTTTTTTGTCATAGAGAGATAAATGAGCTTACATTTGGTGAACATTGGGACAAATTTCTGATTTTGGAGAAATCTTAATAGGCATTCCATGA[C/T]AAGGGACAGGGAGAGGATCCATTATGATTGGCTCATCTGGATGAACTAAACTCCAATCATAACGGGTTACAACCGAGTGTATAAAGATGAGTATGTTCAA
chr5	5_2209517	2209517	A	G	TTTCCTTCAATTTTTCTCCTCTTCTCTCTCACCACTTCCCTTAGCATTGTCTCTATCTCCAGTCTTGCTTTCTTGGCTCTTGAAAATCTTGTGCCTGGAA[A/G]CCTGTGTTAAAAACATGAACATGTTATTTGATACCAATTTTGTTTTAGTTCTTTTTTTTATTATTATTTTTTAAAAGTTAAACTTATGATAACTATTTTT
chr5	5_2233008	2233008	C	G	CTATCTTGCAGAAAGTTTCTTTTTCTCATGTGAGTCTCTTGGATAGGATTGGTCAGGCAGTTCCCGACTAAGTGTGAGTTCTTCAAAAAGTTTATAACTT[C/G]GGGTTCTTGGGCATCTTTTCCATTTCCACCAACAGCTACATCTTTGCCCATCAACCGCATCGTTTGTCGACCAGGATTCACACACATGCTACTTGAATTT
chr5	5_2282430	2282430	A	G	CTGTGGCATCATCGAGCAATCATCAAGCAAACAAACATGCTACTCATCTAACGACCAAGAGATCCATAGTTCAAACCCCTACTTTCAATTTGTACTAAAA[A/G]AAAAATCAAACAAACAAACAAATATGAACTAATTTGCTCATCTTAATCTTCTTAATAATCATCGGCGTTGCAGTATCCTTTCATTTGTTTCCAATTAAGT
chr5	5_2332275	2332275	A	G	AACATTATTGGGGTTATTGATCCCTGCCGCGCCAACTACGTCTTCTAATTTAATATTACATTGTTGCATTTTCAGGTTGCAGTCTTTTACTTCCACGATA[A/G]CTTTACCTGGTTAAAAGGTTTTGGTCTCATCATAATTATGGTTGGGGTCAGTTTGTTCAATTGGTACAAGTAAGTTGTCATTTTTATAGACGTGACAAGT
chr5	5_2398882	2398882	T	A;G	TCTTGTATGAATAACAGGGCACGTCAAGGCCAGCACACTACCATGTCCTGCTCGATGAAATAGGTTTTTCTCCTGATGATCTTCAAAATCTTATTCATTC[T/A;G]CTTTCTTACGTGTAAGTATACAATTTTTTTTTCTAAATTTACCAGCTCCTTATAAAATTCTTCCAATTAGCCATCACAATCGTTATTAATACATTTTATG
chr5	5_2907117	2907117	G	C	TTCCACTGCTGTGTGTAACGAAGAAAATTAACCTGAAAGTAAAAGTCATGGGTGAATTTTTTACAAATGCGTAGAAGCCAGTCAACAACTGAGGACCAAA[G/C]ACGACCTTTCTCTTGCAAAGGTAAGTACAGGCTCCTCAAAACGCCTGCTCCATAATTAGGAGTGTCTATGTCGGCCAAACTCTGAACATGTGTTCAACAT
chr5	5_2907524	2907524	T	A	TTAACCAAAGACAAAAGTATAGACATAAAAAACTTCGTCAGAAACTTAACCTGTTTGGTAACCATGTTTTTTTTTAAATCAAGTTTATTTCCTCTCAAAT[T/A]CTTGTCATGGTTTTCAACTTTCTCAAGTAAAGAGTTAAATTCTTAGCCAAATTCCAAAACCAAAAATAACTTTTTAGGAACAACTTTTTTAGCTTTCAAA
chr5	5_2930926	2930926	A	G	ATCTGAGAGTGATGAGAAACATAAAGTAAATTTTGCTACAAGACAACCTTTAGAGAAGGAAGCTGATATAGTTTGTAATGATATGAAGCAGCCTCCATTG[A/G]CTAATACTAGTGTTAAAGAGTGTTTGAAAACTGATGAGCTTATCTGTGAATCTGCTGTTAAGAACAGTAATGATGATATGGACCATGACAGTGCTAGGGA
chr5	5_3045429	3045429	A	G	GAAGTTGTTAAATTATTAGTAAGAAAGGACCCAACCCTCGGATTCCGAACTGACAAGAAGGGGCAAACCCCACTGCACATGGCTGTAAAAGGGCAGAACG[A/G]TAGCATTGTGATGGAGTTACTAAGACCTGATCCTTCAGTTTTGACTTTGGAAGATAACAAGGGTAATACAGCATTACACATTGCAGTGTTGAAGAGACGT
chr5	5_3193559	3193559	A	G	TTGGTTTTTATCTTACTATTGTCTAATTAATATTTGATACTAATTGTCAGTGAAACCAATTGTTATTTTATTTTTGTGTGATTATTGTTGATGCATTTCG[A/G]TGGAGCTATATGTCGGAAGGATAAATCTACAAAACAAAAACTTAGTAGTAGTATGGTTGAGTACTCGCAGATCTAGCTTTGTTTAAAACGTTTCGAGGCT
chr5	5_3220255	3220255	A	G	GGTCTCATTTTAGTGTTGCAGATCTACTTGAAGCATTTCTGCAAGCATGCGCTTTCAAATAAATCATAGTTGCAACACAAGGACAAATTAGAAAGATTAA[A/G]AGAATAGAGAACAAGAAATAATTGCCTGTCTGGTTCAATTGTTCGCTTGGCAAGCATCAATGTTAAGAAGACAGGGACCATAGAAGCACATAAGTGCTTA
chr5	5_3241180	3241180	A	G	GATTTTTGAATGATTATGGGTATGGTTAAGTGTGATTCTAAACTTGGTAAAAAAACTTTTAACTATCTCAAAATTACTCCAAAATATGGACTGAAAAAAT[A/G]AAAATTGATTGCAAGAATATCCAAAGGAGGTTAGGCGTTGCAAATGCAAAGAAGTGTCTTTGTTTCCAAGAGGACTGCATAATGGTGGAACTTTTTACTT
chr5	5_3252027	3252027	A	G	AACGCCTGAAAACTCAAGTAGCTAACAAAAGCTTACACTAAAGTGCTGGTGTGTTCCATAAGGTTCTCCAGCTATACTACCAAGGTTCAAATCCTCCATG[A/G]TCTGCGCTTGCATTTGAGGGTTAATATAATTAGTACATGTAAACCAGTAATAAGAAATAAAAACAATTTTGTTCTAATGAGAACTGCATAGTGCTATTTT
chr5	5_3486251	3486251	G	A	GCGTTAGTGTGTATCTGATGGTGCCCATGGGCTGTGCATTTAGCCATACTCATGAGGCTGTCATGGAAACGTGTACGATTACATGCGGGGCTTGTGGGCT[G/A]CCTTTCGTGGGCACACGCCAATGTTATTGGCATGTGTCGTGGGTACATATGGGCTGTCACATGGCCTTATTGGGATGTTATGCGGGCATGGTTGGCTTCC
chr5	5_3699919	3699919	G	A	AGTTTTCCTGCAATGCTTTCGATCATCTGTAGATTTCCATTTGCATGAATCAAACAGATCCAGGTCTTGTCCAATCCATTTTAAGAAGTGAAAGTATTGT[G/A]TCACTGAGTTACCTCCTTGGTGAATATCTCCTAAATTGAGATTCAACACAAATACCTGCGATTGATTGCCCAAATCAAAATACATTTATGTCACACTATC
chr5	5_3742115	3742115	G	C	CAAAAAATGCCTTACAATGGAAGTAAACGAGTGTTGAGCTTAACATATAAATTCAACATACTGTTTTATAGACAATATGTGATTGTAAATAAATACAGAA[G/C]AGCAGCTAATGTTGCATCATAACTTCATAAGAATGTTGGTTGGTAAAACAGTATGTTAATGACGTCCTTCATGAGAATATTGTTCAAGTGATAACAAATA
chr5	5_4268396	4268396	C	T	AAACCAAATCCAAATTCAAATAGAAATTTAGCTTAATTTGATTGTGATTGAATTTTATGACCTCTCTAACGGACTGTGACATAATGCGATCAAGCACAAG[C/T]TGAGAAGTAGCGGAAGAAGAGAAAGAGAAGTGATTTCCATTGGCGTGAGGAAGAGGGAACTCTTCGAATTCTCCAGTGACGTCTTCGGGTATAGAAGACG
chr5	5_4410759	4410759	T	C	GAGCTCGAGCCTGGGCTGTGATCAACGCTTGCATACACCGGAGTGTAGCTTTGGCCTGTTTTCTAACAAGATGACCCCTAGCAAGTGCTTGCAACTTCAC[T/C]AAACCTCTCAATGCCCTGAGTGCTTTTCTTGCCTACAGCATGATCATCACCAAAGAGATTGGTAAAATGGTAACACAATATTCATATCTAAAACAATAAA
chr5	5_5126649	5126649	G	A	TGTCATCGACACATGTTGAATGAGAGAATGAGGAGGGAGAAACAAAAACAAAGTTATTTGGCACTCCACTCTATGCTCCCCAAAAATACTAAGGTATGAT[G/A]TATTTATAAAACCATGCACATGTGCATGCATGTGTGTAGAAAATTCAAAAATGCATGTCATAAAATTATGATTTTAACTTATTATATATTTTTCCATATA
chr5	5_5174732	5174732	A	G	ATGTCTCGTATGGCTTATGATGTTGGTTTTATCAAAATCCACTTAAAATTATTTATGTACTGTTGTAGACACTGTGATGTAGCACTTTGAAAAGTATAAT[A/G]TATTTGGATTATATGGATTAGTAGAAACAGAACATTATGTCCAACAATCAGATATAGATTTTTAAAATAATTGTTTTGGAAGTTTTTTTATCCTCACAAT
chr5	5_5174933	5174933	A	C	ATAATATCCTGATCATTAAATTAAAGAACTTACTATGGTTCGATCAAATCATACTTTGTTTGCTATTCGTTGCAAGGATTTGTCTTGTGGTTGGTATTTA[A/C]CTGCATCGGTCTACAAGAAAAGTGGTATATGGGTGGTTCGTAAATTCACAAATACCCACCAATGTGTTGTTGACATTGTCAAGGATGACCATAGGCAAAA
chr5	5_5175139	5175139	A	G	CTTGGATGATTGCTAAGTGTTCAAAAAATCCTTTTTTAAATTGAATGACAAGGTTCCATTTCATCCATGCTCGATGTTTTTAGCTATATGAAAATGCATC[A/G]CGATGTGAATGTAAGTTACGACAAGACATCAAGAGACCGTGAGATTGCTTTGGATTCTATTAGGAGTGCTCCTGAGTCATCCTATGCTCTTTTTTCAGCA
chr5	5_5184443	5184443	C	T	TCCTTCACTTCATATTCCTTTGCTTCGCTTCCCTCTTCTGAATTGTTGATATCATGATCCCCATTTATTTCCCCAAACGACTCCATGACATCTTGATGAC[C/T]GAGGCTATCTTCACAAGATGAAACATTAGAAACTCCTCCAGTGGAATATGTTATCACACGATCTGGCTCTTTGTCCATGCAAACATCTGTACCATCCATC
chr5	5_5826141	5826141	T	C	CTATAATGAAGTTCTCATTTCAAACCTTTTACAACTCCATCTTTCTGCAAAAAATTTGTTATTCCTTGAATTTTGTCTTTGACATCAAGGTGGTTTGTGT[T/C]GTAGGCTTATTCTACGGTTGGAACTCCTGATTATATTGCCCCAGAAGTTCTGCTGAAGAAAGGATATGGAATGGAATGTGATTGGTCAGCATCTTTTTGC
chr5	5_6502819	6502819	T	C	CCATCATCGTCATTTTTACTTTCCAACTTTTCATTTTCCAAGCTTTCTTTAAGCAAATCAACAGTTGATTTAGAAGACTTCTCTGGATCCATACGATCTC[T/C]TCGTGCTTTCTTAAGGTTTTTCTTTGATTCCTTCTTAGCCATGGCCTTTTCTTTCTTGCTAAGGCCCTGAAACCAAGGTTTTCCTTTTTCATCACTAGAT
chr5	5_6587611	6587611	T	C	AATTTTGATAGCATGAGTTCTTGTCCAACTCAGCACACATATGAAAGGACTGTATGAAAGATACAAGCTGTCTAAATAGTAAGCTTACCTTCAAGCGTGC[T/C]CGTTGCTGCCTTTGAGCATGAAGAGTCAAGACGTTAACACCAACAATGGATAATAAAGCAGCAATATGCCGTAATGCAGCTATGGATGTACAAAACACAA
chr5	5_6886790	6886790	A	G	GGAACAGTTTTGGTGGATGGGAGGATCTTGATGGAGTTGGAACTGAGAGAAAGCCAAAACCTGGGGTTAGAGCCAAAAAACAAAGCAGCACAACTATGGA[A/G]AAGGGTAAGTTGAGTTGGAGAGAAAAGAAAAGTGATACTCCCTTGTTGTTGAGATTGTTAATTGCTGTTTTTCCATTTTTGGGTTCATGGACTAAGATGC
chr5	5_7181259	7181259	G	T	TGATGTTTATGTACCTACTTCAGATACTTCTCTTTGTAATTCTACTTGGGTAAGGGAACCTCATACTCATCTCCATGATTATCACTATTTTTTCACTATT[G/T]TTTTCCTTGTTGATCCCACCTCTTATCAAAAGGCCAGTACTTACCCTTTATGGCAGAAAGCAACAAATGATCAAATTGCAGGCTCTTGAAAAGACGCACA
chr5	5_7443760	7443760	A	G	TAACAATGATTTTGAAAAATCTTTGTGGTGTTTGTCACAAAAAATTGCTAAAATCGATGTATCTAGTCCAGATCTGAACATTGGAATTAAGGCTACTTGG[A/G]CAACACCTATGTGAAGAAATGAAAATTCCTTTTGATGTTTTTCAATATCATTTCTTGGAAATATTTGTTTGGAATCAATTTTTCCATAAACTGAAATTCT
chr5	5_7585177	7585177	C	T	ATCTTGCACTAGTGTGATAGGCAAAAAGAACATGCCAGGCTAGATGTTAGTGATGGTAGAAGGTTTAGAATGTGGCTTAATCCGTGGTTGCAAGGAGGTG[C/T]GATCTTTGAGCAGGTTGGGAAACAGGTGCTATATGATGCAGCGAGTCGATGGGTGATAAGAAACCCCTAGGCATTGGATCTACTAACCATGTTAAACAAC
chr5	5_7601971	7601971	C	T	TGAATAACGAATAGAACTTGATCAAATTTTGAGAAGTTTAGAAGCATAAGGATGAAAATAGGTCTTTAAGGAGGATTTGTGCTTGAGGACAAGTATAATA[C/T]AGAGAGATGCTCAGGGAAAAGCATTATTCTGAATTTGAGGGTGTGATAACTTGTAGAAATACAAGTTATTGGAGCATTTTTTATATAATAATGAGGCCAA
chr5	5_7609525	7609525	C	G	AGTTGTGACACGCGTTAGTCATCCACATGTGCGAACCACCCTCAAGTCACAAGTTCGAACCCCAAAAGTAGCATTTCTTTTTCGGATTTACGTCACAAAA[C/G]GCCATCATTTTGACCCATTCGCGTGTGTTAGACGTCACTAGTTTGAACATCCCACTAAAAGCAAGAATAACATCGAATTATTTTATCCTTCTTCGCGCGA
chr5	5_7611536	7611536	T	C	ATTTGGCTTTAGGAAGAGTCACACTTTTTTTACTATCATACCTTTCTTTTAAACTTTATCATAGTTTATGGGGATCTTTTATCATAAGATATTCAATATT[T/C]AGTCCCTCATGAAGTGATGTTGAAGGAAAATCATGGCTTTCGCCTTTTCTTGATTTGAAATCATGTTTCATTCCTTAATCGTTTCTCCAAGATTCATGGC
chr5	5_7661580	7661580	G	T	CGAAGTAGCTTTAATTCCAATGTTTAGATCCATACTAGATACACCAAGCTTAGCAATTTTATGCGATAAATGTCACAATGTTTTTTCAAATTCTTTATTA[G/T]GAATACTTGAATTAAATCTAGATAACGACCCTGCCTATTTTAATTGTTTTCCAAATTTTATGGTCTCTTGATGATCCACATATTCTTAAAACCTTGAGCC
chr5	5_7886032	7886032	T	C	AATCAGTTGTCAAGTATAGTCTCATTACCTAACACTATAAAACCGTCAAGTATTCTATTTCTTGACGTCATTTTTGTGTCAAGTAAGATGTGTTTGATGG[T/C]TTTTGCACATCAAGTAAAATAGTTTACTTGACAGTTTTTATACGACAAGTAAGATAGTATACTTGACACTATTTACACATCAAATAAGACAATATACTTG
chr5	5_8031878	8031878	G	A	AGAAGAAATAGTGAATCGTAGAGGAACAAGTGCAAAAGCTACGCGATAGGAGCCTTACCTGGCGAATAACATCTCTAGGTGAAGAACCACATCATCACGC[G/A]ATCGGGATTCACTAGCAAACAAGAATGGTAGTTGGAGTTGATGTGACTTGACAAAGGCTGCAATCGGCATTGACATGATCAAAAGAATAGAAGTTTTCCG
chr5	5_8049926	8049926	C	T	GATCTATATGATTGCTTACCATAGTCAACGTAATCGTTTAACATGGTCAACATGATCATTTAAAACTGAAGCCTTTTTCTCATAGTTAAAAAGAACTACA[C/T]GATCGTGTATCATGACATAAACGATCGTAGATCATTTGTTTTAATTGTAGTATATGATCGTTTAGAAGAATATTACTCACACACGCGTGTGATTGATTAG
chr5	5_8224983	8224983	T	C	TCGTACCTCTTTTTCAATTTGAGAGTTTAATTTGGAGGAGTTCTTACAAATTGTAATTGGAATGGAACCATTTGCTTGGACATATTTCTCAAGTCCAACC[T/C]TTCTAGTCGATCCTTGGCCTTTTGTTTTTGTACTAAAACCTACATGAGAAATGTTAATATTAATACATCTAATGTTATATGAAAACTAGAAGATTTAACA
chr5	5_8248269	8248269	A	C;G	AAGGATAAGTCAATGACATTAAATGTAGCACTCACATGATACTTACCCCGGATATCAACTTTGTATGCATTATCGTTGGTATTTTCTAAAACTTGAAATG[A/C;G]TCCATCTCCCCTTGGATGTAACTTGGACTTCCTTTTTGGTTTGGAAAATGCTCCTTTCGAAAATGACCTAATCTCTTGGTTTTTAAATAAGTGGGTATCC
chr5	5_8286127	8286127	A	G	ATTTATAAACCTACGAGGTTTATGACATAAAACTCAACGAGATGACTTCATCATCCTCATTTCCATTACCTATTTTGCTCCCATTCCTACAAAAATTTCC[A/G]CATGATTCGAGCGGGAATATCCTATGGGGAATTCACAAGTTTCCCATGAAATTTTTTTCCTTTAAGATTTTTTGTTTAAAAAATTAACTAACATAATCAC
chr5	5_8359842	8359842	G	A	CATATGGCTCCTTTTGTTATGATTTTGGACTTATTTACAATGGTGTTGTAGCGTGCTATTAGATTTGTTTGCTATGGTTTTTGCTTGTACAACGTTCCTT[G/A]CTTCTTTATATGGATAAAAGTGAGAATCATTCTAACTGGCATTTTAAAAAACATATTAATTGTTACGAGTTCATATAATCCCAGAGCACGATCATGTAAC
chr5	5_8523406	8523406	C	T	AGTTCTGCTTCCAATTCAGGCTTCTTTATGAACAATTGCGTGAGCCTATGTTTAAAGCTATCTGTCTTTTCTTGTAGCAGTTTTCTTCAAGTCGCAATAT[C/T]GTCACAAAACTTTTCGCCTTTGCCAACTAATCGTCTTTAGTTGATTGGATTAAAAGTGATGATTACACTCGGTTGCGGTTCTTAACACCTGATGTAACTT
chr5	5_8607939	8607939	T	C	GTAATGAATGACTCAACAACAATGCCAAGATTAAAATCATGTGTGTCCTTGCAATCTAATGACTTACTAGGCAAAACATCATGTTCATGCATTGAGTACA[T/C]GACATTATTACACTTCTCTTTACTAGTGATGACATTAAAAGTGAGCTTAGATTTAGTGTACCTTGAAAATTTCCTTCGGAGTAGCCTTTCTATCTTGATG
chr5	5_8608179	8608179	T	C	ATTTCTTCTCGGTCAACAAGCATATCAACAATTTTCTCATTAAGTCCATTTCATAATCGATTCATGGTAGTTTCCTCTTCCTCAAGTACTAATAATAACT[T/C]CTTATAGTAACTATCACACTTTTGCTCTCATGCTTCAAAGCTTGCAATTTGTGGTAACCCTTAAGAACAAAATGCTTTCTCATTAGCACATTTGATTTCT
chr5	5_8628377	8628377	G	T	AGAAATCGTTTAGATCTTAGTACGATCATTTAGCTCTTGGTACACGATTGTGTATAAAATCTAAACGATATTGATACAAGATCGTATATCAAATATAAAA[G/T]ATTTTGGTACACGATCTTGAACAAAAATCGTTTAGATCTTGGTATATGATCATTTAGCCCTTGGTACACATTCGTATATCAATATCTAAACGATCTTGGT
chr5	5_8630322	8630322	G	T	AATTCTAATTAATTTAACACTCATAATAATCTAATCATAAAAATGATTGAAGATAAGTAATAAGGTTTCCTCAAATTTGGGTGGTGTTACATTTTTTATC[G/T]AGATGGTTGGGGTTTTGAAGTGGGTTTGTGTGCATGGATCTGCTAATGGCCAAGGAAGTGATTGGATGAGGGCAGAGGAGGTGGCGGCTGAAAAGTACAA
chr5	5_8650454	8650454	G	A	ATGACGGTTGATTTCATCCAATACGACATTCAGATTATTTGTCTGAGTTATCATTCACTGAAGTTCGCCCAAGTGCAGGCTCACTTAGAGAACCCAGTTG[G/A]CCACAAACTAACTGGATCTGTAATTAAATGGATTGGAAAGAGTCTAACAAATCAATTAGATGCACGATCTGTAAGACAGAAGGACATAACAGGCGTACTT
chr5	5_8656454	8656454	C	T	AACTACCCGAGAGGGCTAGTAGCAAGGATATGGCTAACATGTGTTAGGAGGAGTTTGGAGACAAACTCCACCTTGATGAGATATTTTCGATCATTTGTAC[C/T]CCAAAAGGACGACAAGTGTTAGCTATAGGCGCGAGAGGTTGTTGTTCTTAATTGCGAAGCTCTATATGTTTTATAAGTAAATTCTTCTAAGTATATCTCG
chr5	5_8656612	8656612	C	A	AGCTCTATATGTTTTATAAGTAAATTCTTCTAAGTATATCTCGCATAACTAGGTTGAGTCATTTGTACCCCAAAAGGTGAACAAGTATGCCATATAAAGA[C/A]TATGAAAGGAGCTCGTCTTAATCATAAACTAGTTATGAAAGCCATATCGCACCAAGCTTTTCGTGGTCTAATCGCATAATCATGCATAGCATTCCTTCAC
chr5	5_8693756	8693756	G	A	GTACTAGGTTAAATGATTTAGAAAACTTTTTCACTTCTCTATGACTAGCTATATGTACAACTCACTTAACTATTCATCTTAGTGCCTAGTGATTTACTTT[G/A]CGTACGTAGGTCACTAAACTATTTGAGTACTAGGTTAAATGGTTTAGTAGAAAGTTTTCTACAATTCGTTAATTCCAACCAAGAATTCTCATAGGCTTAT
chr5	5_8693899	8693899	G	A	TTTAGTAGAAAGTTTTCTACAATTCGTTAATTCCAACCAAGAATTCTCATAGGCTTATGCAACTCATCACACATTTACTATAAGAAATTCCTCTTTATTT[G/A]ACACATTTATCAAACAACATCTAGTACAATTACATTGAAATGTATTTCTACATCCAAAACACATAGTTTTGTTTTGGAAAGATCACTCATTACTACTCTT
chr5	5_9147205	9147205	C	T	CTTGTGATGTATTAGGTAAACTCAACCAAATCTTGAGTAATCATCAATGAAACTGGTGAAATATTCATACCCTCTCCAAGCTTTGACATTCATTTGTCCA[C/T]ATAGGTCTGAATGTACGAGCTCTAAAGGTACTTATGCTTTGAAACCTTTTGTAGTAAAAGATCTCTTGGTCATTCTCCCTTCAAGACAGGATTCACATGG
chr5	5_9150079	9150079	T	C	CATACTATACGTTATAACTACTATAACATACATGCAATGCATGAACATGTTAATCTATATTACATGCATAATTAATTAAAACACCATAAAATGGACTGAT[T/C]TTAGCTCCTAAATTAAGTTGAAGACTTACATTTGGTATAGTAGATAATTGCTTCCGCACCACTAAAAAACATAACAAAATTGTACTGAATCGACCTAAAA
chr5	5_9150326	9150326	C	T	CAAATTGGGTCAATTAACCAAATGTGCGCGGGTCACCAGGTGGGTCGGACCGAGGCAAGTGGAGCAGACATGTGGCAAGCGTATAGGGGCGCGAAGCGGA[C/T]TGGGTCGGGCGCTTGGACGCGCGAGAAACCAGACGGGGCGAGCACGAACTGGGCCGAGCATAAGCATGAAATAGGCTAGACTGGGCGAAGGAACAGGCAG
chr5	5_9162552	9162552	G	A	TATAAATATGTTAGTAAAAAATAGCTATATGCACTTATTCATACACTTATAGGGTTAATAAGAAAAGAAACTGATAAGAAGAAAACTTATAGCACAAGCA[G/A]TAAAAGCCAATAGGATATTTCTCTAGCAACTTAGGGAATGCCAACATGGAAATGAACCTCCCTGATTAAAAAAAAAAAAAAAGCAACAATTCTTAATTCG
chr5	5_9215691	9215691	G	A	TTTGTTCGTCGTTAGCCTAAGCTGCCACACCCCGAGCCGCTCTCCTTTCCGTCAACCATCTCCTCTGCGTCGCGATGTTCCGATCTAAAGTGAGCGGACT[G/A]TGTTTGCTCCAATCGGTGTTTGTTCGCGAAGCTCCGATCGCCGTCGTCGCATCTCCACGAATCCAGCCGCCGCCATCACGATCTCCCATTCGCGTGGAGC
chr5	5_9876830	9876830	G	A	TTATGGCAGTGGTATCACTGAAACTGAGAGAGCTATGGAAGCCAGAAATGGTATGCCAATGCTTAATGGTAATGGCAATGGAAATACCTATAAGCGTAAT[G/A]AGGATGCTACAGATACAAATCCCCCTGTCAAAGGGTTCAATTTTAAGGACAAAAGGATTATGAACGGAAAATGGGTTAATGAACCTCATGCAGATGTCAT
chr5	5_10453008	10453008	C	T	ATGACATCAAGATGCCATTTAATGTTCTTCTTACATGCATGCTCGTGAGGCACATCCGTTTCAGATTATCTAGATTGAGTCGGTTCAACCCCTTTCCAGG[C/T]AGTTCAAGTTGGCTCTGTTGGGTTTTATGTCCCAAAGCTCATGATTTGTAAATAATAAACATGTTTCTGTTTGCAATAAAGTTGTTATTGATGTTTATTC
chr5	5_12261792	12261792	T	C	ATTACTTCAACTTTCATCTAAATGAAAGCATAATTTCAAAAAGAAAAAAAAAACATCATTAGAATTGTACTTACAATCCATATTCCATTCAATATCCCCA[T/C]AAGGACTTCATATGTCTGACTGCATGCACCATTCTCATCTGCGGACGCAATAACATGAGTCACATCTGGCTTCCATAATTTGGACATTGGTACCCGATAG
chr5	5_13017474	13017474	T	C	TACGCTGTGTCGAAGTGTCGAAATCCCACCTTCATTCCTTCTATGATCGCCGCCTTCGTCACTTCTTCCGCCGATATCGACGCTGTCCCCATCCCCATGA[T/C]TGGCATCTGCTGCCCCTCCATTAGTCTCACACTTGGAATAATCACACCCTTTTCCATCATTTAATTATCCTTCTAATTCTCTCTTCTCTATCCTTTTCTT
chr5	5_14633199	14633199	C	T	GAAAGAGTGAAGGAAGATCTCCGTGTTACTAAGCGACTAAGCCATGCAGTAACTTTGATGCGATAGATCAATTAACCAACTATGATTAAGGCGACCACCT[C/T]TCAATGCCTTAAATGTCACACTAGCTCACCTCTCGAGATGCAAATGATAAAGCTTACTTAAGCGAGATCTATCTAGAAGGGTTCACTTACATGACTTATA
chr5	5_15049805	15049805	A	G	AGGAGATTCGATTTTTTTTTTAGGTAAATCATTTGTGTGATAAATAGAAGAAAGACACAGTGATTAGGTATAACAATTGTGGGTACTATCCAAAACCACT[A/G]TTTAATGGCATATTGAGAAGACACACAGTTAGTAATTGTTGTACCATTGTACCGAGAGTTGATAACAAAAAAAAATAACTACGGAAGCACATAAAAACAC
chr5	5_15049878	15049878	A	G	CAATTGTGGGTACTATCCAAAACCACTATTTAATGGCATATTGAGAAGACACACAGTTAGTAATTGTTGTACCATTGTACCGAGAGTTGATAACAAAAAA[A/G]AATAACTACGGAAGCACATAAAAACACAAAGAACATAGCAAACTTTGGTAACCCAGTTCGATGACACATCATCTACATCTGGGGGGTCTTAGACCCATTA
chr5	5_16187360	16187360	T	C	GTCTGGATGATGAAGCCTCGTGGATACATGGTCATATTGCAAATGGAATGAACTCTTTGTTTAGCAATGCCAGTGGGCAAGACTTATCTGTAACAAAGGA[T/C]GATATTCTGCGGTATCTGGATCTTGTACATGTCCAAAAATTAGATGTCAGTATTATTTTTTTCTTACTTCTAATTATTCTCATCTTTACTTGCTCGTTCT
chr5	5_16195438	16195438	C	T	TTGATATGACACCTCAATTGAATCCCTCTTGATATTCCCCCTCTCCCTTCAAAAAACCATGCAGGTGATGGATCGTTATGTTGATCCCTTAGTTGCTCAC[C/T]TAAAGGCAATGCTAAGCTATCGCAAGTTCAGGAGAGGCACAAAAGCAGAAGTTGATGAACTTATGAGGATTGAGAAGTCAGAGTATCCAATGAGAATAAT
chr5	5_16592388	16592388	C	T	AAAGGAGAAGGCAAGTAAGACTAGATAGGCAATTTAAAGCTCAACGTGAGCTAAAGCTAGGCATTGAGAGGGGAAAAATTTGAGAAATTTCCTAATTATG[C/T]GATGGTACATTCATAATCTTTTAGAAAGTTCCATCCAACGCCTTTGTCTTAAACTCAATTCCCTTAGGTCAAGTATATATTTTAGGCTCCTGTGGTCCGT
chr5	5_16610097	16610097	G	A	TAAAAGATACTAAATCAGGAACTTACATGCACATACGTGGCCGCTTATGAAATGCATTGACCATTTCGATTGGCGTGTGTTTCTTTAAACAACTCTACAC[G/A]TCCCACTGGCTGACCTCGTTCTTTAATGAGCTTATGCTATCGTTGTAGGAATGAGAGCTTATGATATCGTTGTAGGAATGAGTTGGACTCGCTACTATGA
chr5	5_16624100	16624100	G	T	TTCCCAAGCCCTAAAACCATTGGAATGAAAGAGAAAGAATCTAAACTAGTCGAGTGCTTGGTGAAGTTGGTCTCTACTGGTGGCTGGAAAGTCGGATCAC[G/T]ATACCTTTAGACTTGGGTAACTAGCACAGCTCCAACGAGTGATGGTAGAAAAGATGTCAGGCTGTAACATCTAAGGATCATCGACAATAGATTATCAGAT
chr5	5_17177876	17177876	C	T	CACAAAAAGAAAGAAAAGTTAGATGGCTACCATAAAAAGATAAAAGCAAATAAATTTCATACGTATGAGTAGTTCCAAGCAAAGTCCCAGGAGCAACTCT[C/T]TCTTCCTTTTCTTCAAGGACCTTCAAAAACCAAACAGATATAAGAGTAAATTATATTTCAGTTTGAAAAAGAAAAATAGAAAGAAGGCAAGTGGATAAAG
chr5	5_17214786	17214786	G	T	TATTGAGTCAATCTCGTCCTTATCTTGGCTAAGCACATAATTTTGGGGTTTAACCCTAACTAACCCTCTCCATGTGTCCGAGCCCAAAACGTTGGCCAAT[G/T]TGAACTCAAGCCTTGATCTTTCACATGAGTGTTTTCATCATTTACCATCTTTTTTCAAAAATGTTTAGAAAATGCATATATTAGGCATTTCAAGCATGTT
chr5	5_17247166	17247166	T	A	CCTAAATGGTCCATTTCTTCTACAAATTCTTCATCATCATCACTGTTTTGGCAAACTGCATACCTATGATTCAAAGGTATGGAGAATGCATTTGATAAAT[T/A]TGAGCTTCCTCTTGATTCATCATCTTCCCTTCCACTCTTTTCCTCGATCTTAATGTCATCCAAATTCAAATTATGTTCAACTTCCTTAGTAGGAACCACT
chr5	5_18256780	18256780	G	A	CGCATGGCAAGCTTCTTGCAAGGTTAGAACACGACAAGGCATGCCAACCCCTATCGCCCATCCTTGCACGTTAGTATGTGTCAAGAGACGTTTTTGGGCT[G/A]TTTTTATGATTTTGGGAAGTTTTAAGCAAAGTTTTTGGCATTTTTATGATTAAAGAAAATTAGAATTATTTCCCATTATTTCAAGACGAAAGGAGATTGA
chr5	5_18378079	18378079	C	T	AGCTGAGTCAGGGAAAGGAAGCCTAAACGTTGCCTACAAGATTGATGGTGGATGAGCGGTTGAGGTATGGGATAAAGTGTCACCTTTACACCTCTAAATA[C/T]CGCTAACAGGAGCAACATTTAACGGTGCAGAGGGAAAAGGGTCACTGAGAACTGCCCTCGAGTTGGGAAGTTGATGACTCGAGGGGAAAGGGGTCTCGAA
chr5	5_18432290	18432290	C	A	CGTAAAGATCTACCATACAAGTGTAATGCTCAACCTTAGGCTTGATTGCATAAACATCTTTCATCATATTAAAATATAGAAGGCCATCTTCAAGCAGCCC[C/A]GCATGACTGCAAGCTGTTAAAACTCCTATAAAAGTGACCTCATTTGGTATAATTCCCTCATATCTCATCTGTTCAAACAATCTAATGGCTTCCTTACCAT
chr5	5_18900074	18900074	C	T	TTTTTCTCATTCTTGAAACACCAGCTTTATCGTTTTCTCCAGCATAGATTGTAGCTAGCAATATACAATCCCCTGCACTCGTAGCTCCAAGCTCAAACAA[C/T]CTATTCATGGCAATTTCTCCTATTGTCACATTTTTGTGAATCTTGCAAGACCCAAGTAAGGTTCGCCACAAAACTGAATCATTGTGTGATGAATTCGATA
chr5	5_19175006	19175006	C	A	AAAAGAAAGTTCAGAAATTTCTTGAGGGTAGGAAGAGGAATTCTGATGCGATTTAGGATAGGGTGTGTTTTAAGTTGGTAAGTGGTTACCTCTGTCTTCA[C/A]TATTTTCTATAATGGCTGACTTTTCTGAATTTGATGACCATTTATATTCTAAACCATTCTGTATACTATATGTACGCATATGTGTTGTCTGGAAACAGTC
chr5	5_19222669	19222669	A	G	TTTCCTCTTTTCAGGTGTACAAAGCTGTTGACGCTTGCAAAAGCGTTCTGAGAGGTTTACATAGCAACAAAATTGCCCAAAGAGAGTTGGACAGGGTAAA[A/G]TGTTAAATCGATCAACTGAGCTAGTACTGGCTAATAAAAACTTAATTAGTTTCCGTTTTATATTTTTCATAAAAATGGTAGCAAGCCACTAAAAGTGTTT
chr5	5_19612771	19612771	T	C	TATGGATGCTGTTTTCATGAATTTTTGATGTATAGGGAAGCTTTGATTCATTTGATTGATCGGCAATTCCAAGTTTTACAATAAAAGTGGCCGTGCATCC[T/C]TTTCCAAGACCTTCACTTTCAAGCCATATATGTCCTTCCATAAGATTCACAAACCTGATCACATAGCACATAAGGAAAGGGATATGAGGACCATATCTTC
chr5	5_19958773	19958773	T	C	GTCTCGAGTTTTGACTGCACTAGATTACAGAGGAGCTGCTTTATGCTTTGTTAGCTCACCCCATCACCTTTATTTTTGTTTATGTTGTTTCAGAGTTTCT[T/C]GAGGAAGAAGAACCCGTTGCTTCCACTCCAATGCACGTTTCAGAGGGCACAGTCGAAGAAAATACCCCATCGAGGTATAGCGAGGACCCGCCTTTTTTTG
chr5	5_21089862	21089862	T	A	GTTGCAAAGACACATACATGTGAAAATGTAAGTGCACAATTATGTAGGGGAGGATGTGTCATAAGCTTGAAATCAGAGAGAGACCTTTGCTATCGGCAGC[T/A]ACCGAATGTGTAACAGAATTATTCAAATTCATAGAGAATGTACCCCCATTCTCCACTATCAATTTGTGCAAGGAATCAAGAGAATGGGTTGGAGGCACAT
chr5	5_21294670	21294670	A	G	GAAGATCCAATGCATAGAAACTGCACTCACTGCTGAAATCTCTTACAAAGGTCTTAGCTTTTTAGGTCGCAAATCAAATAGTAGAGCCATCAATGGCACC[A/G]TTTTTGCTCAATCTTTCTCTATCAAAAACTTATGTCATATTGATGGCCAATGGGATAGGTAAAGTCTCTTTTTTCTTTATTCTTTTAATATCAATTTTTA
chr5	5_21320958	21320958	G	A	AAAAATACAAAATGTTTCAATACTCGTCATCATCAAAAACTTCGTAATAGTTTAAATAGACATAAAGATTCAAGATGTTTGGGAATGACCATACCCTCTC[G/A]TCACTCGTAACATGTACGCTAACATCGATCGACTGCAAACAGAAACATCCAACACAAATAGCTAAAATGTCTGTCTTTGTAAGGTGCCATCAATGTGTAC
chr5	5_22207678	22207678	G	A	GAACGGCTGCCCAAATGAGGGGATGTCCAGCAAATGCCAAGCCTAGGATGGCAGTCTTCGTACCGATTGACAAAATGACATTTTGAACTACTTTTGTGTG[G/A]AATGTCTTTGCTAGTTTGATGACTTTTGGAATCTTTCTCATGTCATTTGACATTAAAATCACATTCCCAGTTTCAGTGGCCAATGCTGAACCTGAAATAC
chr5	5_22567492	22567492	C	T	CCAGTGATGTCGTCAGGTGACATGTCTAGTCCCTAACTATACATCATAGTGATCTCCATATCGTTTTTCATCATCAATGGAAAATCCCTCATAGTCTGTG[C/T]GTGCTCCCGTAGCACGACCTTTCCCGAATACGTAACATAGGTCGACGTAATAGGGAAACGGTTTGTGTAGGAGGCCCTTGGCAACAGGATGGCTCTATGG
chr5	5_22764775	22764775	C	T	ACTTATAATTACACAATAATTCGAAATCAAATCAAGCATCAACAGATGTGGATTATACGAATATTGCCAAGAAACTGTAATGGTGAAGACTTACAAGCTA[C/T]CTTCAAGCTTGTTCTAACACCACTGCTCTCACCCCACTGTAACAAACAGTTTTCTTTCTCACAGCTGTTTTCCAAAGTTTTAGCGTCCATGCTGTGTACA
chr5	5_23376459	23376459	T	C	TATTGATGTGAAGAAGAGTCCCATTGTTCAGTTCAATTATTATTCCCATCCTGGTGATCTTGCTCGATGTGTTAAAAGTGTAAGAAAATTAGGAGATGTG[T/C]TTAAAACTCCAACAATGGAAAAGATTAAGACACAAGATTTGGAAGGTAATAAACGATTTATGTTTTTGGGGCTTCCATTGCCGGAAAATTTGTGGAATGA
chr5	5_23453385	23453385	A	C	AAGAAAAGTGGGGGATTTGCTTAAAACTCAAACTATAGAAAAGATTAAGACCCAAGATTTGGAGGGTGAAAAAGCATTTATGTTTTTGGGACTTCCGTTA[A/C]CGGAAAATTTGTGGAATGATAGCTCTGTTAAAGAATATTGTAAAAAAACGGTGACTACATATTGGCATTATCATGGAGGATGTTTGGTTGGCAAAGTTGT
chr5	5_23510046	23510046	T	C	TCTCCATGTCCATGGAAGAATTAGCAAGAAGCCATGATTGGAAGCACCAAGTTCTGGTTTTAGCCTTCCCCTTTGGCAGCCACCCTTGTAGTCTTCTCGG[T/C]CTCGTCCGACGACTGGCCAGCGACGCTCCCGACGTGAAATTCTCCTTTTTCAACACAGCAACTTCCAATGCCGCCATTTTCAACGATGGGCGCCGAAACG
chr5	5_23523820	23523820	T	C	AGGTAATTAATTAAACTTATGACCAATTATTAAGTAACGCTGGCTCTAATCCTACTTAGCATTTTAATGGATCTCTTGTTTTTTTCAGCCTCAATACAGC[T/C]TACATGATTTACATGATACCCCTTGGAATCAGTGGTGCAGTGAGGTTTAATTAGTCACATTTTATTTTATTTATTTTAATTGAATATTACTTCAATCTAC
chr5	5_23563263	23563263	C	T	CATTTTGGTTGAATTTCCGTCCATATACACGCATTATAAATTGTATTCATATTTATGGTCATTGTGGTTGGGTGGAAAGAGATTCTCTTATCTACCTAAA[C/T]TGTGTGTGTGCATGCACACATGTTTTATGCATGTAAATTCAAAAATGTGTGAAAAGAATAAAATAGTTCAACCCATATGAGTTGGCCTAATGATAAATAG
chr5	5_23685530	23685530	G	A	TGCAACCATGATTTTAAATGATGTGACATACATTATTGTGGGTCCCTAATTTTCTTTTTAAGTTACCTATCTTATATCATTTCACATTTTAAAATTTTCC[G/A]AAATCATATCAAATTCTTACTCCAGAGTAGTTTTGAAGTTCAATTAAAGGTCGAGCGCACGCAATATATATAATAACTTTTGAAAGAATTAAAAAAAAAA
chr5	5_23685637	23685637	G	A	TATCAAATTCTTACTCCAGAGTAGTTTTGAAGTTCAATTAAAGGTCGAGCGCACGCAATATATATAATAACTTTTGAAAGAATTAAAAAAAAAAAGAGAT[G/A]CGAGGAATAAAATAAGAGGATTTTAGTCCGATAATGCGTGTGACATGCGAATGTAGCCATCTATTTTTATTCGATTTTATTTAAAGTTAATTCACTTGTT
chr5	5_24083954	24083954	T	C	AACACATAATACACCATGATGGGGAAAGGTAAAAGTATGGCTTTTTTTAAGCTAATCTGCTATATTAATAACCCCAAGACTAAGCTCCCAAAGGATTTTT[T/C]TTTTTTTTCAATGAGAAACATTTCATTAAAAAATGAAATAGGAAAAACACCTAAACCTAGAGGTGATTACCTCCCGAAGGAAGATTAGGAAGATTTTAAT
chr5	5_24110229	24110229	T	C	AACACATTGCTATGTTTTATAACATATTGCGTTGGAGATGACCATGTCTATCGTAGCTCTAATGTGATTACCATTTCTATTGTGCTTTCATTTTTTTCGC[T/C]CAATATTCATGGGTAAATGCAACATACTGTGAGAAAAATAACAAACAATTATCGTATTGTGTTAGAGATGGCCAAGTGTAGCTCTAATATGGACTTTAAG
chr5	5_24192280	24192280	C	T	ATTGTGCTAAAGTGCGTAATGAATGAGCAAAAGCAGCCACTCCGTTCGGAGCAAAAACATAGGATTTTAGTCTTTCAACGTGGCCCCGCATCTTCACAGC[C/T]GACGTACGAAGTGCAGTATACTCTGAAGCCCTACGAGCAGCTGCACAAAGATGAGTTTGAGCTTCCTCTCTCGCTTCATGCAGACAATTCTCCAAGTGGG
chr5	5_24227828	24227828	A	C	AATGCTAATTGATTCCAGTGATGACTAAGACTTTAACATACCTGGCAGCAATTTCCGAGTAAACATCAGCAGGTTTTTCTCCAGCAACTAAGTTTACAGC[A/C]GCTGCTTCCAACTGGAAATCCATAAACATACTCTTTTAGAATCTAAAATTTCAACATCAGCAAGTCCACATGTGAAATTGATAATAAGAGACTCGTGTGA
chr5	5_24298278	24298278	G	T	ATTAATTCCATACTTTCCGAAAGTAGGTGACAAAGAGGAGAATAAGCAAGAGAACAACTCGACGGTGCTCGGGTCTGACGACGATGTCATGGCAAAAAAT[G/T]TCACTTTTTGGTGCGAAGAGGGCAAAGTTGGTGCTTCCCAAACAAAAGTGATGTTAGCTCATGTGAATGGGAAGAAACACCAAGCAAAACTTAAAGAAGC
chr5	5_24341310	24341310	T	G	TTCTTGGCAGTACGCTTGGGCAGGGGCTAAAAACAAGCACGTACCCGGGTGAAGTGATCTTTTCTATAGCATTAGCTGTACTTGGTCTCATTCTCTTTGC[T/G]CTTCTTATTGGCAATATGCAGGTAACGCCATAGTTTGAATTATATAACGTTTGGGTTTATGATTCAAATTTTTTTTTTCCTTTTTCTAATTACTGTTGGT
chr5	5_24413403	24413403	A	G	GCTGCAAAAACTCAATTCATCAAGAATGCGGAGCAAGCTGCTCAGTTTCAAGATTTCATTATATGCATCGAGATGCTTATAGCTGCTTTGGGTCATCTTT[A/G]TGCATTTCCATACAAAGAATATGCAGGTGCTAACATCGGTGGTTCGCGTGGTCTTACGGGAAGTCTTGCACACGCCGTAAAATTGAACGACTTTTACCAC
chr5	5_24434563	24434563	G	T	CTCTTCTATAGTAAAGTTTCATTCCATTTGCATGCTGTCCTACAAATGTAGGTGATTTTGCACTAAATTAGGTTATCAATCTATGTGTCGTTATTTTTTT[G/T]TATGCTTCTATGACAACCCTCTTTTCAGATATAATTGTCTGTGACATCGTACTTGACATTGTGTCCTTTGTTAGATTTCCCCCGATTTTCAATAGCTGTT
chr5	5_24439711	24439711	T	G	GGGAAGGGAAGTGATCTATTAAGGGGTAGATGTTTAGAAGGTTGGCCTTGGAGGAAGTGATATAAAGAATCTATTGGGAGATTAATGCTTGGCTGAAATT[T/G]GAAATCACTTTATATAGATATCAACAAATAGAAAAGAGATTTTCATGCAAATGCCTTAGCTTCTTCACCAAAAGATGAAATGCTTCGTCTTTTGTTCATT
chr5	5_24439942	24439942	T	A	GTCCCAACAAAAAAATGCTTCCAATTATTGGTTCACATGCAACACATTATATTATACTCACATATCTACCACCAATCCCAACATATATAATATATATATA[T/A]AAATTGTGCATTCACATGCTTTGACACACAACAACCACTATATACTAACTTTTTAACTTTTAAAGCAAAAGAATGTTAATTTTATTTTGTTAGGATGTGA
chr5	5_24710571	24710571	G	A	GAATTGTACCTAAAAACCAACCAACTGTTAACCTCCTAACTACCTGTCCATGATCATGAATGGAATTAAAGTATATAGATGGTACAAAAAGGCTACTTAT[G/A]GTAGTGATTCAGAATATATTCCTTGTGGGAATTGAGACGAAGGGATCCAAACGATACTTGAATCAAGTCGGACCGGTACGCCATGGTGAATATGAAATGA
chr5	5_24751908	24751908	C	T	GAACTAGTCTCATGAAGATAGTCGTCAGAGTTAGTCACACAAAGTTTTTGTTAAAGATCGTTGTCAGAAGCCAAAGTTGATCATTGGAGTGTGTCATTGA[C/T]GATCATTGAATCGAGTCATTAAAAACACTTGAGGGAGGGCGAGAGAGTTGGTAAAAATAATCAACTAAACTCCGTCAACATTTAAAATTGGTGAGCCAAA
chr5	5_24767187	24767187	A	G	TAGTTTTTTTTCCTTTTCAGTTGAGTAACATGTTGATGCGAGAGATTTTAGCCTCTAGTCTCTTGTGGGCTCATGAATATTGATTTTTAATTCGTACATT[A/G]TTATTCCTTTCTGATTAATATTATTAGTGTGTGTGTATATTTCACCGAGCTATTTTCTCCTTGTCAAGAGTGATCTCTTTAGTTCAAGAGTTCTGTTCAA
chr5	5_24772285	24772285	A	G	GGTCAGCAACCTCAAGGGAGATTTTCTCACACAGCTGTGGTTGCAGACTCAGACATTGCCATATATGGAGGGTAGTTTAGCGCAAAACTTTATCGACATC[A/G]AGCAACAGTCCTGGTTTGGGTTCCTTGATTCATTTGTTTTCTGTGGTTTTTTCTTTGGAATTCATAGGTGTGGGGAGGATGAACGACCTCTCAATGATTT
chr5	5_24878342	24878342	T	C	ACTCTTTATGATTTCGGCAACGACAAGGTCGTAAAGAACTGGTACGACTTCATCAATTACAAGATTTTTTCCTTCCCTCATAAACACAAGTCTTTTATGC[T/C]GACTAAAATTACATCCAAATGCAGGCACATTTTCTTCTGTGTTGTGACAGGATTATGGGCAGGACTTGTTATTGGATATACAACTGAGTATTACACTAGC
chr5	5_24996321	24996321	T	G	TACTTCTGAAATTATATGTATATTTTTTGTGACATAGATATGTTCGGGTTCTTGGTGCCTTTTACTTGCGTCTCACTGGGACTGATGTTGATGTATATCG[T/G]TACCTGGAACCTTTGTACAACGACTATCGGAAATTGAGGAGAAAATTATCTGATGGATGTAAGTTACCGAGCCCATTTTTGAATTTTATTTAATTAGTCA
chr5	5_25132908	25132908	A	G	ATCCTTAGCATCTTTCAGTTCAATCGTTTTCAATTCATTGTCTGCTTCTTCTTGTGGACATAATCATAGATCTCTAATGTGGAAAATTGGATCATTTTGC[A/G]CCACTATTCTTCTGCTCTTTGGAGTGGAAAGTGGGTTCCCTTGTTTGTTGGTTGGGAGGTCTTGTCAAGTAAAAAGATTTCGTGTGGATCTGCTTCTTTG
chr5	5_25491001	25491001	T	G	TCATGGTGTCTCTATAATGAGGAACAAGCAGCTTGTGAATTGGATGAAGCACACTTAATTGTCTATTTGTTGCAATCACAAATGGTTCCATTACTGCGTG[T/G]GTATTCAACCTACAACAAGAAAAAACACATTGATGACAGTCGTATTGTTTGTGAAGAAAAGATAAAACCTCAAAAGTCTTTAGCCAGCATCATTGGGGGA
chr5	5_25752140	25752140	C	T	CAGTAATCCTCTTATAAGTTCTAAAAAATCCCGAATATCTACCAAACACCGAGTCATGATATGTATGTAAAATAGTTGGTAATAAAGAGGAAGTCTTGGA[C/T]ATAACTAACCTGCCCTTGAATTGTAACACCCCTTTATGTATGGTGAAGTTGGGTATGTCATCTGGATGTTGCTCCACTATGCTTTTGATCTCCTTTAGTC
chr5	5_26465833	26465833	C	T	TGGGGACACAACCAATGGTTGCTTATCAACTGGTACATTCTCATGAGTTGCACCATCTTAGTTTCTCAATGTTAGGTACAGAGTGTCTTTTAGAACATAA[C/T]AACTCCACTTGCAAGCAAATTGGTTGCGCAGGGCCACATTTCAACCCTGAAGGCAAAGACCATGGTGCTCCAGATGATGAAAATCGTCATGTTGGTGATC
chr5	5_26544653	26544653	T	A	GAACAAAATGCAAGTGTCCGGGTAAAAATTTTATAGTGCTGTGATGTATAGACTTCTATGATATTGGCAGATTTTTGGAATTTAGAAATTTATTGAGGGC[T/A]TGGTTTATAATAATAATTTGGAGATAAGAAATAATGATGTCTTAATTTTATAGAATTCTTTTGTATTGATGGAGACATTGATAATATGTACATGGATATG
chr5	5_26594878	26594878	C	T	CGAGGTTTGACATGGTTTCACATTCATCTTGTTCATACAACACTGCACACATGTCAATGAAGGTAGCCGCACGGATTCTTTGATCTTCAGGAAATGAACC[C/T]AAGTCCATGAAACACTCCTTGAGCACTATCTTGTCATCTGGGACGGCATCTAAGGTGTCTTTGAGGCACTTCAGAAGCTCATTCTCAGAACCCAGAATAG
chr5	5_26595225	26595225	T	C	TTTGTGTGGAAAAAGTTTTTACGACGTTACTTGAAAGGGATCTTTTCTATAGGTTGAATAACTGTGTCCTTGAGTTCTAAGGTGAGGAAAAAAATTACTT[T/C]TTTTAGGGGTCTTTTTAATCAAATTAGGAGATTATCTAATTAGTAATTACCTTTTCTACAATTTTTTCATCTGGGAACTGCAGCATTCTGTTACCCCGCG
chr5	5_26696753	26696753	T	G	GACCACACGCACCTAAAATTTAATACCCTATGTTTTTTCTTGACACTCTAATGTTGTAGGGTCAAACGAGTTGTCTCGTGAAATTAATTAGTGTATGTTG[T/G]TGCGGTTATTCATGGATGTAAAAAAAAAATACAAAATCAAGTTAAACTATGATAATGAATGCTTGTTGCTCATATAGTTTCACTCCTTTCACTGTAGTCA
chr5	5_26724775	26724775	G	T	TGTGTATGTCGTTGGAGATGGTAAACGATGACAAGCACCAATATGTGATGTTTAGATGTTCAACTTTGTCATTGCAAAGATCCTAGCTAGAAAGTCGACG[G/T]AGAGTGACATTTAACATAGCCAAAGTATTTGTAAACATGACTTTGAAATAAAAATGTTTTCTTTTGTATAGAAATGAATGCTAATTATTTGTCCTTATGA
chr5	5_26864338	26864338	T	A	TGACGAACCCGAAGACTTCGGGTCCGGATTCTGACGCTCATTAAAATAACAAGAAGATGTAAACGACGTACAGAAGCAAAAACAGGATTGGGTTTAGAAA[T/A]TTGTCAAGGGGTTTGGACTTTTCGACAGTATGATAGAACCATAACGAAGTCCTTTGCAGATGAGCCAACAGATGCTGGTACTTTCTTTGCTGTTGATGCC
chr5	5_26884650	26884650	G	T	AGCAGCTCAATATTTCCTGCATTAGAAATTATAATTAATAAAAGCTACACGCTGTTCTACAAAATTAGTCCTTACCATTTCAATCTGTTCAAGGCATGAC[G/T]TGATTAAACATTCTCCCTCAAAACCTTAAATCTCACCCCTATGTAACCAAGCAATGGGAGAATTTCCTATCTTCAAATAGACAACCATTTAAGCAGCCAA
chr5	5_26894283	26894283	C	T	AACTATCACTAATAGTGTCAAATGTCCATCTTTGATCTTAGAACACTTACACGATAGCGTCGAGTTAGAGTGACATCTAAATGCTATGTAACTAGTAATG[C/T]GTTTTCTTGTGGTTTGCATATGATCTTCATGGTCTCGATGTTGTCTCCTCAAAATATTTGTCTTAACAACTATGTTTTGGCTTGATCTAACGATAATGAT
chr5	5_26900216	26900216	A	C	AAATTAATATATATTGCAGCTGAACCATAATGATATCATGCGAATGGAATTTAAACCTCTTGCTTCAGAAATAATGTGTTTTGGTAGTCAACACTAACTC[A/C]TAGAATGAAACCACCTAGCAACTGTCAAAAGTCAACAACATATGGAGTCTTCAAGCTCTAGAAGGAAAGAAAGAACCATCAACTTGCCATTGTGTGCGAT
chr5	5_26900297	26900297	A	T	TGGTAGTCAACACTAACTCATAGAATGAAACCACCTAGCAACTGTCAAAAGTCAACAACATATGGAGTCTTCAAGCTCTAGAAGGAAAGAAAGAACCATC[A/T]ACTTGCCATTGTGTGCGATTACAATAGCATCAAAATGCCCACAAGGTTTCCCGTTCTCACTTAAGTGCCACATTCCATTAAATGGCTCCAGCTTACTTAT
chr5	5_27038103	27038103	G	A	TTCGAGCACTTTTCTGAATTTTCACAGCAGCTGCCTCTCTCTTCAAATTCTTGAAAAGTTTGCAAGCCAGTTTTCCTGTAATCATGGTAATGAAAGAACC[G/A]TAGCAACGTACTTAACAGGAAGCTTAAAAATTCCTCAATTTGGTGGGGGGCCCTTCATAAAAGTAAATGGCATATCGATTGTTATAGAACTCATGTACCA
chr5	5_27043523	27043523	A	G	TACCTCATGAGCATTTTTGTGGTTTCAGTCTTCCCTGCTCCACTTTCACCACTGACCAGAATTGAATTGCTTTTACCCTCATTAATCATTGCCCTGTTTT[A/G]GTATAAATGTTAATTGTCAGTATGTAGAATTTCTTCAAGATTAAAATGTTGAAATTTGACCTGTATGCAACATCAGCAACAGCAAAAACATGAGGACTCA
chr5	5_27047054	27047054	A	G	GGTAAAATTGCTTGAAGAAAGAGGTACAAAATCTTCGATTTTAAAAAGGTAGGACGTTTTTCATTTGGGCCCTCCAAAATGAATCATCAAAATGGGTCAT[A/G]CATACCATTTTCCTTATATAGATATAGCTTTTAAAACTACTCAACTTAAGAAACGAGTTTAAAAGTACACATAAGAAATAAGAAAATGAAATTTAGTAAA
chr5	5_27048727	27048727	G	A	GTACTGCATTTAACATTATTGCAATCACATGCAACTAGTTACACTACAATGTAAGAGTTCACAAACGAGTAAAAGATGAAAAGATGAAAAAGTACTTAAG[G/A]AAATACAATAAATACTGCATTGCACATAATGAGAATCAAGATGAGGTCTAAGTATGAAAATTTGATATGGAAACCCAGAATCAAGTTAGCAACTGAGTAC
chr5	5_27136326	27136326	C	T	TTCAGATTCCATCAAAACTTTTTTATCTCGAATTTGACATGTCATTTCCTGTTGTTTGGCCCTGAAATATAAGTTGATGCTTTGCTTCCAGAGGTGGAGG[C/T]GGAGGGGGTAAGAAGTGGCATCAAGATGGTAGGCGTATAAAAAAGTTCAATTCAGTTCAAGATTATATTTCATGTGCAAAATTCCTTGCTGAAAGAAAGA
chr5	5_27137854	27137854	T	C	ATCCGTATGGAGTTTCAGAAATCGAACTAAACGTGGAGATTCTATAACAGACCTGTTTTGAAACACCTAACCTAAGAGAAAACAATGATGGATTGCTTTT[T/C]GGAACCATGGAATGAATTGTTCTGAAAAAGTCGATGCAAATTGAAGTTCCATGCAAGATCTTGATAATTAATAGGGATGTGATCCATACACACTGCATTT
chr5	5_27138046	27138046	T	C	ACTGCATTTAAATTTCCTTGTTGGGATCTGACCACTGCCTAATGCATTTACATTTCTTTGTTAAATCATTTGCTACAACCGATGTTGATGTTGAAGTAAA[T/C]AGTGCATTGCAAGATTAGATTTTTCACCCGAGTTTATCGCACTAAAAGGTTCTCTACCGACTTACATCTACATGGATTTTTCATCACTATTGATGCCAAA
chr5	5_27289750	27289750	C	A	TTCATCACCATCATCACCACCACCACCACGGCCACCACCGGCGGATGTCGATTTCGTCCGACGGCGATTCGCCTGGACCGCTCACGAGATGTTCTTCTGC[C/A]AAGGATAAATCCAGATCTCGTGAGTGTCATGATATTAAAGATCGACTTCCGAATTTCATTTCTCGACTCGGTCGCCATGGACGTCGTCACTCTGCTTCCG
chr5	5_27290100	27290100	T	A	TCGAGAGAGATGATTACGGCGTTTAGTTAATTTAATCCAAGCAATCGAATTACATTTATGTGGAATGCGTTCTGAGGTTTAATTCGCGGCCGATCGTTAA[T/A]AATTTTATTACGGCGAACGGATGACGGATCGGTGTGGTTATACTTATGAACGATGAGGTTCACTGGAACGGAAGAGATCGAATTCCAAAAGGTACATTTC
chr5	5_27328488	27328488	A	G	ACTTATGCTCTTAATCCATAGAAAACTACAGCACTGATGATTAAGCAAGAAACTTTGTGCATCTCCCATAAAAGTTTGTCTACACTACAAGCTACCTCTT[A/G]AATTCATGACTGACAAAAATTCCTCACTCCTTGACATTATAACGAGCTCCCACATGAAAGAAATTTATACGATTTAAATCACGCTCACTTTTATGTTGTC
chr5	5_27390100	27390100	T	A	TAGGATTGGACCCTGATATTAGGTTATAACGAAACAAAAGGAAAACAATTGAAATTAAAGATTTTTTTGGCTTCATACTTTTTAACGAACTTTCAGATAC[T/A]TTTCTGGTGGATAAGTAATATACTCACAAGCATGGCAAGTTCAAAATGCTATATTTAAGAGCAGACAGGATATAAAGGATACTGGATCCTTTGCTGTATT
chr5	5_27397731	27397731	A	G	CAAATGGTCCACTTCATTCACTGGACTCGATCCCTTTATATAATTTAATATAGAGGGGGGTGGCCGATCGTAGAGGGCCTCGAAGGGGGTCATCAAAGTG[A/G]CTATATGGACAATAGGACAGTTGTATTATAGCTCAATTAAGCCTATGCTAGCCATTTAGCCTACTGTTCGGGCATGTTCATAGCAAAACATCACCAGATA
chr5	5_27402213	27402213	A	C	GTGCACTATATCAAAACTGAATCCAATTTGATAATCATTTCTACAAACAATGAGAAAAGTTACTTAAATATAAACTTAACTTTCAATACCATACGTGAAC[A/C]AGAACTCGCATATCCAAATTTTTTTTCCATGTTGTCTACGGTCCTCCTTGTGTCTTTTTCCAATTATATTAGCATAGCCAAACTTTTTTTCCTATAACCA
chr5	5_27418300	27418300	T	C	TTCTTCAATTATGGAAACTCTGAACCCAAACAAGTAAAGTACAGAAGTCTAAAATTTCAGAATAAACTGGAAAATGTTAATAATCACAAGAATGTGAGAA[T/C]CAGAAATCTACAGAACAGCAATGCATAACGATTGGGAACTAACATCAGAACCAAATCGCAATAAATCATCATCATCAAGAAGGGCAGCTATTTCTCAACA
chr5	5_27619673	27619673	C	A;G	GTGTTCAATTTGAGCTACCGGTAAAGTATATCACACATCGATAATATAAGGCTTGGGTTGGGAAGCATTTAGAAAGTCGATCTCATTCTCATTCCTATGT[C/A;G]TACGAACGTAGGGATGAACAGTAATTATAACAATTAAGAAAGTATAAGAAACAAAAAAGTAAGTAGATTTTGGATTTGAGAAAGGTCAAGAGAAAAACAT
chr5	5_27644949	27644949	A	G	ATAATTGTCTAATAGCAGCGGAGTAGGTCAGAAATATTAGCCTAATCTTTCACCTGTAATAGTCTGGATTCGGTTCAAAGGTTGTCGTGTTTAGTAAGCC[A/G]TAGTTTCCACCAATCAAAGTCTGCCTGCAGTATGTTTTTGTATCATAAGCAGCTGCCATACCGAGCTGGTCCAAGTACCTGAATAAATGACACACGTAAA
chr5	5_27700386	27700386	T	G	CCCAAAATATTAGAAACACCTGTGCCGCTGTCTAACGGTTCTTGGTTGTCTAGAGTTACCTTAAGAGAAGACTGCCCTCCGAATTCTCCATCGCCATGAA[T/G]CTGTTGCTTATGTCCTCGTAATATCAACGAATTGCTTGAAACACCGAAATCATAATTGCTTGAGCTACCAACAGCCATTCTAGCATCGGGGAAGCTGGTG
chr5	5_27791836	27791836	T	C;G	ATGGCCTTGTTGTTCCCAATGATGCCACCCTTGTCACTGTTCTATCTGCTTGTGCAAGATTAGGAGCTCTTGACTTGGGAAAGTGGGTGCATGTATATGC[T/C;G]GCGACAATCGGGTTTAAAGGAAGCATTTATGTTGGAAACGCATTGATAGACATGTATTCAAAATGTGGTGTGATAGAGAATGCAATGGAAGTTTTTGAAA
chr5	5_27843022	27843022	C	T	ATCACATGTGTTGAGATTGAAGCCTAAGCTTACCATGATTTACAAAGTCAGAATGATTGCTTAAATTATCAATGACACCACCATGGTTAGAGTTATGGTT[C/T]GTTGTGCTGATAAATGAATTCTGTCGAGATTGAAGTGTAAGCAACTCGTCCAGATCACACGTGCTTGTACTCCAAAAATCTTCTGACATGCTTGGCATCC
chr5	5_27861239	27861239	C	T	TAAAACAAATAAGAAAAATGTAAGCCATTTACTAAAAAGCTAATGCTCCAAACACTCGACTCAATGTGGTCGCCACCGCGATGCATAATTCATAGATTCT[C/T]TCTCCTATTGGCAAGGGATTGGAGTCTCTTAGTCAAACCAACCTAGAGGTTCCAATTTCGTAACTTTGGGTCAGCTTAATACCAAAAAAATATCATTGGG
chr5	5_27870084	27870084	A	G	GTTCTGTGGTTTTAGGAGGTAAAAATAGGAGACGAGCTTGTGGACTCTGGTGAAAATGCTTTTGTGGGTGGAAAGAATCGTTGGAAGTAGGTATCTTTAT[A/G]CACTTGATGAACTTTGAATGTAAATTGAATTGAATCCATGTTAATGACTGCAGATATTCAACTTTTGTGAACTGGGAGTTATGGTGGCCAAGTTTTCCCA
chr5	5_27952445	27952445	T	A	TCTTCATAGTAAGTCAAAATTTCATGATTTGCATGTGTGACACATCTCACATATCAATGAGTACACTTCGTACATGAACACGCTGCTGAAACTGGGTTCT[T/A]AATATGCTATCGTTCATCTCATGATCATTTGATAGGACATCAACTTCTAAATACTACAGCAATTTTTCATAAGGGAAACAGGTAATACCTTTAAATTTGG
chr5	5_27962207	27962207	T	C	TGTGTGTGAAGAACTACGTATAAAAAATAAAGTAAAGGTGAATTTAAAGGAGTGAAGTACGTGACATAGTAGGTGGTGGGATATGAATTGGAGGCACGGG[T/C]GTTTCGTGCACCCACTCACCGCGTTTCCCTTTCGCAAATTACCAAATTACCCTCCTTACTATCGAAAACGACGTCGTTTTCTTCTTCACGCTTTGGATTA
chr5	5_28002205	28002205	C	T	AGTTGTATAATATTTAATGCAGTGTAGCTTGTCTTTTTTGAGGTTTGAGAATTATGTTTAGATGAGTTTTGCTTTCATTTAAATTTCACTAAAATGGAAG[C/T]ATGTATATCAATGTTGTTCGACTGAGGTTCCCTAATGGCTATAATGAGACTATGAGAGAGATTAAAGGCAACATTTTTTTGTTTCCTTCATGGTATGTCA
chr5	5_28151616	28151616	G	A	AAGCTTCAATTTATGAAACCCATTTTCTTGAAGCATTTTAACAACTTTCTCTGGTGGGAGCTGATGAGTAGCCATAGTTCCCCAGTTCACTCCAACACTT[G/A]AACCATTCGGAACAATCATCAACAACAACAACAACAAAACTAATAATATTCTGAATATACAATTTCTTGACATTTTTATGTGGTTTCTCTCAATCTTTGA
chr5	5_28204706	28204706	G	A	CCGGCTACGGTAATCCCACATCGACATGGATGCCACACCAGCCACCTTCTAATATACCGCAGTTACCTCCCCAGGGGCCATATCAACCCACATTGCCTTC[G/A]AGTAAAATGATCCCATTCTTTTAACATATACAAAAGATCTCACCATTTGGCACACTTGACTCATACAATTCTGCTATGATATCTCAGGACCACCTTACAT
chr5	5_28263459	28263459	A	G	AGAAGGAAGAAAAATTCCTCCGATTAACTTCTAAGAGCAAAAACAAAGGTAAATTAAGTAATATGTCACATATTCAAAAGCATTCTTCTGGGAAAAGCTC[A/G]TCTTTGATGCCAGGAGCAATCCACTGGATCTGGATGTAAGTTATTTCCCACAGATCTTCACCTTCTTTCTTCACCAATATCTCTTTTTCTCTCATAGTTG
chr5	5_28568994	28568994	A	T	TATGAAGTCTAGCGCTTCTATATAAGTTGTGGCCCATTTTCAATGCATAGGACAAGCATGGACATTTTCTAACAGTAAAAAAAGTAATGGACTCATTTAT[A/T]ATCTTAATTTCCACTTAGAAATCCTCTTCTGATTCGAAACATTATATTGCAAGCATGACAGATTCATTGCTAAATCTGAAGTCTAGCACTCCAATAGTAA
chr5	5_28608976	28608976	C	A	CAAGGTGTAATCCAGTAGGTGCAAGATGACCTGGTTCATCAAAATCCTTCATGATACCATTGATCTCTTCAGACTTGAACTGCAATTAAGAATCCATGAT[C/A]AGAAAATTAACTACAATCCTCTAGAAATCAACATTTAATTTATTACACATCGTTCAGATCCATTAATATCCATCATGTATATGAATTCAAACACAAGAGG
chr5	5_28847034	28847034	A	G	CTCGCTACTAATAGGAAGAAAGGAGGGGAAAAAACAGACATACACATGACATTGGACGCCCATCTCACGTATTGTTTTGAAGCAGATGTGAGATGTAAGG[A/G]GGTATCGAACAAATAGTAAGTAGTAACATGCTTTAAACGCAATGAACATCATTCACGAAAAGTACCTCTTCATATGTTTTCACTATTCGGATCCCCATAG
chr5	5_28847184	28847184	C	T	CATTCACGAAAAGTACCTCTTCATATGTTTTCACTATTCGGATCCCCATAGTCTTTAATCTAGACATGAGTTTTTTCTTTAACAGATCAAATGGCATAGC[C/T]TCTTTTGAAGCTAAACAAGTTTCCTGCAAATTTTAAATTTAAAGTATAATTCATACATGATTCTGAGAAAAATAAAATACAAAGATAAACTAATGAATAA
chr5	5_28901772	28901772	C	A	TTTACTAAACATGCATCACTTTGTCCGAGAAGGCCAGTAAGCGAATTACAATGAACAATAACGCCACATACAATTAGGTTTCATTAGCACACTGCGATGA[C/A]GAAAAGTAATCAATGAAGTACGAGGGAGAGAACGAACTTGCGGTTCTTGATGGGACTGCAGACATAATCGATCAACTGGATAACGGATCCTTTCTTGACT
chr5	5_28910723	28910723	C	A	CCACTTCTCATTATCTCTTTTAGCCTTCTCTCCTTCTGCATTTACATGGAAATTGAATATCAACTATACCATCTAAATAATCATTTAGAATGAGAAAAAC[C/A]AAGAAAGCACACCTTCTGCAGACCATTTCTTATTTCCATCATCATCCGTTGTGCATTAAGTTGTACTTGAGCACACTTGATCGTTGAATTCTTGACGAAT
chr5	5_28931718	28931718	G	T	TCCAAAAAGAAAGTACCTGCCCAAGAAGAATCTCATTCAACTCACTCATGGAAGGAGTTTTTTCAACAGCGTGAACCTGCAGTCACATTATCAAATCTTA[G/T]GGAAGAAAGAAAGTGATCTGAGACTCCAAAGAACAATTTAGGAAGCAAACAAACAATAAGGCTGCTAAAAAATATTTTTTAAAAAAAACTTCATTGTTAT
chr5	5_28931878	28931878	A	G	GGCTGCTAAAAAATATTTTTTAAAAAAAACTTCATTGTTATGGTGAAATGTATACAAAAACATTGTATCATGTAGTAATTACACTAAAATATTTTCAACG[A/G]GAGTCGATAAGTTGTCATAACAGGTTAGTTTAACTTTCTCCATAATAGAGCAAGAAAAGTTATGGAGTCAATAAACTTAGTTGTTTGAGAAGATGCAAAT
chr5	5_28948310	28948310	G	C	GTAGACTGTTATTGTGTGTGAAACCCAGGTTAATTGATTCCCATAATTGAATTTGCATTTCCTATCAGGATTACACTGCGAAGCTGTCTGATTTTGGTCT[G/C]GCCAAAGACGGTCCAGAAGGAGACAACACTCACGTCTCCACCCGAGTAATGGGTACACATGGATATGCGGCGCCGGAGTATATAATGACTGGTATGCGTA
chr5	5_28956861	28956861	G	C	GGAAGCAACCATCTCAGACCCCACGTGAGCACTACGTACCTCATATACATAGACATACACGATACACACGTACACTACCAACTTGATTATAATTTGTATA[G/C]TTGTTTTAGACAATGGTCAATGAAAAAATTGTTTTACCATACCCATGTCATGTTTTGTAAGGTGTGAGGGGATAGATAAATATAGATTTATTACCATCTC
chr5	5_28959237	28959237	G	T	GGCTTTTGCTTTTCCAAGAGGGCCTGCCTTTCTATTTAAATGGGTTCCCCTTCCCATTTCGGCCTTCAAAACACTACTCCGACCCCATGTCCCTTTCTAT[G/T]CTCTCTCACATTAATGATTGAGTTTGCTTCTTTTCGGTAGTTATTACTTGCCCCAGGTCCAAAACATTAATAAATATAGTATACTATAAAAAAGAAATTA
chr5	5_28967336	28967336	A	C	GGTGCAGAGGGTAACCAACAAAAACACATGTCTGAGTCCGAGGGGTAAACTTAGTTGGGTTAGGGTCATGGTTATGAACATAGGTTGAGCACCCGAATAC[A/C]CGAAGAGGAACATCAGAAAGGAGGCGGGTAAAGGAATATGACTCTTTAAGAACTCTAAGGGGGTCTGGAAATGTAGGACACGAGAAGACATCCAGTTGAT
chr5	5_28967611	28967611	C	T	CTACTTCCAAAAGGTGACGGTTTTTACGCTTGGCTACCCCATTTTATTGGGGGTATAGGAACATAAATTTTGGTAGAGAATCCTTTTGGCAAAAACTCAT[C/T]GAGGGTATGGTTTTCGAACTCACGACCATTGTCACTCTATAAAATAGCAATCTTTGCATTGAAATGCGTCTCTATGGTGTGATAGAATCCCTAAGACGGA
chr5	5_28970673	28970673	A	T	AGCTCCTCCAAATAGGCAGCAACGATATTTGGGTGTTTGCAGGCATCACATGATCTACTACATATGGATGCAGGAACCTAGTCCAACAGTTACATAAACA[A/T]TTATTAGCTGTTGGGACAATATTCAAGAGTTGAGAATAAAACTAACACCAATTGTACAAATAGACCTTCTGAAAGGTATCTAGCTTTCGATATTCTTATA
chr5	5_28994033	28994033	G	A	AGCGATAACCGCAAAGCATGTTGCAATAGTAAGTGCTGGTTGATACAAATCTCCATATATGTCTTCTTGTTGTAGTGTGATAGAAATTGATGTCTTCATT[G/A]TTATTCTGCCAGTTTTCATTCATTCACATAAAGCAGAATACAAATGACTGATGTTCCGTTGTGCTACATGTGTGTGAAATACAAACTCTTTCTTTGCAAC
chr5	5_29017110	29017110	G	C	GCCCGATTAAAGAAATGACCAAAGAGGAAGGCCAATGGAGATTCCACTGCGGTATGCCAACGACGATTCTATGGAGGAATATGAAGCTTGGCAAAATGGG[G/C]AAGAATGTGATTCTTCCAGCAGTGATGAGCAAGGAAATATTTGGAACGATAATGGTGACATTCGAATGAGACAAACTTATAAAGGACGTGAAGCACGAAG
chr5	5_29028516	29028516	A	G	ATGCATGTTTGAATAATCTTCCTCTAATCGATTGTAGTAAACGAATAGTATACGATCATTTAGGCTATGGTACACAATCGTGTAGTTCTTTCTAACAATG[A/G]GAAAAAATGCTTCAATTTCAATGATCTCGTTGACTATGATAAAAGATCATTTAGATCATATTTGCACGGTCATGTAGTTCTTTTTAAATGATGAAAAAAA
chr5	5_29033967	29033967	A	C;G	ATGAATGGTTATTGTTTCTTTTTCTTTTTTGTTTTTGGATAAATAACATTTCATCGATCAAGCATCCCCCCTCCCCCTGGGTTTCTCTGAAATGCAATGC[A/C;G]ATTTGTTTGGTTTGAGAACAGGTGAAAGGAAGAATATTAATTCTGAGTTATGGCATGCTTGTGCTGGGCCTCTTGTTTCGTTACCTCCAGTAGGAAGTCT
chr5	5_29047925	29047925	T	C	TTAGGTTGAAAATCATACTTGATAGTTCAGAGACTATATTCCTTTCTAAATGAGAGAAGCACATGTACATGAACCCAGTGTGCGTTGTCTTTTATTAAAT[T/C]TGAAAACCATGTGCCGTTTTCATGCTTTCTATGAGTTAGTCCTTTTCTTTTCCCTCCTATTTTTCACTTTGACTGTGGACATGGACATAACATACATGAT
chr5	5_29071450	29071450	T	C	TTAATCCAATTCGCTAATTTCAGCCTTTAATTCAAAATTCTTGTATCCATCTTTCTTCCTCACAACATATGTGTATTCAACCCAATAGTCTTCCATTTGC[T/C]TTTTTCCCATTTAACTTACATAGTCTAATGTAAGCTTTCCATATCCATATCCATGACCTATTGCTTAATCACACTTACTCCACTTTGTTAATCCTTTATC
chr5	5_29072474	29072474	G	A	CTAGTAATTTTGAGCATTAGTCTCTTTTCATTATATCAATGAAAAGTTTTGAGCATTAGTCTCTTTTCAAGACAAATTTACTTGTCTTTAAAGTTTGACA[G/A]GTAAATAGAACTAGTTATGTCTTGTATATAGTACATGGTTATGATCTGTAGAAGAAAAAAAATCTGATTTTCTATATTTCATTTTTTAAAAATAAAGATA
chr6	6_224170	224170	A	T	TCCTCTTGGATCTTCTTCGGGTTGGGTTCTTTGAGGACTCTGTTTCGCTTTCCCTGTCCTGAAGAACCACGGAAGCTGCGTCGACGGCGAATGAGAATTC[A/T]GGATCTACCACTCGAATGCTTCGTTTTGGGTTCTCCCTAAGCCCATAAGAAACACCCTTTTCCTCTTCATCGCCTTCCGAGGATGAGGGAGAGGAAAGAA
chr6	6_289472	289472	C	G;T	CATGTCGTGATGCTGAAGTCCCCGGGTCCACCGTGGTGCGTCCGAAACGTAAGCTAGACCATGCCTGGATGGTTTATTCGTCTCTCAATGATGACACGTC[C/G;T]GAAGCAGATGCATCTCAGGTGTGTGAGGCACTTTTGACATTGCTTGTTGAAGTTGGGCAAAAGAAAAGACACCAGTTGACGAATAAAGATGAATAATTGC
chr6	6_289570	289570	T	C	TCCGAAGCAGATGCATCTCAGGTGTGTGAGGCACTTTTGACATTGCTTGTTGAAGTTGGGCAAAAGAAAAGACACCAGTTGACGAATAAAGATGAATAAT[T/C]GCATTGACATCGTCTCTGTACCTTCATCTTTCATTGCAATGGAATTTGATGTGTATATAATTTGGCTTGTGAGATCACTACTTTTGATGGGTCGTGGTTA
chr6	6_544316	544316	T	G	ACCTTGGTGCAGGGACCCTTTTGTTTGAAGATGAACTGTCCTTTGAAAGCAATATCATTGCAGTGGACTGGCTAACTTTAGGAAATGGTCAGTTCTTACT[T/G]GGAATTTGTTTGCAGAATGAATTGTGTGTGTACTCCCTGAAGCGTTTTGGCTGCCACACCTTGTCAGAGACCACAAAATCCTTGGATGCCAAGACTTGGA
chr6	6_702308	702308	G	A	TGGGCTTCACAAACATCATCAATGTGTACCAGTGGGACTTTACCATCCACCTCTTCAAGAAATCTTAGGAGTTTGAAGGGTTCACTGAGAGAATGTGATC[G/A]TGGTGGTCAAAGCTGGAGAAGGATGAGGAGACACTCCCCAGCGATGACGCCGCACGCCAACGAAACCACTTCCAACCTTTCCGATTCCTCGCTCTCCCTA
chr6	6_828430	828430	G	A	ATCTCAATCAACATGGGGTCTGTAGAATATGGCACACAATCCCACCACATGCAATGATAAAAGTAAGAAAGGCCTACCACATGGGGATGGTAGGATGAAC[G/A]ATGCTGTTCTCAACTATGATGCCAATGCCACAAGCCTCACTCTTCATCACACAAACGGTCCCAAAACATAAAAAATAAAAGACACCTCATTGACGCAAAT
chr6	6_830756	830756	A	G	GCAAATCATGCCAAATGATACATCACCAGAAATATAAGTGATTGCACACACACACACAAAATCACAGACGATGCTCGAAGAAGTTCAATGGATGGATATT[A/G]AAACTATTTAATATCAATAAGTTACAAGCACAGATAAAAATACCTGGCGCTCAACCGTGAGCGGTGTGTATCCTGTCATTAGAAAATGGCATCTTGGTGT
chr6	6_830818	830818	C	T	CACAGACGATGCTCGAAGAAGTTCAATGGATGGATATTAAAACTATTTAATATCAATAAGTTACAAGCACAGATAAAAATACCTGGCGCTCAACCGTGAG[C/T]GGTGTGTATCCTGTCATTAGAAAATGGCATCTTGGTGTTGGAATTAGAGAGGCCAAGAGTCCAACCAAGTCATTGTTCATATATCCTGGGTATCTCAAAG
chr6	6_959898	959898	A	G;T	TGTAACTTTCCGCAGATTCACAACCATGAAAAGCAACTGTAGGCAGTGATTGCTCAGAATGCTCCACATCAGATACATCATACCCACCCTTTTCTCCACC[A/G;T]ACAATCATAGTAAGCAAGTCAATTGACCTTTTAGGTGAAGGGTTGTCTTCCTGTTTCCTATCTGCGGGGTGAAAAAAATTGAACCATGAGAAATAAAAAC
chr6	6_974638	974638	T	G	AGGACTATTTACATAACTTATACCAACTTTGTTTCTATTGAGTATCCTTTTTGGTGCTTTCTTACAATGATCTTACCAAATTACTGCCGTCTATGCAGGC[T/G]TACATGTATGGTTTCTTCAAGAACAAGAGAATTGTCCTCTATGATACCCTGATTCAACAGGTATGTTGAAATGTGTGGAAAGCTTTTCTCATATTAATGC
chr6	6_1009899	1009899	C	T	ATGTGATCGCAGTGCTTTATGGAAAAAAATCAAAGAAATCATTTTGAAGCTATTTGAGTACCCATGTCGTCCTCTTCACTTGTAATAGATTGCTTCAAAA[C/T]GTCCTGATAATTATTTGGCAATTTTGATAGAACACTCTCATCAAAATGTTTCTTCATATCATGGCGACACCTGCACCATAACATAAATGCCAGAAAAAAA
chr6	6_1111321	1111321	A	G	GAAGGACATGAACAGAACCAGAACATGGATAAACATTCATTCTGATGCTGAATCTATTGGTACCGAGACATGTGATGCCATATTCGATGATTTGGTGGAC[A/G]ATACGATATTAAGCTGCGTATGTGATAGTTCAGATGACTTGTAAAGAGTTAGTGTTCATTCAGTAAAATAATCAAAACTTGGGACGACCTCCTTTTGATG
chr6	6_1171813	1171813	T	G	TTATGCTAACACCCCTATTATAGGGGTACTCCTTTTCGTTTATTGCACATGCACATGCTAGTGTGTGTACATATAATGGAGGACTAGGTAGCACAGTACG[T/G]GTTTTACCTGCAAATTGTTTGCCCCTAGGATCCAGTGCCCCCCACAAATTACCGGCAGTAGATTGCCTGGTCAATATGGGGCGGTATTTGTTTTATTTCA
chr6	6_1343782	1343782	G	C	ATTTAGTCAGATTTAGCCATTTGAATTGTATTGAGTTAATCAAGATTTTGATGTTGCAGGTTTTGCCAGTGATGATAATGGGTGCTTTCATACCCGGCCT[G/C]AGGCGAAAATATCCGCCTCATGAATATGTTTCGGCTGTACTCTTGGTGGTGGGTTTGATCATCTTCACTTTAGCAGATGCACAAACATCTCCAAACTTTA
chr6	6_1545006	1545006	T	G	AATCAATTCACTGTCTTTGGCATCCCCATATAAACGTTCATGATGATGATTGCTCCAATGAGCCAAATCATTATCCCCATCTAAAACATCATCTGAATGA[T/G]GCTTATCTGCAAGCAGCTCAATTGGGTCCAATTTCTCCTCCCTTGTACTCCTAAGTCTACTTAAAACATCGAACAAATCACGAGACACTGAACCCAATAG
chr6	6_1645341	1645341	G	A	AAACAATCAACATCTGCACCAAGCTGCTTAAGACCATCAACCAAATCCCCAATTGGTCTCTCTCTCATTCTGGGTACTCCATCAAGAACATATCTGTAAC[G/A]TTTCTAAGTCATTAGTATGTAATTATGCAAGGGAACAAGAATGGATGTTATTCAAGTTACGTATACTATACACATTGGTGTCAAGTTAAATATTCACTTC
chr6	6_1733492	1733492	A	G	ACCCCCCTGCTGGCTATCCTGGCCCCCATCATTACCCTGGTATTATCTCATTCTACTGTGTGTTTTGATGACTTTATTACTTAATAGTCTCTTTATTTAC[A/G]CACACACGCACATAGATGTATGAGTAAAATAGAAACCGGAGATTTGAACGGAAAAGACACCTTAAGTTCGTTAGGATTTGTGCATATGATAATACAAGAC
chr6	6_1760707	1760707	T	C	GCGGAATCAGCGGTGGTATCGCCGCCATCTGCGGCAGCGGCAGCGGGGACATGGGAGTTAGACTTGGAAGGAAGACACCCAAATGGGTTTACAGGATTTT[T/C]GCAGAATTGCCTCGGTTTGAGGATTGGATTGAGAGTCTGGGAGGTGGGTTTTGAAGAGACGCCATGAACGGAGGCGAAGGTGGCGATATGGGGGCGATAG
chr6	6_1787109	1787109	A	G	AAGGGATTCCAGGCCTTGGAAAAATGGTTCAAAAGGTTCCATCTTCAGCTTATGCTCTTCTCGTCACCCTTGCTGCCCTCCTGTTCCAAAACTCTAATCA[A/G]CAGCTTCTTAAATGACAATTTTACTCTGTTTCATTCATTCCATATATATAAAGTCCTTTGTATTTTGCATATATATGTATGTGATTGTGAACCAATAATA
chr6	6_1859023	1859023	A	G	CCATCTTTATCGGTTGCCGATGTCCCTTCGAGTGCCCAGCCCCCAACATCGCCCTCACCGAATAAGGGGCGTGGTTGAGTACCGATCCATCTTTCCAAAC[A/G]GACGTCAATACCTGCAGCTGGAGATCCTCGTGCAACATCTAACACGTGGGTCGTAATTGGGGGTCGAGTTCGAGTTAAAATTTGTGATGTTTTCCCAGTT
chr6	6_1883471	1883471	A	G	TCGCTCTCCGCGCTAAGGAAAATGTACATGATAATGGTGAATGTGAGCTTACGAAGTTGAGTTAAGAATTCGATTGGTCCCATAGTCGACCATTTATCCA[A/G]GGATTTTAATACATTCTCTTCAATGTAAGGAATGTAGTTGCTCAAAGCTTCGAAGCCGTTCACCGGAGCAGAGGTTAACCGGCGGAGGCGCTTGTGTTCC
chr6	6_2102026	2102026	T	C	AGAAGCAAGACAAGACGGAGAAGACAGGCGAGGGGGAATTGGATGAGATGACATCATATGACATGCGCCTTAAAGAACCTCATGCTGCCATATCTGGAAT[T/C]GTCGGTCAGTCTACCGCTTTCTAAATCTGGGTTTTCGCCATATGCATGTGTTCTACTCCTCTCTGACCCTCTACGTGCACGAAATTTGAAAGCGTTATTT
chr6	6_2151916	2151916	C	T	CATAAGCATATTTATAAGATACCAACCTGCCCATTCTGCATAGAAATGGCAAATCTAGTACGGTGCCACTATGGCAAGCATCTATGAATGCATGAAGCTT[C/T]ACACCTTGAGGAAGAGGTCTAACAATTGCCGCGTTAATTTCATCATCAACGATCATTCCCTGAGTTTCAAAGTCCAGAGGGCAAAGGGTTTCATCATATC
chr6	6_2165477	2165477	T	C	TACATGGAGATGACTTTTGCATATCTTATCTCTATTACCTTTCAACTATAAAACCATATTATCTTAGGGAGGTACCTGGTGCTTTTACCCCTCCAGTTGA[T/C]GATGATGCTGTGGAATTGCAACGCTATCCAGCCGATGAGAGATACAACCCTGTAATGATTGGTGAGTTTTCTATTTATTTTAGAGGGTGATTAATGCACC
chr6	6_2328385	2328385	G	A	TCAACTCTCTCCCTTGTCAACAAAGCTTCAGACTGCACCAAACTCTCCGTTCTTTGGAAAACAAGACGGCGGAATATCAAATCTCCAGATGGGAAGATGC[G/A]ACTGGCATCGCCACTAACATGTTCATATTTTACATCTTCAACTACAATTGAACCAGTTAATGAAGATGTACCCTACAGATAAAGTAAGAAGGCGTTAGGA
chr6	6_2331986	2331986	G	A	CAGGGCGTTCCCTCACGTTGCGGCGGAGCATATCAGAGATTGCAACTTTAGAGAAATCAATGTTGGTGATACATCCAAAGCCGGCGTCGTAAAGCTGCTC[G/A]GAGAGGCTGGAGTTTCCGCAACCAGGAACGAGAATCTGGGGAGAAGGGGATTTGGAGAGGGTAGTAAGGTGGGAAATGAGTGGGTCTTTGAGCTCAGGCC
chr6	6_2377678	2377678	A	C	ATCAATGGCCAAGAGATTTTGAAGGATTGAATTGAAAAAACAAGTGTTACCAAGATTAATCAATCCTTTTACAACATATTGATTTCTTCTATCCAAATCA[A/C]TCAATACTGAACTTTCTGATTTAGTTGCGGCTGTAACTTCATTACTAGCGTAACGCGTGTTCTCAACATCCACAGGCGTGGATTCCATCGATCGGTCTCT
chr6	6_2416542	2416542	T	G	CGACGACCACCTTCTGGCCATTGAGAAGCTCCTTGGCTATGATCGAGGAAAGCCTTCCGAGCATGTGGTGCCTTGCATCGACGACGACCCGCTTCGCACA[T/G]ATTCCAGAACCCGACACCATTTTCGATTCGGCCGCTACTCTTTCAATCGCAACAGCTAGGTTTTAATTGGGAGAGAGGAGAGCTAAATATAGATCAATTG
chr6	6_2539760	2539760	G	A	CAATTAGGCCTGGCATCTCCTAATACAGAATTCATCTGAATGGCATCAAGAATTTTAGATTCAATTGTTGATGACGACCGATCATCACTAGCATTGACCT[G/A]CATAAAAAGTTAGGACCTAGTTAAAACTAGCAGAAGTTTTATGAGAAATTCAAGGTGAAGTATTGAACATCAAATATACAAATATGATATCATGGAAAAG
chr6	6_2594159	2594159	T	C	ACTGCCCGTTCCTTGAGCATAGTTTTCAGTGGATGTGTATCACTTAGACCCCAGTTGGGTGCAGGCACAAAATCCTCACTTGAGCTTCGTGGGAAATGAA[T/C]ATTAAGAACTTTGTATGTCTCATCAGTTTCCGCAGTAGATTTTTCATGATAATAATTCATCAATGGAGAACCATGGTAAAGATGATTGTGACGGCCCATT
chr6	6_2647991	2647991	C	G	CAATGGGAGTTTGGGAAGCCTTCTTCATGAAAGGGGAGGGAATAATGATGCATTGGATTGGGGACTTAGGTACAAAATTTTGCTTGGTGCAGCACAGGGG[C/G]TTGCTTACTTGCACCATGACTGTGTCCCTGCTATTGTTCATAGGGACATCAAGGCCAATAACATTCTCGTTGGCCTAGATTTTGAGCCTTACATCGCTGA
chr6	6_2701165	2701165	C	T	GATTTTGAGGAGCATACCTTTGAATGTAAAGATACAGCCATCATCACAATGAGCAAAATCAAAGTCCAAGAGATGAAGAATATATTGAGAACACATCTCA[C/T]TTTTGGAACGTATAAGGAGTACATTAAGCCAATTCCACAGAAGGAAGCTATATAAAAAATTGTCGACGTGAATAATCCGAGAGAGCAGCTGTAGAGACAT
chr6	6_2708628	2708628	T	G	ATCCTACAGTAACATTTATTGTAGGCATGTTTAACAAGAGATTGAGGACATCTTCAATAATGAGACTATTTTCTGCAGAAGAAATGCCCAAGCTGCAGCT[T/G]CAACAACAGAAGCACCAACTACGGCAACTCCCACAGGAATGGAACTTGAATTACCAGTTGATCCAAATGAACCAACTTACTGTCTCTGCAACCAAGTTAG
chr6	6_2812933	2812933	T	C	GTTGTGTTCATGATTGTTTTTGTGCTATGAAAAATGGTGGGGAGTTTGGTTATGATCAAAATGGATTTCTAGTTAGAGGGAAGCCTATAATTTTCGAATG[T/C]GGACCATTCTGTCAGTGCCCCCCTCAATGTCGAAATCGTGTTTCACAGAAGGGCTTGAAGCACAGACTTGAAGTGTTTAGGTCCAGGGAAACAGGTTGGG
chr6	6_2861075	2861075	G	C	GGAGTTCTCTTCCATGTCGGATAGGGATGTTATTTCTTGGAATTCTATCATTTGTGGGTTTGCTCACCATGGAAATGGCGAAGATGCTCTGGAAATGTTT[G/C]AAAAAATGAAATTGGCTAACATAGAACCTAATCATATAACTTTTATTGGTGTACTATCTGCCTGTAGCCATAAAGGTCTGGTCGACAAAGGTAGATATTA
chr6	6_2952294	2952294	T	C	TCTTTGCTACTTCTGAAAATGCATCAGCAACTCCCACAAGCATGAACTGAGGGAGAAGAGTGAAAATGGTCAGAGGGAGCTGTTCTTCGTTTTTTTCCAA[T/C]CCATTTTTTCTAGCAACATGAAGTCTATGCCTTTCAACCAAAGATGCAATTGTCATTATCAAGATATGGAGAATCATCCCAATTCCCATTCTTTGTAGCA
chr6	6_2968362	2968362	T	G	TTGATCTAAAAATTAACAAGTTGTGTGCACGCCACAAAGTAAATGGGGACAATGTTTTACCTGTGGAATGCCATTTGGAAGCAGAATATGGATCGATTGC[T/G]TGCAATTTTGACAGACAGATCTCAGCATCCCGCCACTGAGACAAGCCTGTGTAAATATCGGCCAAGTCATGCCATGTATCTACTTCTAAACTTCTATCAT
chr6	6_3039930	3039930	A	G	GGTGCAACTCTGATTTTGGTTAAAATCAATTTAGTACGTACCCCCTTTCATCTATGTGTTGAAAAGTTCCAAGTTCTTCGATGATATATGAATCACTCTT[A/G]AATTCATCAGCTAGCTCTTCTGGTCCATGGGTTAACAAAAACTCGAGGAGTACCAGTGATTTGTAGGATTGTTTCCACTGCTTCCACTCAATGTTATGCA
chr6	6_3087937	3087937	C	T	TCAACCTTTGTAGACTGCAAACTAACGTTGCCTCCTTTTGAACATTCTAATTTTCTACGTTTGACATCTTCGGTTTCTTTCTCATCAACAGCAGGAATGT[C/T]GTTATCTTCAGAAGCCAGCCTTTTCCTTTTCTTAGAAATGTCATTCTGTTCATCAACAACAGATACATTCTGTTCCTTTTCCTTTTCATCACTTAAATGT
chr6	6_3105985	3105985	T	C	AGTGAAATAATACAATAGCATTAGTGCAGAAATTAATTCTAATTCTCCAAGCATGACGGCACATCGGTGACAAATATTAAAACCCAATTTATCCACTTTG[T/C]TTTTTCATAGATCTAATGACATTTCCTTCTTCTTTAAATATAGTTCTGCCATTGACCGTAGACTAAACTAAAAAATATTAAAGATGGAGAAAAGCCTTTT
chr6	6_3106208	3106208	G	A	TATAATACCCTCAAATCCTTATCTAATTTACAATTTACACCAACATCCACTACAGAAACATTCCTAATCCTCACCTCACCAGTTTCTTAGGGAAATGGAA[G/A]ATAAATATTTTCAGATTTTTTTCGTTCTCGTAAATTTAAAATGCAGGATCATTTGGCGACCCACCAGCTTTAACAAAAACCCTATACCAAAACTCCATAT
chr6	6_3106283	3106283	A	G	TCACCAGTTTCTTAGGGAAATGGAAGATAAATATTTTCAGATTTTTTTCGTTCTCGTAAATTTAAAATGCAGGATCATTTGGCGACCCACCAGCTTTAAC[A/G]AAAACCCTATACCAAAACTCCATATTATCGTCCATTTTCGTGCTATTGTTGTAATAACATCCAAATTCAACAGAATCCATGGCTCTGTACGGTGGTTGGA
chr6	6_3434000	3434000	G	C	CGAGACAGATGCATAAAATGTGTTTATTTGATCTCTTATTGAACACCATTGTTTAAGTGAGCACAAATGTTTGTGAATTTTCCAGGGTGATAACACTTCC[G/C]ACCATAAGATAGAACCATCACGAAATCCTTGGCTGAGCTGCCCACAGATATTTGTATTAGTTCTACTGTTGTGGTTGTATGTCGCCACAGTTCCACAATG
chr6	6_3744863	3744863	T	G	AGAACTGCTATGAAGTATTTTATTGTAAAACTGAAGTAATATTGTTATACCAAGCATTACCAAATCTACTTCAACTTGATCTGCTTATTGTATTTCATTT[T/G]TTGGAAGTAGTTGTCATATGCGTAAATCAGCATGCATTCATGATTTTTGCAAACACTTCCGTGAATCAATGCTGATATCTTTTATACAATTCAGATCCGC
chr6	6_3785983	3785983	C	T	TGATACATCTATATGCGGAAGGTGGAGAGTTTTTGTTTGCTCGAAAGGTGTTTGATGGAATGCTTGAGAGAAATGTTGTTTCATGGACCAGCTTGATTTG[C/T]GGTTATTCTAGGACGGAATTTTCTAGAGAGGCTGTGGCTTTGTTTTTCCAAATGATCGAGGCAGGTGTTAGGCCCAATTCTGTCACAATGGTGTGTGTGA
chr6	6_3962446	3962446	T	C	AAAGATTTCACTTGGTATCAACCATCCAAGCGGTCCCCAAGACCAAGCATACGACGAAACGAAAGTGCATACCATCAACACCACCAAAACCGCCAACCCT[T/C]GTGATAGATTATTAGAGTCGTCTTGGAGTTTTAATCCCATCACAACCGCAATGATGGTTTGAGAGACGAACATCTGAACTCCAGCTTCTAACAGCAGGAG
chr6	6_4247515	4247515	T	C	ACAAGAGAAACAGGCGCGCTGCTCTCAGCATTTTCTATGGCTTGGCATTGGCAGAAGCTTTGTTGTTTTTAATAGAAAAAGCTTACTGGGAATGGAAGGT[T/C]ATCTTCCGGAAGTTATTGGAAAAGGTGAACAAAGAATGTGAATTGGGGCCTTTGGGTATGATCTCAACAAAAAGATTCTTTTACGATGCATATTCAAGAT
chr6	6_4359054	4359054	G	A	GCTTGGTTTTGGTAGAGATGAGAGCTCGTGAAAAGTTATTTAACTTGCATCACTCTGGAAATGAAATAATAGGGTTCTATAAGTTATAACATACCTGTGG[G/A]AGGAATGCTTTGCGAAGCCCATAGTTGGTATCAGCATCTAATCGCCCTCCAACACCAACTGGAATGGCTTGTCTATATCTACATCCACCTGTAGTCGTCA
chr6	6_4512903	4512903	A	C	ATCAAACCAAAGTTGTTCCTCTTACTGTCTCCCTCAACACTCCTCCTCTGGATTATACTTTCATTGCTAAATGGCATTACTTGTCTGCTTTTGTGTAAGT[A/C]CTCTCTTTTTCCATTCTCCTTTTATCTCTGTTACTCTTCTCTCGATCGAGTCTATTTGAAAATTTGAGCATATAATCTTTCAAGATAGGTTTGTTTGTTT
chr6	6_4520404	4520404	C	T	GCATCTGGAAATGACTCTAAATCATTTGCATTTGCTAATTCAAAGCACAACTCGAATCTGTCTTTAGGGTCATTTTTTCTCTGTGGAAAATTTTTTAGTG[C/T]AAGGAATTTAGCTAGCAAACTATCAAATGCATCTGTTTCAAGACTTGAGTATGTTATTCCTGTATCTATGATCCACCCGTCTCTGACATCATATACATCA
chr6	6_4592912	4592912	G	A	ATTTGCATAGCCAGTCTTTGAACACATAAATATGCAGCAGGCTCACATGAGGTTGAAGGAAACCATCAGAATCCTCATCAAGTTCACTCATATCAATTCG[G/A]GCTTGAGTCAGTGAGACCTGCAGAATATAGAGAAAATCACACATATTAAATTGACGTGGAAGAAGAAAACCCTCCAAACATCTCAATATCCTTCTCTCTA
chr6	6_4622552	4622552	A	G	GGGGATGATTAAACCTACAACGAGAGCCATATCCACAAAATCCGGTACGTAGGTAATATATACAATCAGCTTCATCAGGACGTTCAGGGTAGGAATCCCT[A/G]TCCCTGGATCCCAAAGGCCAAAGGGAGTCTGCATTATGTGAAAGAAAAACGAAAATCAAGGAATCGAAAAGGAAAATCTGGAAGAAACGAAGAGTGAGAT
chr6	6_5047707	5047707	T	C	CCCAAGATGCATTTGGCCCGCCACTGAACGGCCTTGATTTACAAACTCTTGCTGCTGCTGGTCAACTCCAGCCACAAAGCCTTGCTACACTTCAAGCAGC[T/C]GGATTTGGTAGGTCTACAGCAAAATCTGGGATGCCTATGCCTCTTGTCGATCAAAGGAACCACATTTTTAGCTTTGAAAATCCAAAGTTGAGATTTGGTG
chr6	6_5151777	5151777	T	C	CTTCTAGAAGTTACTCCAACAGTAGTGTCTTGCATATCACTTCAGAAAATCATCAATTAGGTGGGGACGACTATCCATTGATACCGCCAAATTCCTCACC[T/C]GAAATGACTGTGAACGGATCTTTAAGTTAGTATTAGCATCAATCTTCCTTCTGGTGCTCGCCAAATTATTATGATATTTGACTCATGGATATGCTTGGTG
chr6	6_5876404	5876404	G	A	AATTTCGTCATAAGAAAAAAAATTTGATCAGATGAATGTTACAGAGTAAAGAGTAACCAAGGAGGAAGAGGAAAAGGTGACCCATTTGCGTGTTTTGCCT[G/A]CTTCTTTCCATATCAAACGTGGTGGTCGCCGGTGGGTCGTTGTAGGAATAGTGGCAACGTTTGCTTCCGGTGGGTTCACATCTTTGGTCGAAGTGGATAT
chr6	6_5880457	5880457	G	A	ATTCCTTTAAGATGAGTACACGTAGCCAAGTGTTCATTACAAAAAGCACGCGTGAATTTACCAAGGACCTCAGCAGCAACAGAATTCATCTGATGAGAGC[G/A]CTTAGTTGGTTCAGTTAACCAGTTCAAAATGTACTGTTGTCCATGCTTCATTCATTACAATTGGTCATTAGCTAGGTTTGTGGCAGACTTTGAACTGAAT
chr6	6_5953665	5953665	T	C	TATGATGCCGGGTTCCATGATTCCACCACCAGTTCAGCAGTTCCGGCCACCTCCCCCAAACATGCCAATGCCACCACCGCAGGCTCAAGCACATTCCATG[T/C]CTATCCCTCCACCAATGGGAATGGGAGGAGCACAGCCACCGCTTTGGCGACCACCGCCACCGCCAATGCAGCAGCAGCAGCCTGGAAGGCCACCTATGCA
chr6	6_5953847	5953847	A	G	CTGGAAGGCCACCTATGCAAATGTCATCAATGCCCCCGCCGCCACCTCCAAATCATATTCCACCACCTCTACCTTCTTCTGGCTGATACATCAATATATT[A/G]CTAGCCATGAAAATGAGATCATGTTTATTTCCTTTTTGTGATAATATTCAGTAGGTTGTCATATTGTCATACAAATTGTTAACACTTCAATCCGAGAAAT
chr6	6_6016832	6016832	C	A	ACTCAAAAGATAAATTAAAAACTTCTACTTTGTCACACTCCACATATAAATGATTTTTTTCTGTTTGAATAAGGAAAAGAAGAAAAAGAACAAATAGAAA[C/A]AAGTTAAGAGATGATTAATTATTGTTAAGTTCACACCCTTCACCCCCAGGTGCTACGTCTAATTCTGCAGATTTGGATTTTATGATATTGGAGTTCCACA
chr6	6_6024661	6024661	C	G	TATGAATTTGAACAATACAAAAATTCACTAGGATGACTTTGTTTCCCAGCAACTTTATCATTTTTATCCAAGTGCCCTATGGGTAACGCCTCAAAAACTT[C/G]TGAGAATGTGACTCCTTGAACGAAGTCTCTTAGAAGGTTGAGGCTGTAATACTAGTCCAAAGTTTGAGGTTTAATTTGATAAAATGGAAATTTTAAAGTA
chr6	6_6159634	6159634	A	G	TATTTACACTTTCTCAACTAATGCACATTTGCATGTGTCATTGTGCTCAATAAGTATATTTAGCCGATCATATGGCCAACTTTAAGTAATTAAAAACAAC[A/G]TTTCAATAATCTACGTTTACGTGAGAGTTCTTCGCTACATAACAAATAGTATACGATACTACTTTCTCAATTAATTTTGATGTTCGATCTTCCATTTCCA
chr6	6_6173309	6173309	C	G	CATAGCCATGAGTGCCTGCAACTGCGGTCCAACGCATGTTTGGCTTCAAGAACCTTGCGGTACCAAAGTCTGCAAGATGAGCTTCAAACTCGGAGTCCAA[C/G]AGGACATTGTTGGCGGTTACGTCCCGATGTACAATCATGGGCTTACGATCATGATGAAGATAAGATAGTGCTTGTGCAATGCCTTTTACGACATTGACGC
chr6	6_6717782	6717782	C	T	ATTGTCTCTTTCTTATTACTTTCTTTTCCCCTCACATCCTCCCAACAAAATCTATTCAACTTCCTTGCCTTTCTTACTTATTTTTCTTGCCTCTTATTAT[C/T]ATCATAATAATGTTCACAATTACCCATTTCTTTTAACTATTTCAAATATTATTCTTACATTTATCGTATGTACAAAAAGGATGAATAAAACAGTGATTTA
chr6	6_6758731	6758731	G	C	AGCGCACATATTATACCTTGTTGATATACTTAAGTGGAGGTTCCAAAAACAAAACAAAAAACGATACGAACAATTCCAAAGATCCTTCATCTGAGCCTCT[G/C]GTTGGAGGGGAAACTGTTTTCTATGGTTCAAGGAATGGTGTTATTGCTGAGGTGAATCCCCACTTTTACATCCAATGCCCTTGCGCCATTTAATTTTGAA
chr6	6_6778076	6778076	A	G	GGTTATTGTGGGTGGAGGAGGCAATAATTTTAATAACCAAACCGGGGAAAACGTCATCCGGGTCATGGATATGGGGGTTCCGCTCCACGATAAACGGGTC[A/G]CCGCACTTATCGCTAATCGTATGAAGCGTTTCTCCTTCTCCGACCACATATATCTCATCGCAGGGACGCCAAGTCACCAAGTTCCCTCTCAACGACCTGC
chr6	6_6940219	6940219	G	A	GAACCGGCGATGAGTTGGATTGAGGTGAAGGATAAAGTGTACACTTTTATTGTTGGAGATAGGAGCCACCCTAGAAGTAAAGAAATATACATAAAACTCG[G/A]CGATTTGCGCGAACGTTTGACTAGTGCAGGTTATGTTCCCATGATTGAGACTGATCTACATGATGTGGAGCAAATTGAAAAAGAACAACTTCTATGGCAC
chr6	6_6948115	6948115	C	T	CATTTGCATATTCTGTTGGTTTATGCTTGTTTGTAAAATTCAATTGCGAGAAAGGTATGTAACGATGTTTGAAAATGTATCAGACACAAATAGAACGACA[C/T]GAGAATGCAATTCTTAAGCAAGAAAATGATAAGCTCCGGGCTGAGAATAGTGTGATGAAGGATGCTATTTCTAACCCAACGTGTAGTACTTGTGGGGGCC
chr6	6_7043496	7043496	G	T	TAAAAATAAAAGAAATGAGTAAAACATGACAGCAGTACAATAGCGAGTAATTGAGGTCAAAATTTTGTGTTTTACCTTCCTAACAAGTCCATGGCCATGC[G/T]TCTAGCTTGGTAAATTTGATGGCACCATGTCCCCATGACATCAGCAGAACGTACTGTAGCTTTCAAGAAAAGAAAGAATTCCTCATAACCATCAATTCTC
chr6	6_7210599	7210599	T	G	AAGTAGGGGCTCTGGCTTTCAAAATAGATCCTATAGAATAATTCACAAAAGGTCATTGAGGGAAACATTTCTTCTCTGATCCCTTGCACTTGCGGAGATT[T/G]ATTAATCTATAGCCAACAAACTTGAATTCTCTTCGTTACAGGTTGAATCAATTGTTTTGAAAAGATATGGAAGGGATGCTTACAGAATGTTCAGATTTCT
chr6	6_7248788	7248788	C	G	CTGATATAAGACTATGTTTACAGATTTGTAGTGAACATTGGTATGGTCGTATTGGAATTCAATTATGAAGTAATGAACCGCAATCACAAATGTGTGATTA[C/G]ATTTTTTTTATTGTGTTTACCTAAAATTATAATTTTTTTCAAATTTACTTTATTGGTATAGTTATCTTTAACTATAGGACCAAAACATAACGGTTATTAG
chr6	6_7270962	7270962	A	C	GAGAAGAAGTTTTAAATGTATTGATTTATTTGGGATATCTGCTATCAAGTTCCAACCTTTCTGTTTTCAGCCGACTACGTTATGAGAACATTTTAAAAAT[A/C]TAATGTTCATAGCTATGGTATATCACCTCCATAGTCTTCCACATATTCAGGGGAAAGTATGTCGTCCAGCATTGTAAAGATACTAGAAATATTGGTCATC
chr6	6_7271524	7271524	C	A;T	AACGGGAACCTTTTTCTTACCGACTCAGCATAATTACTTTGTTAATACAACTTCTATTTGTTGTTATTAGATTAAAGCTCGATAGTTGTCATCAGTATGT[C/A;T]CTGAATGCAAAGGGGTCGACACCAGCTGATGTGATGGGGATTGACTATAAGTCAACCGTTAAGCCTGCACTTGATTCCTTTGCGGAGGACATAAGGAGAA
chr6	6_7271680	7271680	C	T	CCGTTAAGCCTGCACTTGATTCCTTTGCGGAGGACATAAGGAGAAGTTCTATGATGAAGTTGGAAGAGTTGATTTCTCTCAGGCAGCAATCAAGTGAAAA[C/T]ACTGCTAAAATTGACTCTAAACGCAATCAGATCGCTTCTCTTCAATCCCATATTAATGAAGTAAGGACATGACAAAATAAATGAGGGGTTTGCTTGGCTG
chr6	6_7309582	7309582	A	C	AGGTTGAGGTCTTGAGTAGGGTTAGGCATCCCAACCTGGTTTCAATTATTGGAGCATGTCCAGAATCTAGGTTAATAGTGTATGAAAATTTAAAAAATGG[A/C]AGTTTGGAAGATCACCTTGCCTGCAAAAATCACAATTGCCCACTTCCATGGCAGACACGGATTCGCATTGCTGCTGATATCTGCTCAGCCCTTATATTTC
chr6	6_7381808	7381808	G	A	TAATAAAGGACCGGTGGCCAATGCAAATTCCCGGTGGCCAACTACCTAGGATTTAATATCCTCTAGTTTTCTTAGCACCCAAATGTCGTAGGATTAGACA[G/A]ATTGTCTTGTGAGATTAGTCAAGGTGCTGACCCAAACACTTATTGATATATAAAATAAATTAAAATTAAAGGGTCCTCTCTTAATTTGATGTATTTGTTG
chr6	6_7381998	7381998	A	T	TGTATTTGTTGTATGCCCTTAAAATTGCTGATACTGACTCAAATACTCAAACGGCAGTCTACCGTTTGTACTTGTTTGAAGACCAAAGTAAGAAGAAAGT[A/T]GGGTTGGCTTTGGAGATCTCAAAAGGCTATGAAGGTCGACAAGTTCTTGTTATACATCATTACAGTGTAGAGTGCTGAAAGTTGCTCGTTTATTTTTCCT
chr6	6_7457233	7457233	A	C;T	AGTCTGCCAATTTGGCCCTGTTTTGGCTATCTTCGTGGATACCCAGCTTCAAGTTCTTAGAGAAAGCTTCATAGAACTTGTTGTAATCCTCCTTGTTCTC[A/C;T]GCTATCTCATTGAACATCTCTATGCACTTCTTCACTAAATTCTTTCTTATCACCTTCAAAATCTTGTTCTGCTGCAACATCTCACGTGAGATATTGAGCG
chr6	6_7571353	7571353	C	A;T	CTTCCACAACCGAAACTCTTCCTATTTTCCTCAACGAACGTCCAATTCTCCTCCGTGAAACCTCCTCCGGCCTCTACCGTCTCTCCTCCTACATTATCGC[C/A;T]AACACCCTCGTCTTCCTCCCCTACCTCCTCGCCATCGCCCTCATCTACTCCGCCTCCGTCTACTTCCTCGTTGGCCTCTGCGCCACTTGGCAAGCTTTCG
chr6	6_7599897	7599897	G	A	TTGCTGAACTCCTCCGCTAAAAATAATAATAACAAACTACAAGTGGCATACTTCAAAATTATGTAGTCCAACCTACCTTGCGGGATATCTTTTTGACAAC[G/A]GCCTCACTAAAATGCGGCAACTGTAGAAATGGTGCAATACCTTCAGAAGATCCTCCAGTAGCCTTTCTTGAACTGAGAGGAACAGCCTACATTCAACATG
chr6	6_7679438	7679438	T	A	CTTCATCGGAAGCATCAAGTGAAGTCCTAAAGGAATTGTTGCCTGAGCTCTCTAGAGATGGCTTTATATTCACTAACCAACTATATGAAAAGCTGTCAAT[T/A]GAAAGAGGCTGGGATGTCTCCATTTCCAGCAGCTTTGCTTTATTTCAATATATTTGTGCAGAACACAACTTCAAAGAATATTATTAGCTACTGAAATCTC
chr6	6_8515778	8515778	C	T	CAGGACATGTATTTTTGTGGCACTTCCGCATCATAATGCAACCCATTGTAATAAGGGGTGCAGTGCTGAAGCCAAATTCCTCTGCACCAAGCAAAGCAGC[C/T]ATAGCCACATCTCTTCCAGTTTTTAATTGACCATCCGTCTGAAGCACTGTACGACCACGAAGGTCATTAGCAACCAGAGTTTGGTGAGTTTCAGCCAACC
chr6	6_8673080	8673080	T	C	ACCAGTTTACCGTTGACACCAATTTTATCATGGGGCCAGTTACGACCTCTCATGACTGTGAACTCGATGTCTGAGGTCAATGAGAGGCGATTGTTTAATT[T/C]AGAGTCTCTTGCAACTGTCAAGCACACGTCTCCAATAAGAACTCTAGCAGGAGGTTGACGAAGGGTCAGCCCGATGTGCCTCCCTGTTGAGTATAAGAAA
chr6	6_8675163	8675163	A	G	CTGGAAGTTTTAACAGGATTATACTAAACAGTAATTCCTTTCTCCAACAATACCTCATGTCAAATGCAATCATCATCTGCCGCCGATCCAAGTTATTTTC[A/G]GGAGCGTTATCACTTCCAGCATTTTCATGAAAGTAAGCAGCATTTCCCAAAATTCCGACCTGGTAAGAGAAGCGCTGGATGAATATAAGATATGAATGAT
chr6	6_8836528	8836528	T	A	TAGATGATTACTTGAAAGATGAGAAGCAAAAGAGACCTGCTAAGGGTATCGTCCTCCACATGTCCTAGTTCAGCAACAACACCAAGCACATCTTCACTCA[T/A]TGTAGGGTCAGAAGCCAGCATCTTTGGATTAGTTTTCAAGTGGCACAAGATGCTAGCAGCACTATTTTCCTGTTGTAATATCGCTTTCTGATATGATGGC
chr6	6_9256276	9256276	C	A	CTGAGAGAAGACACATCAGGGGATTTCATTTCTCCATTGTGCTCGCTGGCAGTTTCTTTATCTATCTGTTGATTTTCTGCATTATTCTCACCTTGGATAA[C/A]AGGAATTTGGTATTTTGTGCATGTAGATGTTTTGGTATGAGACTTTTGGTGAATCAAATGAACGAGCAGTTTCACAATATCCCTTGATAATTCTGCCGCA
chr6	6_10108136	10108136	G	A	AGTTATTTATTACCGACTAATGAAGTCGGTGACTCAGACGCCTCATAATGGGTTTGAGTTTTTGGAATACATGATCAATGGGTTAACATGAACCGAAAAC[G/A]AACCTGGTAAAAAATTGCTTGACCCGTCGCAATCGCCAAAATCTTAGCAATCCTAGGAGGGCAAAAGGGAGACAAAGATCATATTTGCCTGTGGAAAGAT
chr6	6_10472507	10472507	T	C	GTTGGAATCTTGGTGCTAAAGACAGTACTATTGACCATCCCAACTCTGACATGGTCATGGATGTGCTTTTTGTGCCCTACTACGATTTTTCATCAGCAGT[T/C]GTTACGAACCGTCGTGATGGAAGTGCTAGCCAACGATGGACTATCAACTAAAATGAATCATATAAATAAGCTAAGGGAGATGTGAATCCACACAAACTCA
chr6	6_10522125	10522125	C	T	TATTGTTTTACACTTAACTGATCGATGGTGGGCTCATTTAGGTGACATCTCCATATGGGAACAATCTTCATCACTCGGAGAATGTAACACACGGCCAGTT[C/T]GCATTTACGACCACTGAGGCTGGTAATTATCTAGTATGTTTCTGGTTGTCTGACTACAAACATGAAGCTGGCAATGAGATAAGTGTCAACCTTGATTGGA
chr6	6_10624825	10624825	G	A	GAAACAGAGTTAGAACATATTTTTGCCCTAATTTGACGTAGTTTGTTCTAATTGATAATGCAAAAGGTTTGAAAATGTCAATAATGTTGAACAAGAAAGA[G/A]AAGCAATTTGGGGCTAATTTTTGGTAAAGGAGACATTTTCATATGTTACAAATAACATTGATATAGTATCTCCGGCCAATCACATGTGTGCGAAAAATGA
chr6	6_10635774	10635774	G	A	CAATATGTGTCAACACCTCATTTTAGAATTAAAGATAGTTCATAAGCTTACAACAATAGATTGAGTATGCAGTTCCTATATTTGCAACAAAAGTAACAGA[G/A]AAATAACCAGAAAGAAGAAAAGGTGAGGAAATAGGGAGAGCATCAAATATCACATGACCACAGTACTGCAATATAACATTATGTCACCCCATTTCACACT
chr6	6_10854066	10854066	T	C	AGAGTTGGAGCGCTACGTTGCAGCCAATGGGTGCATTTCGATGACAATCGCCCTGACTCGAAGAAGCCTATTTCCACACACGGCGTTCGCTTCAGCCAGG[T/C]GATAAGCGTGTGTGTACGAAAGATATTTCCCGTCTGCTGCGTTAAGTTGGCAAACATAGGTAGAGAATACTTCGAGGTTGTCAAGGGCGACCTCCACGTA
chr6	6_10943100	10943100	G	A	CGAATCAAAGGGTTGGAAATGGAGGACCATATGCGGGATTTGAATTTGGAGAAGGCATCTGAACCGTCGGTAGTAGCGAAAGAAGGTAGCAGAGGAGACC[G/A]AGAGACGTAGGGACACGAATATGTTTGTATGGCATCACCCGCACTTCCGTTCTATTTGTCAATTGTTTCCTTTTCCCATACCAATTCCGATCATATTTAG
chr6	6_11108737	11108737	G	T	CGTCAACATCATCAATTGCAGATGAGGTACCAGTGGATTTGGCGGTGGTAGAGACCGAGTGTGGCTTCAATTCTTTATCAGCATCTTGATATTCTTCTTC[G/T]TCGTCGTCGTCGTCGTCGTCTTCTTCTTCTTCCTTGTAATCATCGGAGTCTGAAAGCTCAACATCCTCGCGGCTCTGGCCAGAACCCATTTCGATGGCAA
chr6	6_11185500	11185500	G	T	ATGGAACATGGTCTAACACCATTTGAGATGTTGCTGCAGACATGCATGAAAAGGTTTTTTCCTTGTCACAATCATCCATGTGAAGAAACTCAACCATTGC[G/T]CCTTGAAACTTTACAAAATTATTCAGCTGACTAATACCAAGAAAGCTTTCAACTGCATCCATACCCAATTTACCATCTTCTGTAACACAGGTTCCACATT
chr6	6_12234871	12234871	T	A	TTCTCCTACTACTCTTCTATCAATCTACTCCAGAGTCCCCACGGTATCTCTGTTTACAAGGTCGAACAAGTGATGCAGCTATTATTTTAGAGAAAATAGC[T/A]CATCATAATAGAACGAACCTCCCCCCTGGAATTCTTGTTTCTAGTCACTCGTATGATTTTGAGGAGCAAGGTACTGCTGTGGAAGATGTGCATTTGCTCT
chr6	6_13606916	13606916	T	C	CCCACATATTTATGTAGTTTATATATTTTGATTCTATGTGTTTGTATTTACTTATTCAATTTTTGTTTTCTATGTCCACATGCATTATGTCGTCGTCATA[T/C]CCACGTCATAATTTTTTGGAGACGGATACTATGTTCCTCGAGTTAGATAACTTTGCGGGAGGGTCGTCGTCAGTCGACGACAATGTGGGTGAGTATAATA
chr6	6_13915367	13915367	T	C	TTTCATTAGTATGACCTAGGTAACTTGGCCTTAATCCTGAGTATATTATGAACTATTGTTTGCAAGGGATTGTCCTTTGATTTATACGGGTAAGAGTAGC[T/C]AAATTTTCGACTCAATATGTTTATCATTTTGAGGATAAGACCAAGGGGGAGCTGGAAACATAATCACATAGGAGAGAGTTCACTCCTTTTCGACTTTAGG
chr6	6_13930159	13930159	G	A	GTATTAAAGCACAATTTATTATGTTTAGATAATTAGACTATTTCTTCCCCAGCATGCCTATATTGAGTTTATAATCTATTTTTCCATCTCGCCATGTCCA[G/A]CTTACATCGCCAAGCACAGTAGTGTAAATAGTTAGGATAACTAGTATAATGTTTATAACTTTACTGTATAGCATATACCATATGATTTAGTTGCACAATA
chr6	6_14046598	14046598	A	G	AATTTGAAATAATATAATTATCAGTTTAAAATTTAAATTAAAATAACCCCAAACATTAATATGAACGATCATACAAATATGAAAATCCCCCAAACATTAA[A/G]ATATTTATTTACTAGGGTATGGCCTAGTGTGACACAGATGAAAAACGTTAATAACCTTCTCAACTGACTTCAAAATTGTGAAGAAGAGAAGCTGTAATAC
chr6	6_14062757	14062757	G	C	GAAGAGGGATCATATGCAACTAGAGCATAGTTGTGAACTGGATGCAAGAAGACCACCTGCAAGAAAAGAAGTCAAAAAAGTTGGCAGTCACTCAATGTTG[G/C]CATAATTGTCATCCAGACCCACAAAATATTTACCTCCCCTGGAATCTCAATGGGAAAGGCAGCAAAAGATAGCATGATATCACAAGCTGATATTGCAACA
chr6	6_14069536	14069536	C	T	GGGCTGGTGGATGAGAGAGCCCCCACCCAAAAGAAACTACATACAAACAGCCCTCCAATCCAATCCTAAAACCTTTCCCTCTGCTCTACATATTCATGTT[C/T]TAGTACAATTATGAGGAAACCATCATAGATTGGGATGACCACGAGGTAAGTTCTCTCCATTCTCCACGACCCTCTTCGGTTCTTTCTCTCTTTCCTGTAG
chr6	6_14069967	14069967	A	G	CCAAGTGGAAGATGCCGAAGCCAGCATAATCCTACCAATTTTGAATTCACAGCTTATTTGGTTTCATGAAGCCATTTCAGAAATAAACCGAAGATTAGAA[A/G]ATTCTTACTTCTGTAAGAATGAAAAAGATGAAAACGGAAGGGTTGAAGTTTCCAAATTCAGACCTAAAAATGGTTGGGTATTGAGATGAATTGTTTGGCC
chr6	6_14102673	14102673	A	G	TGTCCGACATCCATCGAATACTTCAGCACTTGAATACTTGTAGAACATGAGCCCGACACTATTTAACCAAACTTGAGTTTGATGACCATGTGAGACATTC[A/G]TGAACATTAAGTTTAAAATTTAGACAACATAACAAATCCAACAAACTTGGTTTTTAAAATATTATCCAAAGGTTTTGACTTTCCTTGGAATTCATACGCA
chr6	6_14122190	14122190	G	A;C	GCTTATCTAATCCATGATAATACTTGAAAATTTTTATTAGTGCTAAACATATCTAAAAAAATCATATACCTCAATGCAGTAGTTACAGGGAAAAGGAGCT[G/A;C]AAAGCAAAATTTCCAACTTGATTGGAAGAAGAAAAGTTGAAAGAGAGATTTTGATTCATATTGCAGATGCATTTAGTGAGAACACCATAAATTTCTTTAT
chr6	6_14156093	14156093	T	C	AGGCAAATCAAGTGAACTTTATTTTACAATCTCTTCCGATGAGGTACCATTTCAGACGAACGTGTCTCTCAATAAGATAAAGTTCACTCTGACCATCCTT[T/C]TAAACGAGCTCTAACGATTCCAGAACCTTACCTGGAAGAAGAAGGAAATGGAAGCAAATGTTGCTACCACAAAGGAAGAGTTTATGGTTGGGGGTGGATA
chr6	6_14156316	14156316	G	A	GACAAGATGTATCCTATGCTGACGTGATTTGTAAATTTATCATTGGTGTTCTAAGTATGCGCCTTTATCTAAGGCGATAAAACATGGCTATGCATAAAAA[G/A]GTGTTGCACTATGCCTACATGTTGCTATTTCTAAAGATAGTCCACGTTGAGTACAAGTTTTTCTCTCGCTTGCCTAAGTGTAAGCGAAGCGAAAGGTTTC
chr6	6_14156451	14156451	T	C	AGATAGTCCACGTTGAGTACAAGTTTTTCTCTCGCTTGCCTAAGTGTAAGCGAAGCGAAAGGTTTCCTAAGTAAACCAAGGTCGAACACAGAAAATTTCT[T/C]ATCAAATCTAGTAATAATCCCTAGGTTATCCACATGCGCTTTGTTACTTTATGGTATATTATATTCTCATTTTTGTGTAATGTAAATTCTATTATTTACA
chr6	6_14214151	14214151	A	G	GACATCTCTCGATGTCGAAGTTGATGTATTGGGAGATAGGATCTCCCGACACATCTAAAAGATGTTGACCATTGGCATGGATCTTTGGATGTCGAGTTGT[A/G]TAGGCGTCGAGAGATAGGAACAACTTCCGACACACTATTAATGCGTCAAAAGTTTTTGGGGGAAATGTCGATGCCGACGATAATGCATCAACATTTCTGA
chr6	6_14324810	14324810	C	G	ATTAAAAATATAGTTAGTGGGGGAACACAAAGAGTGCATTCATAAGCTGCAGTCACAAGAGTGTTAAAAAATGATAAAAGTTGGCCAAATTATTGAGTGG[C/G]GTAGTTCAAATCATTCCTAAAGTAGTCATCGAAATTTTACTATAAAAGGCCTCTCTTAGCTTAAAGATTTGATCACAATTAGTACAAAAGAAGAAAATGA
chr6	6_14378347	14378347	T	C	TACCGCGTATGTGATCCGTAGGTACACCCCTAATTGTGCGAGTAGTCTCGTAGAATCACCCCTAATCGTGTGAGTGACCCCTATAGATAGGAACATAATA[T/C]AGGTGGGTAAAAAGCTTAACAGCTAAAGTTAACAGACATAACAAAGTCCAAAAGCACGTAATAACCAACATAAATATGACATGAATCATCAGTCATAACA
chr6	6_14391599	14391599	T	C	GTGTTCTGGCTGTTCATGATGAGGTTGGATTGGATTGTTGTTCATGATAATGTCTAATGAACAACCTATTTATAGTCCAAACCACAAAATAAAAACCCCT[T/C]TTGTGCCACAGAGAGGGTAGTGCTCTTTGTTCAAGTCTTGAAGACACCATTTGAGGGAACACTCATCTACTTACCTTAAAATCGGGAAGAAGTGAATTTC
chr6	6_14890662	14890662	T	C	AGTGATAATTGATAAGTTACGATGATTTTTCGATTTTAACTTCATTCATCTGAATGTAGAGTTTTCTTGCAGAACCTGGTTCCTCTACATGCTCCACTGA[T/C]GAGACCGTGGTAGCAGAATCCGATCTTGAAACAGAAACAAGTAAACCAGTTGTTTCTAATGTCCAAGGGCCAGATGAATATCTAAGCAAATCAGATGAAT
chr6	6_16780112	16780112	C	G	TACTGGTTTATAACATATAAAAATCTCAAATAACAAGCTTCGTAGCCAGCTTGCTTTTTTGTTAATTATTGCTAGTACTATCATTTTGGACTCAATCGTT[C/G]ACTAGGCTAAAATAGTATGTGTCTTGGATTTCCAAGCAACAACTCCACTTGCTATATCAAAGACATAACCACTAGTAGTTTTTGAGTCGTTCAAGAGGAA
chr6	6_16780450	16780450	T	C	CCTACATAATAATCCTACAACATAAGCTATATTTGGCCTAATGCAATCAACAACATACCTAAGACTACTGATAATGCTTGCATACTGAAATTGATTAACA[T/C]TGTCATTCATGTTCTTGAACAACTTTACACTAGAATTGTAAGGACTACATGTTGGTTTAAGATAACTTGTAGAAACACAAGTTATTGATCTTCTTTGTTT
chr6	6_16780767	16780767	A	G	ATCACCATGAAGAACTAAAAGGCATTGCATAATTTTTGAATCTTGGTTGAGACCCACTAAGCACAAAAATAGTTGTTAAAGAACACAAAACATGCTTAAT[A/G]GGTGATGAGTGTCGGAAGCCTATAAATATCCTCAATGATGAGCCAGAACACACAAACACACCCATACGAAGTTAGAAGTTAAAGCTCTGCCCAAATTCTC
chr6	6_16812625	16812625	T	C	ATGATCAACATGATCGTTTAGATTTGAAGTCCTCTCCATTGTTTAAAAAAACTACACGATTGTGTGGTTATGATCTAAACGATCACGTACCGTAGTTAAC[T/C]CGACTGTTTAGGGTGGTCAACATGATTGTTTAAATTTAAAGTATTTTTTCATCTTTAAAAAGAATTATACGGTCGTGTAACAATAATCTAAGCGATCGCT
chr6	6_16858969	16858969	A	G	ATTTCAGAAGTTATTGCTATGGGGACCAGAGGTGAAGTGTTTTTTTGTAGGGTTTTCGGGATTCGTGTTTTCATAGGAATGTTTTGGGAGTGAGAACTCT[A/G]TAAGGAGAAAACAACTCTCTTGAATAGCCAGGGCTATTTTGTGTTGCTCTCTACCATTTTGTTCTCCTTCCTCCATCTTATATTTCCTTCGTGGCTTGTT
chr6	6_16859440	16859440	T	C	CCGAGATCGTCACCAAGATTTAATATAAAAGTTTCAAATTCAAAATAGAGGCTACTTTGCAATTACCAAAACAAAACCCGTCATCTTCACATTTGCGGAC[T/C]TAGTCGCTCATTCCAACTGAGTTCCAAGTTCTTTGCTCTCAAAATCACTGAGATTCACTGATTTTCTAGTGATCAAACTTTTTTAGTGCATCTCCGTGTC
chr6	6_16872296	16872296	T	C	TTATTTTGGTTGTTAGAACAACATAATCATTTGTGTATGTTTTTCTTTTAAGGTATGTTCCAATGTTTGGAGAAACTGAATATAATCCATCCTGGCAATA[T/C]TCATCAGTTACAATAGAAGAGCAACTATTTGCGCTCAGCAAGGCTGCTGATGCTGGTAAGGTAGGCAATCATAGTGCCATGTCCGTTCTCTCTCTCACTC
chr6	6_16904656	16904656	A	G	TCCTTTCGTAACCTTGTGTTGATGTTATTGCATGATGTTGTCATTATTGTGATATTATGTGTTAAAAGTAAGTTGTAGAGCTAAGATTCCTTCTGTTACT[A/G]ATTGTATGGATTGTGTAATGTGTGGAACTATTGGTCTATCACAAGACACTGGTGGAAATCCCAGGTAACTCACGTGACACTGGTTGAATGTGAATTCCAG
chr6	6_16904834	16904834	C	T	CACTGGTTGAATGTGAATTCCAGGTCTAGGCAAGGGGAGAATCCTAGGTCGGAGTAAGTTGTGATGTAATCTTGACGTTGGATGCTGGTTGAATGTGAAT[C/T]CCAAATCTAAGTGAGGAATAATGTACAAGATGCTGGTTAAATGTGAATCTCAAGTAACTCGCATGATAATGGTTGAATGTGAATTCTAGGTTTAGACAAA
chr6	6_17100094	17100094	T	C	TTTATTTGACATTTAGATTGCATAATTCAATCCAATAAACTCTGGTCCAAGGTTAATTTAATTTGAGTAGTATGTGGTAGACATACAAGTGATTTATGTT[T/C]AAGTAATAACCTAAAAGATTTTCAATACGTGGATGAGATTAGGTGTCTTATCTTGGTGACACAATGGATACGACCTACTTTGTAACTATCAAAGGAGTTC
chr6	6_17105150	17105150	A	T	CGAGTTTTAACATGCTCATGGAGGAAGACCAACAGAGAACGTGTTCTTGACTTGATGGTCCACTTTAATGTCTCTAAGATGAAGGGGATGGTCATTGACG[A/T]GCAAAATCAGGTGTCCTTTACTCTAGAATCTCTTCTGAAGAGTTTCCTCCAATTCTACACTAAAGCAAGTATGACTAAAATAGAGTACATCTTTTTACCT
chr6	6_17129386	17129386	C	A;T	TCATTGAAGTTATCATTAAGGTGCAAGAAACAAGTAAAGTTGTTCTTAGATGTAGGAGCCAGTCTCACGACAAGAAAAATTAAACGCATAATGGTAGCAT[C/A;T]AAAAAGTGTACTTGTATTGCAAATATCATAAATGCAGTATGGAGGACGATTTCTTGCATCACGAACTGTAGGGTCATGTACGTGAGAGGTTTTACTACAT
chr6	6_17154037	17154037	C	T	CATTTTACATAAGTATCCATGTCTATTTTACCGCGTTTTTAGTGTCTTAACGCAGGAATAGAAACAAAAAGAAGAGACTAATGAATCACAGAGGATCTTG[C/T]ACAAGAGCTATGCGAGAAAAGCTCGTCTGGCAAGAATGATTGCTAGGCTAGGATCAACATCATCACGCGAGGATGGTTCATTAGAGGAAAAGAATGGTAG
chr6	6_17161848	17161848	T	C	ACTAATTCTGTTGAAGCTTGTCAAAGACTAACCGAAGATGAACCTGTTTTTCAAGGCTGAAACTGAAAACCACAATGTCATTAAGATAAACTACCATAAA[T/C]TGATCTTATTTCACGCGGAATACCTAATTCGTCAAGGTGTAAAAGTTTGTATGGGTGTTTTTCAAGCCAAAGGGCATTATGATGAACTCGGAGGCCCCAT
chr6	6_17203977	17203977	G	A	TTAATTACAACAAAATTCCAGAAAAACTTCCCAAACTAATTACCAATATACTTTTATAATAATCTAATCACATTCCTATCAATATCATCAATTAGAATTA[G/A]TTCCAGAGAAGACCCCGTCCACATCCGATATGGTACTTCTGCATTTAGAAGAATGCCCTACACTATGCATCCATCACATTCACAAAGGTGCACAATGGTG
chr6	6_17208305	17208305	C	T	GGTGAACCCGAAGGAACACACATGATATCGAGTTGTTATTGATCCCATCGGACCACTCATAAACGTGGCATGAAAGACTGATGGTCCCGTCGCGTCGGAA[C/T]GCACACAATCATAAATCTGTGAAAAGTGGTGATCCCGAGGGACATCATACATGTAGGTACAATCCTAATGGCCAAAGTTAACAGAGACACCACAGTCCAC
chr6	6_17209911	17209911	G	A	GGCTTGATCATCGGAACTCCAAAGTTAAGCGTGTTTAGCTTGGGACAATTCTATGTTTGGTGACCTTTTGAGAATTTTTCTAGGATGCATGTGAATGAGG[G/A]CCAAGCATACTGAAAGAACTCATGTTGGTTTGTATGGACAACTTTCACTCTAATAAGCCTTTAAAGTAAGGATGATGTGTTAGGTCGCAGGGGAATGTCG
chr6	6_17328007	17328007	A	G	AAAAAAACTCATAGTTTTATCTAGTTTATTGTTCTATTTTCTTTATCTATATTCTTGTTCTAGTTTAAAGTAGGAGAGGGGAGGGCACCCCATTACGGTG[A/G]TCTAACGACCTTTAGATGTCCTTTATAGCCACCCTTATAGAATTGGAAAAATTGGAAAATGAGATGTGAACACAAGCCTAGAAAAGAAAGGTCAGCCATC
chr6	6_17330279	17330279	T	A	CTTCAAAGGAGTGCATTGATGAAATAACTCAACTCAAAACGAAAGGTGCAAAGCAGCTCGACTAAGAAAAAGAGAAGAGGGGCGAAAGCCACTCGAGTGA[T/A]GTTAGGAATGCTCCGTTAGAGATTGATTCTTTGATCCTTAATACGTACTTCTCCCTATTTACTCATGGAGATTTCAGTTCTTGTATGGCCAGCCATATGT
chr6	6_17334656	17334656	G	A	CGAGCATACTGATGTTATACTTCGTATGCAACTCTTGACCCTAGCCTATGGTTGATGCAGTTCTTGTCGGACTTTCTTTTGAAGTTTCTCTTTCAAGGTC[G/A]TTCTCAATTGACCCACAGAGCGGTATTGGAAAGATGAGGAGACGGGATAAGGTCGAGCGTCAAATCGACCAAAGAAAGAGGGACAAAGCAATATCACCTA
chr6	6_17388643	17388643	G	T	GGTAAATATTTAGTGTGCTCTCTGACTGAGTGAACCAGCTTTTCACCGTCTTGCTTTCATGCCTAAGGCTATTTTGTAGTGGAATAAATTTAGCTAATGT[G/T]AACAGAGAGTAGATGAAAGGTTGTTATGTCAAGTGCATCTATCAAAAGTGGTGAAACGTAACAAAATCTAACAGTCGAGTAATAGCAGAGCCCAAAAACA
chr6	6_17392093	17392093	C	A	GCATGGCTGAGTGACCAACGATGGAGAAACTACAAGTTCAAATATCACTTGCAGTCTGCAGATCAGACTCGATCAAGAACACAATAGAATATCAGAATAT[C/A]TTCAAGTGGAATGGAAGATCTTGCCACAAAAAGCGCAGACGGTAAAGATGGAATTGAGAGAAGAGTTCAGGTGAATGACATACGTGAAGAACTTCTAGCT
chr6	6_17392352	17392352	A	G	TTGTCTTCTACTTTTACTACCAAGATAAGCTCAGCCAACCTCCTCCATTACAAGATCAGCTTAGATGAATACACATATATGCATAACTATTGAAGTACAA[A/G]AATATAGAAAATCTTAAGGCTTGCAGCAGTCACCATGGCATTAGCAAGGCTTCTCAGTTATCCATTTATCCTTGAATCTCTCTCACGACACATATCATAA
chr6	6_17398221	17398221	C	A	ACATACAGTGATCTTGCCCATGAATTTTCGGTTTTCACATGGCTAACCTACTCGCTGAATTGAGCAACCATGAGCGTGCGAAGTGCAGCCACAAGGTGCG[C/A]GACATGCCCAGTGCACAACCAACCATGCGCACGCGAGATTAGCATGCAACCCAGGGCCCTGCACGCGCACGCCAAGCCTACCGCCCATGCTTGCATATCA
chr6	6_17398421	17398421	G	A	AGCCCAACCCACATGTTTAGTATTTTGGCAATTTTTGCTTGGAGTTCGGATGTTTTCTAAATTAAAGGGACTTATTGAAGGATAAATATGATTGTTTCAG[G/A]ATAAGAGGAGTTAGGATTATTTCCAAGCCAAGGGGTTGAGCCACAAGTCATGAGTGATACTTTACTTCAAAAGCTATTTATAAAGCATGATTTCAAGTTG
chr6	6_17414228	17414228	T	C	TTATAGGCTTATTGAACCACACATCATACTCTTACAGGGGGTTACACCATATTTGCTAGTTCACACGCGTGGAAGTTGTCCTTCCCCTAGAAAGAGAAAT[T/C]ACATGACCAAGAATGGCAGTGCAAGAAGGGTTGACTAATGAAGACAATGCCAAGTTACACTTTCAAGAGTTTGAAGCATTTGATAAAAAACCAACTAAAA
chr6	6_17414554	17414554	A	G	GAGACATATAGGAAACAAGTTCATACTTAAATGGGATGGACCTTACACCTTGTTAAAGAAGTTTACACAAATGGAGCATTCAAGATCGTTGATCGAAATG[A/G]ATTGAGAATAGGCTCAATGCGACAAATTTCTCAAGAAAATTTATGATTAAAGTTATTATGTAAAAATCTTCTTACCGCAAGAACCTAAACTACAGGGTGT
chr6	6_17450546	17450546	C	T	AAGAAGTTTAAGTTTATGTTATGTATTTGATAAGAATTCTTTAGTTATAAGTCTTATCATGTTTGGCTGAGTTGAATTCATGTGCTTGACTAGCGTTGAT[C/T]GCCAATTACTCGAGAGAGTAAGTAACAAGGACATAGCTAAACATCCACAGAAAGGTGTTTAGAAACAAACTCCATTCTAGTGCTTTGACTTTAATCATTT
chr6	6_17455258	17455258	G	T	AAGTCCACAAGATATCAAGAAGATGACATAAAAGGTGCGCATCTTGAAAGAAAAATGTTAGTGCATCGAGAGGGGGAATCACATACAGGTACTTATATAC[G/T]AATCGAGAAATAACTGAGTTGAATTTGGACTTACACCTTACAACCTCAAGCACCAGAAATGTCTTTGACGACACCACTGTCGTCATATGTAAACATAGAC
chr6	6_17462397	17462397	T	C	AAAATTCTGAGTTTCCGATTGTACAATACTTCTAACCAATCAGTAAAAGTAGCCCCGCCCCTTTAAGCTCTACCGAAAAAAATGAGGAATTCTGATAGTT[T/C]GTGGCAAACATAGGTCATTTTGGTGTTTCTTTTAGACAGGGTTCTAGTTCTATTTTTGTAGGCAACTAGTAAAAAAGGATGTGTGAGGAGGTTTTGGTAT
chr6	6_17462694	17462694	A	G	ACCATGGATGATGGATGTATGAGAAAACTGCAGTTCTTGACTTTCTTGGTATGGACTTACTGACACACAATAATTAGAGACCACAATGCAAGGATCTGAT[A/G]AGAAGAATAAAAGGAGGTCAGGTTTCCAGCATAGATATGTCCATATAATTAACATGTTGTATAGCTCAGTTTCTTACTTGAGCAGAACGTGAAGCCCATA
chr6	6_17632729	17632729	C	A	ACAGTTTAATTAACTGCACCACATACATGAGAATTCAAGACATACAGTGTTGACTTCGAAACATACGTTCAAAAACATAACATGAGTTACATTCAAAATA[C/A]AAACTACATAAAACTCCACATACGTTCACAATACATATGTTCACTTCTGGAATTCAAATACACTCAACATATATAGTTGAATACACTGTCAATATAAAAT
chr6	6_18374853	18374853	A	G	TCTAAATCTCTGTCTAAGCTCTCACTTAGATGTTGATCGGAGAAGAGGTGGAAGAAGAAATACTATTATCGATGGTGAAGGACTCTAATACTTGTCCTTT[A/G]ACTAGTATCCTTAAGGGATGACCTCCTTTGATTCCCTTTTTCATTGTGGAATTGGAGTCTTTTATGAGCATACTTTAGGCAAAAAATTAATTACACTATG
chr6	6_18433885	18433885	A	G	GGATTCAAATTTTGATTGTAGTAGTCTAATATGTAGTCCTATTGTTTCACAGGTATATTTAGGAATCAGTAGACTTTGGTTGTAATAAACCGATTGAAGG[A/G]TGCTGCCTTTTGGATAGACCCTTTGAAAAATCGTATTGACCAATATACATCCGAATGACTTGAAATGTATGTGATACTTACTTATTGCGTTACTACCTTT
chr6	6_18814224	18814224	A	G	AACACATGAAATTTAAGCTTCTAAGCTATCCTATTGCATGACTAACTCATGCAGGATAAGCTATATATTAAATGATATAAATAGTATATATCTATTATAA[A/G]TATTTACACTAAGATGCTCTTGGCGGTGCAAGGTGGACATTGTTGGGGTTGATGCCCTAAATTTCGTGGTCTTGTAGTTTGTAATTATATATATTATACA
chr6	6_19033007	19033007	T	C	AATTACCAATTCCAAAGCCACTTTGATTTTGGAAGTCGAGCAGCCTCCCACTTGACATTACACATACCACCATCGCCATGAGAACCTTCCTAGAAAAAAT[T/C]GTGAATCAGCTTATCCAAAGTCCTTGCTACCCTTAGTGCGCAAAACAAAGATAATAAATTGGCAAACTAGCAAGAGAGGACTAAACAAGTGTATCGCGAC
chr6	6_19125523	19125523	C	A	ATCCTATATGTATTGATTACCTTCTGCTCTCATATATATATATCCGAACCACAAGTTTGAACCCTCATTTATTATATGTATGCCGTGTTAGAGGGAGCAG[C/A]AGCATGAAACCTCATCAGACACCCTGCAAAAATCACCTTACCTTTGTCTCTTCATTCTCATGTATTGTCCCTTTTTTCAACCAAATACCATGATTTTAAT
chr6	6_19279807	19279807	G	A	GACAATTAGAAAATTCAAGGAACCGAAACATTAAAGATTGATGGTCCCAAAGCCTTGCCAGCCAAAGTATGTGTGACTTTGTTTATTTCTCGATGAGTGC[G/A]TAAACTTATGGGACTAAAAATTTTGAGGTCACATAAATCCAAAATTACTTAAGTAGAGACTTTAGTTTAGGACTGCAATTATTATTCCATTAAATTTATC
chr6	6_19306920	19306920	A	G	ATCCTGAGTGTATTAGGAACTCCTGTTCGTAAGGGATTATTCTTTGATTTGTACAGGTGAGAGTGGCCAGTTTGTTGACTTAATATGCTTATCATTTGAC[A/G]GACAAGACCAAGTGAGAAGCTGGGAACATAATGACACCAAGATGGAATTCACTTCTTGCCAATTTTAGGGTATATATATAAGTGTTCCCTTAAATGGGGT
chr6	6_19587072	19587072	T	C	TGTGACCAAACCTTTCAAGGTTGAGACGGATGCATCTGATTATGCGTTCTACGATGTTTTCCTACAGAATGGACACCCGATCACATATGAATGTCAAAAG[T/C]TGAATGCTGTTGAGAAGTGGTATATTGTGTCAGAAAAATAGATGCTCGCAGTAGTAAATTGCTTGAGGGCCTGGAAATAATACCTACTGAGTTCGTCATT
chr6	6_19587315	19587315	A	G	TTAGCCAAAGTTGACTTCGAAGCAAGCAAGATGGAAGGAATTTCTTGTCGAGTTTGAACATAAGAAAGGGTCGGGCAATGGGCTGCTGATGCCTTGAGTC[A/G]AAAAAATGAACAACGGCCATGTACATGTTAGCTCACCTTCAAACAAATAAGATTGACGGGTCAGTTAGAGATGTCTTGAGAGAGTTCTTGCAGAAACATC
chr6	6_19653642	19653642	T	C	ATCGCTAGATCCATGACTACTTTGCATGTATATATATAATAACAAGCAGTGAACAACAATTAGTAGGTAAGTATTCTACTTAGAGGTTTGTGTTTTACTA[T/C]ATATGTTGATTAGAAAACTATAATCATGTGAATGGTAGTATGAATTAGAAACTAAAATTGTTAAATGTGAGATTCAAATTACGTTTAGAATTCTTCTTTT
chr6	6_19698383	19698383	A	T	GCATAAAAAAACGCTATCGTATACTTTTGATAGTATTTTCGGGATGTTTTCATATTCCATGTTATTGAAAGTCCGTGACTTTTCCATAGCATTTTTACAA[A/T]GCTATAAAAAAATACTATAAAAAGTCCGTTGTGATAGCATATATATGATGCTATAAAGACTTTTCATAGCGTGAAAAAAAAACTCTATTGAAAAGGTATA
chr6	6_19701447	19701447	G	A	CCTTACTCTGCATGCCCATGGATACAACACCTAACCGCCTCTTGACACCCTTCATTTGCATGCATGACTTGACACATGGCCTTACCGTGTGCCCCATGCC[G/A]CTTAGCTGTACGCTAACTACGTTGCACACATGCCATCGAACCCAATAACCTCTCTTACCTTTAAGACGTGCGCAACAACAGTGCCTTGCATCTTGATGCT
chr6	6_19702098	19702098	C	T	CAAACACCTGTTCTATACTCAACCAACTTCCTTTACTTCACCTAGGGTCCACCCAAATGCCTAACTTCAATTCACCTTACAAAGACTCCCCCCAAGACCA[C/T]GACGCCTCACTTGGCTTGCCTCACACTTGGTCGCAAGCTTCCACCCTTAAGTTCTTGGCCCATCTCACCTAACCTTCACCATCTTGCAAGGCCTCACCTT
chr6	6_19705740	19705740	G	A	TCGTTGAATGGGTTATGGGTATCGTACAAGCAACTTCTCCTTTCCTGAGTCATCTTCCTGTTTGACGTTTTGGAAGTTGGATTCTGCCTTTTGGATTTGT[G/A]TTTTATTTTTGAGATGGACAATCTCATGTAGATCTTTACCAAATAAATGGTTTGTTTTCTTGCATTCGAGGGGTTCTAAATTTGAAGAATCTCTACTCTT
chr6	6_19713223	19713223	A	C	GATGTGTTTTTATATGGATAAGTAGGAATGTAGGAACTGAGCATTTAAGCGAAATTAAAAGAATTCAGGTTTTATGGAAGAAATAGCCTTTATCCCAAGG[A/C]AAGAAAAAAATCTAAAAAGAGCTTAGAAGGGTGTGCAAGTGGCACCTCAATGCTAGGTGGATGCAATGCTGCTTGTTGTGCAACTTTGATCCTTTGGCGC
chr6	6_19864407	19864407	T	G	GTTTAAGTATGAAAAAGTTAATATAGAATATTAATTCCTTTATTTCAGATCAAGAAAGAGAAAAATGGCAGTTTAAGCCAAGGAGTTAAGCTACAAGTTG[T/G]AACTGACTAAGTGCATTTAAATGACAATTTTAAAACATAAGTTTCTAGCTAAAAGTTTCTAATTATGCTTTGAGATTTATGAATGATATTCTTGATTGAT
chr6	6_19870870	19870870	T	C	ACAAGCAAAAGGAGGCTTAAATAAGCCTTTAGGTTGATTGGGCAGAAGAAAAGATATACGCACGCAATGATGTTCCGACAAAGTTCGTAGCACCACGATG[T/C]TATAGGAATTTAGCAGCTACTTTCTTTTAGTGCCAAGCTTCAGCGTCGAAGCTGTGAGACCCGTGCTTGAAATAGAAGGGTCATTTTAGGAAATAAGAAG
chr6	6_19890416	19890416	A	T	TTATCGGCTGTTCATATTCCTCACCATTTTGAATGTTTGAGCTATTTTTCAAATCAAACAGTTAACTATCACCGTTTGCTAAATTCTACTTTTAGAACCT[A/T]GTATGACTTGTCATGGACGCTCTGAATCCATTGGCTTCTTGTTTGAGTTGATTAACATTGATGTGATGAACATCAGTAAGTTCCCCTCGTATATGTAGAC
chr6	6_20097157	20097157	C	T	ATAAAAAACAATTGGCGTTCCTTTGCAGTTGGTGAAGTGGAGCTATAAGAAAGACGTATTGGAATATTGCAAACAGACCCAGGTAAAGTAATTGTATTTC[C/T]GTTCTTTTATCAAAAGTGTCAAATCCTCAAATAAAGAATTTGTATATTCCCAAAGGATAAGAAAAGGTGAGGGAGGAGCATAAAAATGCACCTTTAAAGG
chr6	6_20451178	20451178	T	C	ATTTGACCCTCTAATACCATTTGTTATGACAATGAACCTTCTAAATATATCCATAATGGTACGATATTTTTCACTTTGAACATACACCTTTATGACTTTG[T/C]TTTTGGTTTCAACTCAAAAGGCCTCATACCAATGGGATAGTTGTACCGACTTATATACCCATGATCATCTTCATCCCCTATCTAATCGATGTGAGACTTT
chr6	6_21206761	21206761	A	C	AACAATCGAGAAGAAACCTAAATATTATGCATGATGGAATGATGAACAAAATCTTCATTACGATAGGTTGATTAAAACCGAGCATGACGATGAGGAGATC[A/C]GAGACATGGTCATAAGCTTCATCATGGCAGGTCGAGACACAACTTCCGCTGCAATGACGTGGTTGTTTTGGCTACTCTGCATTCATCCCAACATAGAAAA
chr6	6_21523611	21523611	A	G	TGCTCTTGGAATTGCAGGATGCTGGTATCAATTGCAGTGAGGATTTGTTCATTACTGTGATTAGAAGCTATGGGCTTGCTGGTCGGCCCAAAATGGCTCT[A/G]AAAACGTTTCTACGTATTCAAACCTTCGGTGTTCGACGCTCGGTGAGGTCGTTGAACACGTTGCTCAACGCTTTGGTGCAGAACAATCGGTTTTCTTTGG
chr6	6_21782934	21782934	A	G	TGTGTGATATGTCATTGGAAGACGAGTTATGCGTAGTAGAATTGATGACACTTTCTAAATGCATTGAAATTACTCCCCGTAGCAGCAACTTGGTAAAAGA[A/G]TGTGGTAAACGTTTGAGCTAAGGAAATGGGTATAAAGAAGTAATTAAACAGACAAAATGATTCTACGAGATGATGACACGCAAAATGTATGCAATGGGAT
chr6	6_21889380	21889380	A	G	CCTCACACATATGTTTATTTCTTGCGGCAGCAGCAGGATTGCATTTACTTTTCTGTGATACTGCATCAATCACATGGTCACAGTGCAATGCACCACAGAG[A/G]TCGGCCAAGCATCTATTTCGACTCTGGATTAAACATGAGCAAGATAATCAACGTATTATATCAGCTAAAACTGAAGCAAACAACGCTTTTTCTAATGCTA
chr6	6_21906399	21906399	A	G	GAACTCCGACTCCTAGGAGACGTGCACAGTCTCAACTCTTAGAGTTAGAGCACCACGTTGCAGTATATGGGCACATTTCGATGACGATAGCCCCTGGTGC[A/G]GAGAAACCTATTTCCTCATACGTCGTTCGCTTTAGCTAGACGATAGGCGTGTGTGTGCGAAAGACATCTTTCATCCACTGCCTTAAGTGGGCGGATGTTC
chr6	6_21908444	21908444	C	A	TTATGTATATTGCCTCAAAGAAGTATCTCTTCTCTTTATCTTGTGTAGTAATATGACTAACTTTCCTTAATTGTTTCCAAAGGGTTAGCAAAATTAGTTC[C/A]ACTTTATCTACACTCGTTCACAACCATGTCACCTTTCACATCACACTTGTAGTGGAAATAATAATTGTAACTTAAATACTTGATATATGAATATTGAATA
chr6	6_21910298	21910298	A	G	AAAATTTCTTATTCACCGAGATTATATTTATTTGAATACAACATAAACATGGGATATGAATCAGTATTAAAAGTTAAGTAACAAAGTATCCCAAAAAACT[A/G]AAAGAACGTAAGTTTTTACTAACTATTTTCCTTCCAAGTTTGCGTTGATAATAATAGGAAATAAATGAAGATTTGCTCAAAGAAGACAACTTCAATAAAA
chr6	6_21921331	21921331	G	C	TGGGTTAAGAGTCATGTATCCTGTAAAGCGCTCTTACTGGTTTGATATTTATAAGGTAAGATTACGTTATTATTATTTTTTTTTGGTTTTCATATCCATG[G/C]GATGTGTAGTAAATGGACTTTGTTTTCTTTGTTTGTGTGCAGAACATCGATAAAATTTCTCAGGTCCATTGCCCTATTCTCATCATTCATGTAAGTATGG
chr6	6_21931436	21931436	T	G	AGGTTGCGTCGTCTGTTGCCACGTGTCGTCCATCCATCCTCGTGCAACTTCAAGTCACGAGTTTGAATCCAATCGCACATATTTTCTTCTGCATTTTCGA[T/G]CCCCACGTCGCGCGTTCGAATCTTAACAGCTGCGAATGAATCCCACACCATTTTTTTTGTCGAATGGCATTTTCGTAAATATTATGAACTTATCATGGCA
chr6	6_22000099	22000099	T	C	CAGTTAAAATATACATAATTGTTGGCCAAATTTGATTCAATTATGTCTAATAATGAGTTTGAAAAGTCTTTGTGACGTTTTTCCCTTAAAATTACTAAGA[T/C]TGATCTATCCATTTCGAATCTAGACATTGGAATTAAGGTTAGGTGGACAACATCTATATGAATAAATGAAAATTCTTTTTGGTGTTTTTCTATTTCTTTT
chr6	6_22028464	22028464	G	C	GTTTTCCATACCAGTGTGAACGTAATAAGGGCCTAGTTTCTTGTACATAACATAACATGAAAGTTGGGAGAGAGTTTGTTAATAATAGTGAGGTGTGTTC[G/C]ACCTAAGTTCAGTTTCAGACCGATTATAGAGTAATGTGCAATGAATTAAGTTAATCTTTTAAAGCTTTTTGTAAAGTTTATTATTTACAAGTTTCAACTT
chr6	6_22036198	22036198	T	C	AGGAGAGTGTGGAGGTTAAGTATTTTGTGAGTGATCATTGAAAGCAAATCAATGTTTTGCGAGTATTGTCATGAAAGAGACCTTTTTACAAACAATTGTA[T/C]GAAAATCATCTTTTATAACCTTACGTTGATATTATTGTATGATATTGTATTTTACTATAACTTATGTGTTGGAAGTAAGATGTTGAACTAACGTTTCTCG
chr6	6_22037900	22037900	A	C	TGTTAGCTTCAGATGGGTTTAACCCATTTGGTCATATGAGTAACTTGTACAGTACGTGGTTTGTTATGTTACTTCCTTACAATTTGCCACCATGGAAATG[A/C]ATGAAAGAGATAAATTTCTTCATGTCACTGCCTATACCTAATTCTATATCTCCTGGTAGGGAAATCAATGTGTATCTCCAACCATTGATTGAAGAACTTA
chr6	6_22041298	22041298	A	C	TTTCATGCATGAGCAATCACAGACGAACAAGGCTGCTAGACAGAAGCAACCTTATAATCATAGGAGTGGATTGAAGTTGCTTCTACAACAACAGCACGAG[A/C]ACGCTGAGCAAAGAGGGGAGCCAGTCGGCCGTGTGGAGTTGTTTTAGTAAACACACGTTTGAGACTGGACATTCGTGTCGCAGGCCACAGAGGATGTGCA
chr6	6_22163731	22163731	T	A;G	TGGAACAAGGACTAGCAACGAAAGCTCTTGGCATTCTTGAAGAGATGCCGAAGAAAGGCCTAACTCTGTCTCCCGTATCCTACTCTACAGCCTTGCGAGC[T/A;G]TACCGAAAGATGAAAGATGGGAATGGTGCTTTAGAGTTCATGGTTGAGTTGAGAGAAAGATATCATAATGGTGAAATAGCGAAAGACGATAATGTAGATT
chr6	6_22170747	22170747	G	A	TCAAACTTAAACATCAATATGTGAATATTTGAATTGATGCGTAATGAAACAAGGCAACAAGGTTGTTAAGGAGAATGAATTACATCTTGAACTTTCAATA[G/A]CACTGGTTGAGACCCTCACAACACACTTTTATTACTGTTTTTGGTTTTGTTTCTACAATATATATTTGTGCTTATTATGACCATGCACGTGAACCTCGGA
chr6	6_22175709	22175709	C	A	AACTTTATTTGTTTCATTCCCTTCTTTGTTGGCCTTTTGCTTTTGGGCACCATTAAAGGTTAGCTTCGATTTCTTAGCTTGGAAATTCTGCTATTTGTTT[C/A]CTCTTACATAGCTGTGCCGGTCAAGTTTCCATTTATTGTACACTTGCTTTTGGTCCCATACGAGATTTTACACCTTGTGATCTTTGTCTTAATCTTACTA
chr6	6_22223555	22223555	A	G	AGACCTTTGGGCCATGAGGTTCAAATTACAAATATAAGATTAAAAAAATTCAAGTTGAAGCATAAGGATGTGGATCGAGCCTCTAAGCATAGTTTCGTAT[A/G]CTCATCGACTCCCTTTTTTGCCTATTATGTTGAGGGGGAGAATGGTTGTGGATTCCTGATAACTTGTAGAAATACAAGTTATTGTAGCCTCTTTTATAGA
chr6	6_22226613	22226613	A	G	TAACTTGGCACCTCTAAGAGTAACCTATAACCTATCCTTTTCTTAATGAGATATAAAACAAACATCTCAGTGTTCGACCTTAGTCTTTACAAAAAAAAAA[A/G]CTTTCTATTAAATTTATACTTGAGTTTAACAAAATGAAAACTTGTTTAACGATAAATTTCAACTCATATAACCTAGATCAATGCATATATTCAAGAGAAT
chr6	6_22226759	22226759	A	T	TTAACGATAAATTTCAACTCATATAACCTAGATCAATGCATATATTCAAGAGAATAGTGTTGTCTCTGTGAGCTTTTATGATTAAAGTGCAACTAGCTTT[A/T]AGCATCGCTGTTAGAGATTTTTCTTGATTAATCTAAATATTGGTTTGGTTATTTTCATTCTTATAGGTACCATCTCGATGACAGATGTGTAATAGAGTTT
chr6	6_22228143	22228143	A	T	AAGGAGAACAAGTGTGGGTATTAGGCCTCGAGAGGTTACCACACTTAAACATAGATGTCTATAAGTCTTGTAAGTGAAGCATTCTTGATATAACTTGCTT[A/T]ATGTAGCTTGGTTATTTGGATCTCGAAAGGTGCACATGTGTGGCATATAACGACTTCGAGAGGAGCACGTCTTATCATAAGCATGTTAACTAAGTTATAT
chr6	6_22239853	22239853	A	G	TGTGTTGGAGAGGAGCGACGATAGGAAAAATTCAGCGATGGCGCTATGAATGGTGGTTGTGGCACAATCATGATTGGGGAAGAAGAGAGGTGAGACAACC[A/G]AGAGAGATGATGCGACTATACCTCAACATTTCGTGGCTTAAGCGTGGCGGACGAGGTGAACGATAGATGAGTGGCAATACACGACAATGATGCTATTTGA
chr6	6_22250435	22250435	G	A	TTTTAACTTACTTTTAGAATACTTTAATTGTGCGTAATGATATCGTAATACATGCATATAAATGTAACTAAATAGTTTTGATTGATTACTGCTGCAGATG[G/A]TACCGGTGGCTTTGAGTGACGTATTTTTTCCCTCGCACGCCATTCTATTGATCTTCGTCGTCACACTTCAAATTGTATTTTTTGAAGTTAGTGGTTTGTT
chr6	6_22383712	22383712	C	A	TAGGCGTTCAACAAACGTATAATACACGTTGAATGTCTAGGCGGCACACCTCCACTTGGTCGTAGGAAGTGGCAAAGTTGGAGCGGGGCATAACAATGTT[C/A]CTTTTGAAACTTCAGCGATCAAATAGACACTAACCCCAAACTTCAAAAATCAAAAGTGTATTTTTCCTTAAATTTTTATTTTTTTTTGTTTGGTGATTGT
chr6	6_22418590	22418590	C	A	GATTAGAGAAGCATTTTGAGATACCCTACCTAACCTAATCATGGTCTCCGATAATATTATGGAAGAAAATTTAGTTATCCTTTTATAATTTTAACAAACT[C/A]ACAACGTTCATGCATTGGGAGCGATTCATTGCGAAGGGGAAAAGCTAAGAAAAATTTAGCCCACACAAATGGGTGTATATCGGTATGATCTTCAACTCCA
chr6	6_22515256	22515256	G	T	GCATAAACATCGTTGGTTTAACCGTCCGAGTGTAGGTTTTAGGCTTAGAGGCTGGCCTATTTAACATTGCGGTGCTTGTTGGACGCAACAAAGTTGTTGA[G/T]GGATCTAGAGTTGATCCAATTGTTAGATTCCTTTGGGAGGAACCTTAACGACGTCTAGATACCCTTTGAAAGCTTAGATCCATGGTGTAATTGTCTACAT
chr6	6_22705174	22705174	A	G	AGTCAACATAATCGTTTAGCATGGTCAACACAATTGTTTAGATTTGAAGTCATCCGTCATTTAAAAAGAACTACCACTATAGTGTGGATATGATCTAAAC[A/G]ACTACTTATCATAGTCAACACGTTCGTTTAGCATGGTCATCGTTAAAAAGAATTACACGATTGTAGATAATTCGTTTAGACTGTAATACACGATCATTTA
chr6	6_22718760	22718760	T	C	GGAGAACACAGATAAAAAAGAAGAACAAATCGATTTCGGATGAAGACGAATTGAGGGGAAGAGTTAACACGGGTTGAACACAAAAATGGAAGAGGTGTAT[T/C]GCCGGATTGAGGGGGAGGCCGAAACCGGGTTAACAAAATGGAGAAGAGATGTATCGCAGAATTGAGGGGGAGATGAAATCGGGTTAAGGAAATCCTAAAA
chr6	6_22818785	22818785	A	G	TTAAAAAGAACTACATGATCATATGGATATGATGTAAACGATCATGTACCATAGTCAATTCGATCGTTTAGCGTAGTCAACACGATCATTTAGATTTGAA[A/G]AATTTCTTCCATTGTTAAAAGGAACTACAAAATTGTGTTGATACTACCTACACAATCGTGTATCATTTCCTACACGAGAGCGTATCATGATCGTTTAGAA
chr6	6_22845471	22845471	T	C	AAAGCTCATATCGCGTATTAGTTCATTGTGTAATCTTTCTCATCGTGTAGCTAGAATGCAAAACCCAACTTACCTTGCAATCTTTCCAATCTCCAACTTC[T/C]ACCGCATAGTAGTCTTCATCGCATAGTCAATTCTTGTCACGTATAATCTCATCGTAGTGTAGAATGCGATCAGGGTCTTACATTTTATTTCTTTGAATTT
chr6	6_22926218	22926218	G	A	CAAGTGAAAGTATGTTGTGTAGTGGTGTATTATTGATGAGTGGAATATATCAGACTAGCATCATTCTTGCACCTCTGTGATTGAGTTGATTAAAGTTGCT[G/A]GGTTGATTAAAACAGTAGAAGATGTTGGCCCTTTTCAACCTAGGCTTATGCATGAATTAATTGTGAACCTACCTACTGGGTTTAATGATATTAGCTCTGC
chr6	6_22939361	22939361	C	G	GATCTCAAGATCAGGCGAAGAAGAAGCATGTCGAATGTTAAGGCCACCAAATACTTATTACAAAGCGCCAATAGACAATGGTATGATTTGATGTCACACC[C/G]CCTCCCAAACCCTCTTCTTTAAGTCTAAGAGAAGGCAAGAAGTCAACAGATACCATTCTTCACTCAACGAAACTTACTGGAAACATACTTAAGTACTAAC
chr6	6_22955422	22955422	G	A	CATTCTTAAAACATCAACGAAAACCATAATGTAAATAAAAAAATATTTATTGTCAAAGTCCCTTGTACATTACACACGCATGACTACGTCTTTATAATTA[G/A]ACATGTACTAAAACATAGGAAATAAAACAAAGAAACGACATAAATGCACAGTAAGGACTTCTTTTTTATGTGGGAGGCCGTAGGGACTGTAGAAGGTGAA
chr6	6_22965616	22965616	G	A	GTTACATAGCACCATAAGCATTATGGTTGTCTGGTTTCAGGCTAGCTTTATCAACCAGTACTGACTCATGGGAACTATCAACACTTGCTCACAAACTTAA[G/A]AACATATGTGACCATCTCAAAAAGAAGCTGGTACTCTGCCACCAATATATCGGTAGATTAAATAGATGGTTCTCTCTCTCTCAAAATGTGCACAGACATG
chr6	6_23014045	23014045	G	C	AATTTGAAGTAGATTTTCTAGAATATCTATGAATTTGAAAGTCAAATTTTGAGTATCTTGTAAGAATCAAATTCTTAGAATTATACACAAGCATGTAGTC[G/C]CTCATTCTCGTATGATACTTAGGGATAGTTTTAATGACAGTCAAGTGAGCTAATCCTAGATTAGATTGATATTTACTAACTATCCCCACCGCATAATAGA
chr6	6_23016548	23016548	C	A	GATAATTATTCTCATGCAATCAAACGTCATCTTTAATATGATAATTATAAAGGTTGTACCCAAATACATTATGAATTATGTAGTTGACAATGATTAACTA[C/A]GATGGAATTTATCCCTCTTATCATGGAAAGATATCTTCGATTAAATGTGACTACTGAAATGCATGGTCATGCTATAAATGAATTAAAAAAGATATTAATA
chr6	6_23167389	23167389	A	G	GTGAAAACAAACTCTTTGCCCAGAGGTGCAGAGGTTGGCAACGAAGTGACCTTCCCATCTCAAGGCACTCAAGTCCCCGACTACTTACTAAATCCTTCAA[A/G]ATACACACATTATACTTTCAACTCGTCCAATGATGTAGACGAAGAGTCTAACAAGAAAGCTTATATGAATTTCCTTCAGCTGGTGAGAGAATCAAAGAGA
chr6	6_23193904	23193904	T	A;G	CACAAAAATAAATATACGAGCATATTTTGACTCAAATGCACGTATATATTTAACAAATGGTAAAAATAAAATATAAAGATAAATGGAAGGAAAAATAACA[T/A;G]AAATGGGAAGGAAAAAACAGTAAGAGAAGTCACAGAAGTCGTCAGCCATCGTGGGTCCTAAAGTTGAAGTCCTCACCGTTGATAAAGTTATAAGTAATAA
chr6	6_23214176	23214176	T	C	TCAACCTTTCTTCTTCGTTAGTCATCTTCAAGAGGAGAGTACGAGTTAAGAGACTAACTTGTCCACATCTTCAATCCCTGTTGACCTTCCTAAACCCATC[T/C]GGAGTGCCCATGACACTGTACCCACTTAACAAGTCCCTTGTATAACTTACTACATGAAAATCTCATAAAGGAAATTGGGTCCACTACTACTTTGCCAACT
chr6	6_23248716	23248716	A	G	TCTGAAGTTCGAAGAAGAAGAAGTAGCCTCAAACAAAGGAAGTTGCCTGAGAATGTCTTAAGTTCATCCATTATCATAAGTAGGGCACTCAAAATTGGTC[A/G]TCGGACAGAGTCTCATTCTCTAGAAGGAAAGGTGCTCTCTTGATTGTAGAAGGCTAGGTGTCAGGCACGGAGCAAAGAGTGAGTTGTAGAATAAGATAGA
chr6	6_23248827	23248827	T	G	TCTCATTCTCTAGAAGGAAAGGTGCTCTCTTGATTGTAGAAGGCTAGGTGTCAGGCACGGAGCAAAGAGTGAGTTGTAGAATAAGATAGAAAAGGGGAAA[T/G]TGTTCTAGATCTCAGGATTGGAGTTTCACACGTCCCAATTCACAGACCTTTTTAGGCGGGGAAGGATCGTATTCTATTTTGATACTAGTTTAAGAAACTT
chr6	6_23322427	23322427	A	G	TTATGAAGTTAAGGAATAAGAGGTTGGTTGCCACTTAGGTGTCCAAGCTTGCCGCACAAAGGCATCTTTGACACGTCTGAGAAATGGGTTTATAGGACTC[A/G]AGAAACCCCTACCCATTGAATCCATTGAAGAAGCCATCGTTAGAAGGCTTGATGCAAGTGACTCGAGTTTGACGAAAATGTCAATTCCCACTACGCGATT
chr6	6_23359301	23359301	A	G	TTATAACAAATGAAACTTTGTTTCGCATTATTTATATCATTGAAGTTATCATTGAAGTGCAAAGAAAAATTAAAGTACTTGAACGCAAGGAGGCAAGCTT[A/G]CGACTAGAAAAATTAAACACGTAATAATGGCCCAAAATTTTGTATTTGTATTGCCAACAAGACAAATATAAAGGATTACAGTTTTCATAGAAATTACAAA
chr6	6_23368420	23368420	A	G	GGATGGGACTATTCTATCGAACTTCTCAACTTGTTTTCAATGTCTTTTACCATCATCTTAAGGATGGCAACCATTTAGTTCTTAGTGGTGTTGTAAGAAG[A/G]GCTTTATTACGAAAATTTACATTGGAATGTCAAGGATCAAGAGTTTTCTTCCGTTTGTCACAAGTCTTTGCTTTTAGAGTGTCTGGATAGTGCAGGAAGT
chr6	6_23368548	23368548	A	C	TGTCAAGGATCAAGAGTTTTCTTCCGTTTGTCACAAGTCTTTGCTTTTAGAGTGTCTGGATAGTGCAGGAAGTTAGCACAAGATTATAGATGGTTTAAGG[A/C]AACATGCATCAAATACTATGGACAATGGTATGTAAGAACGATGGGTATTTGGTAGAAAGATTATGCTTATGAAAAAAAGTCTAGTATAGATTTTTAACAT
chr6	6_23381164	23381164	T	C	ATAATTGTAATTCTACAAGTTATCAGTTGGTTTGGTACGACTTTTAGTATATAACTCACCTCCAATCACTCTATATATTTCACTAAATTTACCTTTTAAC[T/C]GATGACAACGATCTAAACATCATAATGAGTCCAACTAATTGGAACTGCTCAAAAAGGAACTAAAACGAGCAAAAACATCCAAAACGAGCAAAGGCTTGAG
chr6	6_23410769	23410769	A	C	GTGTAGTGCAATGTAATATAATCACTTAGATGCAATTATTATAAGGAAGAAACCATCAGTGAGTTGTTTTACTCACTCAAACATTTTTTATTATGAGTTT[A/C]TAAAAGAAGGCGACACAATCAATGTAGTATTTGATGTAAGGAAGTGTGAACCTTTGGATCTGCAAACCAAAGGTTCTAGAAAAATTAAGCCATTTATTGA
chr6	6_23462333	23462333	T	C	TGATCATGTGATTTCTCCCATGACTAGCAGATCAACTAAAACCACCGCCAATAATCAATAGTCACCACCAAGTCAAGCCAGCCACCTCATCAAGCTCCTG[T/C]CAACATTCTTGATGGTAACATCGATAGACTGCTGTAAGCCAAAAAGAAAACCCATTAGCCAAAAAGACTTGAATGGAAATCATATTTGTGTTGCCCAGGT
chr6	6_23639068	23639068	G	T	TTAACAAGATCTTTACTCCAAGAGACTAATATTGCATAGTACATAGTTAACCCTAACAAAGCATATAGTTACATGACTAAGTTTAGCTTATCCATGCTCA[G/T]AGAATCATGCATCCAAAGTTAGTTCTCGCACGTTAGAATCATGCGGTCGAAGTCAGCTCTTGCACATTAAAATCACCGGCCAAATTAGCTCTCACATGAT
chr6	6_23683540	23683540	G	A	ATTCCATCCTACCACCAAGTTAGACATCTTCAAGATGATCATCCACCCAAATTCACTAGTCAAGCAATTAGGGCCTCAAGTAGCATCAATGTAACACCTG[G/A]TTAGTTAAATCAAACCCCTAGGACACATGGGTGCAAAACTAGATTCTTTATCAAAATAAATTATTAGGAATATTAGACTTAAACAAACTTTAAGTTTTAC
chr6	6_24159384	24159384	C	G	CGCAATTCCATCTCTTTAGCACCTATGTAGATTATCTTTGTTTTCGGTATTCCAAGGAGAAGCTAGCAATTGCCTCGGACACATCATAACAATGGCCTAA[C/G]AATGCTGACTGCAACTACAGAAACACTTCCAAGAAATTCCATTCCTAAACGCGACGCCATCCTACAGCATATATGCTTACTCTAAACCTGTGTCCATGGC
chr6	6_24516070	24516070	A	C	AAGAACTTACTCTGTATATGGTTGCACATCAATAATATTCTCAAAAACATATCGATGAGCTTGATGTAAAAGCTCTTGTTCAGGTATTTTAGTAACTCCA[A/C]TTGACAATTTCTGCCAAGTTCTAAATTATCAAAATTGTCACTTAACTTTTGACAACCAAGTCCAATAGGATCTACTTCATATAAAAATTCTAAACAAAAA
chr6	6_24612033	24612033	A	C	GTCATGTAGGCATGTAGGCTTTGAAAATTGAAAGTTGTCTCCACAAACCAACACATGTTCTTTCAACATATTTTTCTTTCACTCACATGCATCCTAGAAA[A/C]AATTTCAAAAGTCACTCAATATAAGACTGCTTCAAGCTAAGTAAACTTAACTTTGGAGTTTTTATAATTCAGTCATCGAGAAGGAAGGTGCATCTTGTTG
chr6	6_24630434	24630434	G	A	GCATGACTCTAACTTCTCAAGAACTTTTGCTCTGATATCAACTCGTCATACTCCGCCCCATAGTCACTTCATGCACCCATGTGGAGGCATGATTACCTAA[G/A]AACTTAACACATGTCTCTTTGCGAGACATCACGTTGAATGTCTTGTAAGCGGAATAATACAACAATAATCATTCTAAACCCGAAATGAGAACTAATTTTG
chr6	6_24650961	24650961	G	C	TAGTCTATTAATTTGTAAACTAATTAATCATTGTTTACAAATGAAAACAACATTCATATGTTCATTTGTATTTAATTGATGTTTTAAGTATTTTTTGTGT[G/C]AAAGTATTGTTGTGTTGTTGTCTGTTAAATACGTACATTACACAAAAATTACACAAGGGTTAAAAGAAAGCGAAAGCCATATCTTTATGCAAAGTCTTGA
chr6	6_24813733	24813733	C	T	AATATTTCACAATATGTGCACCACATACATGTATTTTCTAAGGGAAAAACTTTGTCCTGACATGTCACATCATACCTTTTCAGAAATTCGCGTGTCGCCA[C/T]GTCGGTATCGTGTCGTATGCTGGTTTTTAAGTAAAGTCTTGGAAGCATTCGAGGCTTAGAATGACGTTGATAGATGCAAGGAATGTTGGGAATCATCATG
chr6	6_24939033	24939033	T	C	GGCTCGCGTGGTGGCTGGGGGCGCGGCTCGGATCCACGTGGGTGGCTGGCGCGAGCGGACTCACACGGGTCAGGTTGAAGGCGAACCGACTCAGATTGTA[T/C]GGATCGATGGCGGACGAAGGGAATCGGCTAACGGCGACGGTTGACGATCGACGATGGCTTTCAAATGGAGGAGATCGGACGGAGGGCATGGTGTGAAGAC
chr6	6_24971279	24971279	T	G	TTCAGCAATCATTCCTTGATTTCCACCTTGAGGACAAGGTTAAATTGGAGCAAGAATGCAATGTTAGACCCTCAATTATACATCAGTATCGTAGAAGAGA[T/G]AAGAATGTAACTAATTGTGAAAAAACAAATATAACTATAAAGGAAGGGGAACCACACAGAGAGAGAAAGGTAGTTCGTTTTCATTTTGGTGAAGTTCTAT
chr6	6_25039674	25039674	A	T	GATTCTTATACTCCTAAACACCTTGATGGGAAGAGTAGCATCTCAGTGGATGAAAGAAGAAATGTAGCTTATAGGTTTTATTTTTGTACTTGCGAGGAAT[A/T]AAAAAAGAATTGTAATTGTAAAGTATGGGATCAATTAATAAAAGCAGAGTTGTGTTTCCTATTTTTCCCCTTTGTTTACGCTTATTGCTTAGTGGCTAGT
chr6	6_25043112	25043112	G	A	AAGGAAAACCAACCCGACCCAGTCCAATTACACGGGTGTGCTTTGATGCTTTTCTGCAGATTCGGTAGGAATAAAGCATTCAAGCATAAGAGTCGAGGTA[G/A]GTGTTTTGCTCAAAGGAGCGTTGTGAACGTACCCTATAGATAGTGTAGTGGATATGAGTACGGAGGTTATAGGAAGAATAATCATAATAATATTATTAAA
chr6	6_25043272	25043272	T	G	ACGGAGGTTATAGGAAGAATAATCATAATAATATTATTAAAGAAAAAGACTCAAAACTTAAAAGCAATGACTTCCCTCTGAAGTTTCGATCTTCCCGTCT[T/G]GCCTCCATTTTCTCAAAACTCCATTGTCATAGCTTTACTTCAAAACTCGTTAGGGTTTGAAACTTTGCCTTCGCGCTTTCTCCTCATCACTCTCCAAAAT
chr6	6_25767625	25767625	T	G	TTTCATGATTTAGTTTTAGGGGGACATTCGGGATTTTTTAGAACTTACCAACATATGAATGGAGAGATACATTGAGTGAGCATGAAAAATGACGTGAAAA[T/G]ATATGTTGAGTAGTGTGAAGTTTGTGAAAGAAATAAAATAGAGGCAATCTCCAGCTGGACTTTTACAACCGTTACCTATACCCAATTTAATCCTCGACGA
chr6	6_25785586	25785586	A	G	TTAGAATATATAAATTAGTGGCTTGAAGAAGAAGATGCATGTTGAGGATAAGTACGTTTGTTGTGTCCTTTTACTTTACAGAAAGCGCATATGAGTGATT[A/G]GCCAAACTCTTTCCAATCCATTTCATTATGAATCCTGTTAGTTCTTGGCCAACCGGTTCCTTTAAGTAAGTCTACATTTAGGCGAACTTTGGTGAATGAT
chr6	6_25861185	25861185	T	A	AACAAAGCACAAAATCAAGATGTTTGAGGAAAATATTGAGGTTTCCTTACTAAGTTCCCATCACTCTTAATGTTCGTCCTCCGGTTTGATCTCCACCACA[T/A]GTTTTAGCCAGCCCAAAATCAGAGATTTTTGGATTCATATCCATGTCAAGTAAAACATTACTGGCTTTTAAGTCTCTATGTATAATCCTCAATCTCGAGT
chr6	6_25889392	25889392	T	C	TCCCCACCAGAGTTTTACCAAATTGAGGTGGGAAAGAGGAACATTGTCGTAACGTGTGATAGGAGAATACCAAAATCAGTCGCAGAGTTATGCTCATGCC[T/C]CGAACTAGCCAATCGTAACGGGCAGTTCATTGAGGGATTCTTAAAAAGTGCAAGCTCACTGACTGAGTTGTTGAAAGAAGAAGACATTCATTGGGGTGGG
chr6	6_25889933	25889933	T	C	AGATGGCTGATATCACTTGAGTGTGCCTAGAAGAAGCTTCAAGGCCGATGGAGGAGAGGGTGGATCAAAAGTGATGCCCCCTTGAGTTCGAGTGGACGAC[T/C]AAGTTTCCGATCAACGGTGTAACAATGCCACACAATTATCTGTCAACCTGAAACAGAAAAAAGATAGAGAAGTCAAGGAAGTCCTTGCCGATAGAGTAAG
chr6	6_25890138	25890138	A	G	GGTAGAAGGCCCACGAGGGAGCTACATAAATTCCTAGTGAAGTGGAAGAACCCCTCGTGGAGGTAACAAGCGACGAACATGTCGAAGATCTTGAAGCATC[A/G]AAGAAGAAGACCGAAGAGCTCCAGCTTTGCCAGTTGACAGGGACATCAACCATTTAGGTGGGAGAGAATATCACGAGCATACTTGTCCAAGGTGTTGTTT
chr6	6_25999970	25999970	T	C	GAGACTTGTTGTGAGGTCCTAATCGCTTACCATCAATGTGATAAAAACCCTGCGACAAGGACACTAAACGAAGAGATTCTTGATTATAGATTATTTTTTG[T/C]AGAAGGAATATGCATGAGGTCATGACCCGGAGAAAGGACGTTCGGGTGAAGAGAAGTATAGGACATTTCGCGAGGGAACATGCAAAGGGGAAGAAGGTGA
chr6	6_26042264	26042264	T	A	TGTGTACCTTGACCAATTTTATCAGCACTTACATGTTCTGATTGTAGGGCTTCCCTTCTAAAGAGAGATCAACCCACATGGGTGCTTCAATTTCTTCCTG[T/A]CTCAATCAGAAATTACACACCAAAAAAAGCCTCATTATATAAGGCCTCTGTTTATTGTCATCAATTTCGAAAAATAATGAAGAAACTCTTCCTTAGTTTT
chr6	6_26064427	26064427	G	C	ACAAGGAGAAACTTTAGGGAACGTATGGTTTGATGAACTGTAGGGGTTGTTTTCATCATGATGTATTCAACTCTCTAATACAGGGTCACTGGTTTCTTTA[G/C]GTAAATATGTCATGCCCATCAAATTTCTTGGGAGACAATCCGCAGCTGATGATCAATGTGAAGATATTGAGCTGGTGGAGAATAGAAACAGCCGCAATTA
chr6	6_26231167	26231167	T	C	ATCATACATGAACTCCAACGTTAAGCGTGCTTAGTTTTGGACAATGATTTTCTTGGGATAACATGCTAAAAGCATTCGTGTTAGTTTGTGAGAACAAATT[T/C]CACTCTAGAAACATTCAAAATAAACAAGGACAACTGGATGACGTTGTTAAGTTGCAAAGGACACAAGAGTGATAGGGCTATCAGATGTTAGATCTATAGG
chr6	6_26565620	26565620	A	G	ACTTAAAAGGTCATAATAACTTGTATTTCTACAAGTTATCACACTTGTAATTTTAAACAATGCTTGTTCTCAAGCATAGTTCCATATCAATGCTTGTTCT[A/G]AAGCACAATTCCACATCCAAGACTTACCTTCCTCTTCACATCCAATATACTTCTCATAATGCATGTTATCTTTACTGGCCATTAGGGTTCACTCTCGTCC
chr6	6_26565909	26565909	T	C	ATTTTTAGAAATGGCTAAAACTTTCATTTGGGATTTGGTGTTAAGTGGAAAATCATAGGCACTCTATGAGTCAGTTCCTCTCCTCAACTATAACTCTTAT[T/C]GCCATTTTTACTTTTACTCTCAGCTTTTTGTTGAAACTTTACTTCATATTTATGGTGCAAGGCGACAACATTGGAGTTCTTATTAAAATTTTATTAAGGA
chr6	6_26570241	26570241	A	G	AGTAATATGGGGAGAAGTACATACACCGAAGAGTGTGACGATGATGTAGGTGTCCTGTTAAAAAGTTAAACATCTGTATGAAGTGGGTGAACGACCCTCT[A/G]AGGTAAAGTAAATGTTATGTGAGTTTTTAAGAAGAAAGTCAGGCGAGTTGAGCATTCGAAGAAGATAAGGTTAGCATTGCAAGAGAAATGTCTAATCGCG
chr6	6_26570421	26570421	G	A	CAAGAGAAATGTCTAATCGCGAGTAATAGGCTGCAACGTGTTAAACATAGATTGGTTACATGGCCTGATGAATGGTAGCTTGACACGTGTAAAGCATGGA[G/A]AGGACCCATGGATGTGAAAGGTCACTATAAATAGGACCAATGAGGTCGAAAGAAAAAGATACATGAAATGTTAGGCATTCTAATAAAATGACAAAAGGAA
chr6	6_26654227	26654227	A	G	ATGTTCTATCTGAAGACATCAAGATGTGTGAAATACTTCAAGCAAATGTCCTGCTCGAAAAGTTTCCTCCGTCATGGAATGACTACCAAAATCACCTGAA[A/G]CACAAAAAGAAGGATTTGAATCTTCAAGAACTAATCAATCACATGCACACAAAAGAAGCCAACAGATTGAAAGATAAGTTAGCCTCTAAAAATTTAAATT
chr6	6_26654390	26654390	T	G	CAGATTGAAAGATAAGTTAGCCTCTAAAAATTTAAATTCAGTTAATGCTAACCTAGTTGAATCTTCTGCTGTAAATAGAGACAGGACTAAGCAGGATAAA[T/G]GACATAAGGGAAAAAACTCAGAAAAGAGAAAGTTCAAGGCTCCTAGGGGACAAATCAAGAAGAAGAAGCTAGTTTATTATGTATATGAAAAGGAAGGACA
chr6	6_26745362	26745362	T	A	GAGCTTTATCATGTAAAACCCATTGATTCCTTTCAACCTATCTCGGACAGGAGAGCCTTCATTGCAATTGACCATAAGATTTGAGAAGCGTTTGCCAAAA[T/A]AGGGTCCACTAATTGCTGAAGAATTTTGTCCCGAAATGACATGACGAAGATCCATTGAAGATGGAAAGAGAAAATTTTCTCCCAAGCCGATTTAGAGAAG
chr6	6_26767033	26767033	C	T	CGTGACACTAATTCACACACCATGTAGGTGATTTTAGAAATTAATATGAGGAGAGGTGGTAAAAATTACTACATATTTTTTGTTGAATGATTACTCTAGA[C/T]ATACAAAAATTTACCTTTTAGAATCAAAGGATTTAGGAGTGGGAAGGTAGTATATATAGAGACCTACTTCTTGGAAGTTATAAATTGCGTTGGCGGTGAT
chr6	6_26795015	26795015	C	T	TGCCTAGGTGCATTAGATGGAACATACATAAAAGTCAACGTTCCAGCAAGTAACCGGGTTAGGTATAAAACACGTAAGGGAGAGATGGCCACAAATGTAC[C/T]TGACTTGTGTGACACGAAAGGAGATTTCGTTTACGTACTTGTTAGTTAGGAAGGATCAGCTGCAGACTCACGTATCCTACGTGATGCCATTTCAAGACCT
chr6	6_26855070	26855070	C	T	TCAGTTATTACTCATTGAACTTGTTTCTTGGGATCTCCAGTATTTCAAGTTGGCTTTACCTCACAAGTGATTCAGTTTTTATAGGCTTGAGTTCAATTCT[C/T]TTTTAGGGTTTTGAAAATCTTTTCTCTAGCTAGTCCTTTCGTCAAAGGATCAGCAAGTTATCATCAGTCCGTACATGATCCACTATTATTGCACCATAGT
chr6	6_26867866	26867866	A	C	GAAATCCTCTAGGGATACTTTCAATAAAACTCTACCAATTAGAATTGTCCTTTTCTCTTACATAAAATTATTTGTTTGCTTGTGATGTAAGTATGTACGA[A/C]TCTCTTTCAAATTGACTTTGGTTTTGATGTAAGTTAACAAGCATAAATCCATCTTCAACCTTTACACCATTGTGGATTTTAGCCCAATCACATTTAAATA
chr6	6_26882684	26882684	A	G	AAACACTATAAACTAGCCAAAAATAACATGTGCGTTGGCTGCTGGCATGCAGGGCATGGACGGCAGATGCACACGTGTATGCAGGCCCAGGGACCTAACT[A/G]CGTGCTAACCTCACAAGTCCTTGCACACCCACACCGCATGTCTGCGAGCAAGACTGAACGCGCGTTGGGTGGGACACGCGGTGTGCACTGGGCATGACAA
chr6	6_26890797	26890797	T	A	CCATGCGTGTGCGTGCCAGCCTGCGTCACGCGTGTGCACGCGCCCATGTCATGTTAGGGCAGCACGCGCTTAGCCAATGCTCGTGTGCCTATGGGCTCCA[T/A]TGACCATGTCACCTTCTTGGTGCGTCCTTGCTTTATTTCCTTGGGCCTTTGGACTGTGTGGGACTTGATTGCCTCCCCTTGGCAATGCTAAGGAACCTTT
chr6	6_26914928	26914928	C	G	TAATATATACATATAATTTGAGAAAGATTGTTTAGTATTCGTGCGAAATCAACATTTTAATTGGTTAATGAAATATAAAAAAAAAAAAAATTGGCTTGGA[C/G]TCAAAAGTTGAAACGTACATGAAGATGAAAAGTACATGCTCAACAAAGTTTTCAGCGATAATTTGTTATATGATTTTTACTATTTTTTGAGTTTTAGGAC
chr6	6_26994256	26994256	A	G	TGTGTCCACATCGCACTTTCGTGTTCTATATCATGGCCTCTCATGTGCTCAAACATTCACCTTGATATATGTGTTGTCTAATGCACCAAGGCAATTCTGC[A/G]TTGTATAAAGACTGGGCAATTAGTGGGTTTCACCTCTTCACGTTTGAGTACGTAGTTTGTTTAGAAAAACGAACTTCAAACCACCTTCAGTGCGGATCTG
chr6	6_26994468	26994468	G	A	GTAACTAGTTGTGGTTTTTTCAACAACTTGTCATACAAGATTGCTAACAATACTATGTTAATGTGCCATGAAACTATCTCACCGGACTGCATGAACTCCC[G/A]TTGAATCTCTCGATTCTTCACGTCATATGTCAGTATGTAGAGGAACATTACGACCATCTCCTCCACATCGATGATTTCTATGGACGCTAATCCAGCGGAG
chr6	6_27020634	27020634	A	G	CTTCAGGTTATTACTTTAAATTTGGGAATTAGTGTTTTAGTTTATTCAAACAAAACATTTTTATTGGCTCTACTATTCTTTGTGATGACCTATATAAATT[A/G]AAGCTGGATAATTTTTTTACTGAAAGTCTGTTTGCCCTGCATCATAATGTTGGTACTAAACATGGTCAAATTAATGAATCATTGGCTTACTTGTGGCATA
chr6	6_27028546	27028546	T	A	AGCCTTGTTGGAAAGTTGTTGGGTAAGTGTTGAAACATCCGGTAGGGAAGGATGCAAAAGAAAGCAGGTGACGTGAAGAGAAAAACGTTAGCCAAATGAC[T/A]CTATCACATGAAGGTGAGTAACTCGAAAGAGAAAGATGGTGAGAAAGGCAATGCACTGAGCGAGGCATTGGTAGAATACCGCGAGAAGTATTGGTACCCA
chr6	6_27045848	27045848	G	A	ACTAAATACAAGCTAAGTTAGGAGGGAAATTGAGGAAGAATGAGTTAAATATTCAAATTGGTAGGCAAAAGCACCTGGGTGCACGTCAATCCGTTTGTTA[G/A]AAAGTTCGGAACGTCTTTATGCTTGACATTTGTTGTCGAAGCGCAGTGAATGTTAACCGTATACGTGCTGTGATGCTTCTATTTAGTGTCATGGCGCCTC
chr6	6_27061967	27061967	T	C	AATTTTTTGTTTATGTTAATGATGTGTTCTTACTCAAAATGTCTTCTAAAACTTGTTTTTGAAGTGTTAAAATGTTTCTTGTAAAATGATGTTTTGTTTT[T/C]AAATCATACGTGCCAATACCCGAGTATAAACGTTAAGCTCTTTAATTTGTGCACATATCAGAGGCTGCTAGGCACATTGAGATTTATCCACCTAAGCATA
chr6	6_27099028	27099028	A	T	GAGGGTTTCTTTGGGGGGGGGGGTGGGGGTTCAAATGGGTAGGGGTTTCCAAATGAATTCATGCGAGTGGTTACGTTTTTTGGGAGAGTTTTTTAATTTT[A/T]AATTTTTAAATTCAAGTACTTTTATTTTCTCCTCTCACTTTCAATAGCCCTATTTAAAATGGGCTATCCTCTAGGGCTATTAAAAGGTCCATTTCTTGTA
chr6	6_27149502	27149502	G	A	ACGTACCAGGAGCTATGTAGCCGTAAGATCCGGCGATCACCGACATGCATTCCGACGCGCCGCCGTCGAACATGAACTTCGCCAATCCGAAATCGGCGAC[G/A]TGAGCTTCGAAGTTTGAATTCAAGAGGATGTTGTTCGATTTCACGTCTCGATGAACGATCAGTGGAGAGCAATCGTGGTGGAGGTAGCAGAGACCTTTGG
chr6	6_27998307	27998307	A	G	TGTACGGATGGCTCGCGACTCGGCTTGTACAAATGGCTCGCGACTCGACGGTACTTGTACGACTGCACTTGTACGGACGACTCGGCTCGGTTGTACGGAC[A/G]GCTCGGTTCGGCTCGGCTGTACGGACGACTCGGCGCGGTCGGCTCGGTTCGACTCCGATTTTTTCATATGGTGCCAGTTCAAGGTTTTTGGGCCGGATTT
chr6	6_28051249	28051249	G	A	TGTTGAAGAAACCACAATCAGTGTCAACGGTTGCACAGATCCCCGATGGAGGTGGTTCGAGGTTTTCTTTCTATAAACGAAGTTGATATATAATTCAACG[G/A]CTCTCAATTGCGTTCTGCTGATTTACTGTTCTTTATACATTATGGAACTGCCTTGGTGCATTAGATGACACACACATCAAGGTGAACATGATGGCAAGTG
chr6	6_28052815	28052815	G	T	AACAAATCCTTCCCTATTACGATGACCTGTGATACATATTTATGAAAGATCGCGCGATGAGAGAGTGCGCAGAGACATTCACCGATGTGGGGTCGAATTT[G/T]CCTGAAGGGTACGAGGGATTTTCTGCTGACGATGGAAACGATATGGAGATCCCTATGATGTATAGTCAAGGAATAGACATGTTGTCTGATGACATCATGG
chr6	6_28067843	28067843	G	A	ACACCAATGTTATTTTCTACAAATGATATTATTTTCTCTTAATTTTTAGCTTTATTTTCAACCTGAAGCTTTCATTTCTAAGGTAAGTAATTGATTTTAC[G/A]AAACAACACCAAGAATAAGTTATATTTAGTTTTAACCTCATTAAAACCTTTTGAATTTTTTTAATAATGTTATTTTTAAAAATAGTGTCAAATAGGGTAT
chr6	6_28355762	28355762	G	A	GTAAACACATTTTGAATTTGACTCCACAAACATGGTTGTGAGAAAATAGTTGGAAGAACAGATGCAGAACACCTTTAAAGAATTTAAAGCACACTTGCAC[G/A]AAAATTACTACGAATTTGATGAACCTATTGAAGCTCGTGTCAGTCCACCAGATAGGATAACACATAAGAATTAGAACATTATGTGTGATAAATAGGAAAT
chr6	6_28355893	28355893	C	A	AAGCTCGTGTCAGTCCACCAGATAGGATAACACATAAGAATTAGAACATTATGTGTGATAAATAGGAAATAGAAGCATGGAAGGTATGTTTTTCTTAGTT[C/A]AACAAATTGTTTTACATGAATATGACGTACTTGTTCTTATCACTACTTTAATTAGAAAAAAATGAGAGACAAAAAAAAAAGAAGTAGCTTCGCAGTCAAG
chr6	6_28545283	28545283	G	A	TTCACGGTGCTTGTCAGAGTTGGTGGTCGAAAGTTCGGCGACGGAGTTGTTAGAAATGACACCTAATGGTCATCTGATAATGGTCACCGGGGTGGCATTC[G/A]GAGTTGGTTGACGAATTTTCTAGATTGAATGAAAAACAAAAAAGTAATCTATAGTCTTGAATAGTGTTTACTATTCAAACCCATGGAAAAGAATGAAGGA
chr6	6_28561281	28561281	T	C	AATGGCAATTATAATAATCAAGCGGATATGGTGTCAATGGTTGATAATTTGATTTACAACTCAAAGCCCACACACAAACAGTTCATCGAGGGTAAAGACT[T/C]GTCTTTTTCACGTGAAGATGTAACTCTTAGAAATATGGTTGTCAGATCCAAAAACTCAGAAAAGTTGAATAGCATCTGGGTGCATTGTATTGAAAGATGC
chr6	6_28614593	28614593	T	G	ACAGGGGAGCTTTGAGACATAATTACACTGAGATAACAAAATATTACAAAAATAAGAAGAATAAATCTAACTATCAGAGTATTAGATAAGTAAAGAGATT[T/G]CTATAGTTAGCCTAAATAAATGCAAAAGAATGTCAACCAAGAAAGAGAGTGAAGTACAGCAAAGACTAAACAGCGGTTAATTTTTAAGACTAAACAGCGG
chr6	6_28767209	28767209	G	A;T	GTGCAAAATATGAAGCTGCTGGAGAACTCAACCATGTGAAAGATATTATTAAGTGGGGAAGTGATTACTTCCTCAAGACTTTTAACCATACTGCTGATTC[G/A;T]ATCAGTACCATTGTCATGCAGGTATGAAAAATTCTCACTCGGGCTCAATGCTTATTTTCAATGTTGTGGATGACTTGGGGGTGTATATCCCACAAAATTC
chr6	6_28949992	28949992	A	G	AAATAAAATATAATTAAAATTACAAACTACTAGTTTTAGGACATAAATTCCAACATTGTCAAAGTGCAGAAAATGTAGAAAGAAAATGGAATATAGAGAT[A/G]TCTATCAGTCTAGGCGCTAGCTATCCGTCTAGGCGTAAACCACTTTGTCTAGGCGTAAGCCACTTTGCCATTCATCTAGGTGTAAGCCACTCTATCTAGG
chr6	6_29606219	29606219	C	T	TCTCTCATTTTTGTCCCCTTCACCACCCTAAATCGATTCCAAAATTCATATCCCTAGCTTTTGCTTCGATGCCACTTTCCTAATAGAAAAAAAAAAAACA[C/T]AAATTAGAGCAATGGAAGAATCAATTGATCCAATAAATACACATTCTAACGAAAACTCACACATCTAATGCTTCAGTCACCTATTAGATCCTTTTTTAAC
chr6	6_29620545	29620545	C	T	CGTGAGGTTATATCTCCGAGTCCACTTACATCGGTCAATTCCTCCACCTATTATTCTGTTCTTAATGACCCGAGTTTACGGTCAACTTGGAGTCATCGTG[C/T]GTGGGTGGCTGGTGGGTGCACCACGGTGCTAATCTCTTTGGCAAAATCAATAGTGGGTGCAGCCAGTTCACGTATCTGGCTTGAGCCTGCTTTAGCAGCA
chr6	6_29798262	29798262	G	A	ATAGACAATTAAACATCTTTGTTGTCACTGAAGAAGTCATCGAGGCTCTATTTACGATTCATAAGAGTGTTAAGGCTGTGCGTGAAGAATTTAAGCAAGG[G/A]GAAGCTTTGACTTTGCCCTCTTTACCCCCACTTTTTTTTTCGTTATATTCTTGTAAATGCAAATTTTTTGTTGAATGGCAATGAAAATGTTCTTATTCTT
chr6	6_29798404	29798404	T	C	GTTATATTCTTGTAAATGCAAATTTTTTGTTGAATGGCAATGAAAATGTTCTTATTCTTGTGTGACTACTTCTGAATTTCATTTTGTGTTGTTTAAGCAT[T/C]ATTTACTATGAGATTACATCATTACAATGAAGAATAAGGCCTTTTTTTTGTGTGTGACTAAACTTAAAATAAACTTGAAGCTGCCTATGTACCTTTTTTA
chr6	6_30033746	30033746	C	T	AGTGACAAAAATAAATGAAACTTTGTTGAATGACATTATATTACCAAATGTTTATGTGTTCACCCAAGTGCCTTCACAATCCGTCCTGATGTATGGAACC[C/T]CCTTGTCTTCCCTTGTCGTTGATGCTAGACATTTTAAAATCGCCAGACAGTATAGGGAAATATCGCCAAGCTTGTCACGATAAAATTTGTAAGTCTTTTC
chr6	6_30046179	30046179	A	G	GAAGTTACAACACAAATTTGGCATTTACTCCCCTGAATATTTAAGGACATGTATATGCTCTGGAACTGGATGAACTTTTTATTTTAATCCATCCAATTCA[A/G]TAAGGTATGAATCTAATTCATTAAGGTATATGCTCTGACTCCCCATTTTTCCCATTTTTTTCTTGAAAGGAGTAAAATTTTTATGAATACATATCACTGT
chr6	6_30138717	30138717	T	C	CCGTGCGAGTGGTCCCGTCAGAACAACCCTAGTCATGCAAGCGACCCCGTATACATAATATAACTGTTTCCTAACCGTGCACGTGAGCCATAGGTACACC[T/C]CTAATCGTACGAGTGATTTGGTAGGAACGCCCATAGTCGTGCGAGCGATCCCGTAGATAGGATCACAATACAGGTGGGGTAAGAAACTTATCATATAAAG
chr6	6_30204640	30204640	A	G	GGATTAGCTAGGTTTATACATATGTATGTTTAAAATAAATGTGAATTAAATTACTGAAGTTACCTGTAGAGAGCCCTTGACCACCTCGATGTATTCTGGC[A/G]GAACGTCAATCCACCTAAGATAGCGAACTGGAAATGTGTCTCTCACACATACACCAATGGTGTTGCTGAAACAAAGAATAACATGTAGAGAGATTGACTT
chr6	6_30251540	30251540	C	T	AATTCACTCATCACCTATTAAAAATAAAAATCAGTCGTTGGGACTGGTAACCAATAAGAAGAAAACAACAAGCAATTTGAAGTAGTCATACCTGGTCTCA[C/T]ATCCATGCACCAAATGATCGATTATGTTCAACTTGTAGCCCTTGTTCATTTTTTGCGCTTCTTGGGTTTTCATTTTGAGATGGTTCATATGTCGTCTACA
chr6	6_30274065	30274065	G	A	TCTTAAGAAGACCATACTAATGTCATTTGTGTATTGACTACTCTTGCCACTGACTCTAATGCCTTTAGTGCTCGATCCTCGAATCATAATAGTGACAAAA[G/A]TAATGGGAAACCAATCTCTGTTTGTGAGCACTGTAAGAAACAATGGCACACCAAGGATCAGTGTTAGAAACTACGTGGTCATCCCCTATAAGGTAAGAAA
chr6	6_30275111	30275111	T	A	TAATTTCATACAAAAATTATTATTCTTCAGAGTGATAATGGTCCAAAATTCCAAAACCATAACCTCAATGAATTCCTAGCCTCCAGCGGGATTGTTCACC[T/A]AAACTCATATGCTTACACTCCTCAACAAAATGAGGTGGCTGAGTGAAAAAACCATTATCTTTTGGATATAGCTCATTCTTTTATGCTATCTACTTCGTTT
chr6	6_30275239	30275239	T	C	AAATGAGGTGGCTGAGTGAAAAAACCATTATCTTTTGGATATAGCTCATTCTTTTATGCTATCTACTTCGTTTCCTTCATACCTGTGGGGAGATGGTATT[T/C]CTACAGCAGCCTATTTAATAAATAGAATGCCTTATTCTCATATCCTCCAGCTTCAGACTCCCTTAGACTGTCTTAAAGAGTTCTTCCCTACTACTCATCT
chr6	6_30278680	30278680	T	C	ACATACAAATGAATCTTGTTGAAGTAATAACCTAAAATATTTGCAGTATATGGATAAGGTTGGGTGCCTTATCACGGTGACACTACAAATACAACCCACT[T/C]TATCAATTTTACAAGATTTGCAAGTGTTATAAAAAATTTGATCCAAATCATCAATATGGAGGCATGCGAGTTTGTATACTACTAGAAATGACTAATCTAT
chr6	6_30299764	30299764	C	T	CAGGTCCGACTCTTGAGCTTGGGGCATTAAAGATGGTAACAGAAGGTAACCTCTCCCATTAAGATGTGGTTCGGGAATTTACTAAGGAGAAGTTTGTGGG[C/T]ATGTAACACCCCGAGTTTAGGAGGGGACGAGAAGGAACTGATATTGCTCCAAATTTAGAAAGCGGACATGAATGAACCGATGTCACATCTGAATGAGAGG
chr6	6_30395818	30395818	A	G	TTGTAACAGTGGAAGGGAGATGTAAATCCGATCGAACACACTCCGCGCGCAGCCAATGAACCACCGCTGCTCGAGCTAATCAAGAAATGCAAGGATAATG[A/G]GATTTTTATATAGACGACTCAATTCCGCCCTGCCGGATGGATTTTTCTTTGGAAAAAAAAAAGAGAGAAAGTACTATAACACAATTTGAGTCGAAATTTT
chr6	6_30396195	30396195	A	C	ATTTTTATTTATTCATGCTTTTCAAGATTTCATTGATTTTCATTTCAGGTAAAAATTTAAGTTTTCCAAACAACCTCTGATGATTTAATCAAAAACTAAT[A/C]TTTTGTCTAACCTAGTTTACAAGAGTTGACACACTAATGTAATGTTTATTTCCATTGGGATTTTGGGTTGTAGTTCTTCAAACCTCCTTGAAGAATAGAT
chr6	6_30401733	30401733	A	G	AATTTTAATTTAGTTAATGCTAACTTAGTTGAATCTTCTGTTGTTAACAGAGACAGAACCAAGTAGGATAAAGGGCATAAGGGGAAAAACTAAAAAAAGA[A/G]ACAGTTCAAGGCTCCTGGGAAAAAATCAAGAAGAAGAAGCTAGTCTGTTATGTCTGCGAAAAGAAAGGACACAAGTCATACTAATGCAATCAAAGCAAAG
chr6	6_30445214	30445214	T	C	TATTATTTTTATTTTTATCTAAAAAAGTTATCATTCTCATGATTTTGGAGTCTCCTGTCTAGAAATGGTTGTTGAGCAATAAATTTTGGCCAATTAAATT[T/C]TGCCACGTCATCACAGTAAACATTGTGATAATCATAATTCGATTGGGTTTGGATAATTAAGTTTTCTCGTACCCGATCTAATTAAGCTCTAAATATAAAT
chr6	6_30655431	30655431	T	C	AAGGGCATTATATCATACATATGTATAGGGCATGCAAGGCCTACCTATTAATTAATTTGGAGTTTGTTGTACAAAGTATTTTCTTTTCGGTTTGTTTTTA[T/C]CTTTCCGCGCGACGACTGCTTCTACGTACCTAAATATTTGATATATACTCTACACCTTCCTTCTCACATCACATCATCTTTTCCTTATCTTATCTGATTA
chr6	6_30655559	30655559	C	T	ACCTAAATATTTGATATATACTCTACACCTTCCTTCTCACATCACATCATCTTTTCCTTATCTTATCTGATTACCCATCATTATTACGGACTCTCTTACC[C/T]AATACAAATTGTACCTTTCAGTTCAAAATCATCAACAATGACAACAACTTCAAACCCTAAACTAAAAGGTTTTCCCAGGATATATTTGCTCTCTTTTTAG
chr6	6_30700648	30700648	A	T	TATCTATGACATGATTTATTATCTATGACATGATCGATTATAAGTTAATTAATAATTGGTACAATTCGTATTTTCAATTCATACTAAACATGCATGCAAT[A/T]ATATTGAAGGGAGAAGAAAGTTTCTCCCAACACTTTTTTGCGTCAAGAAAAAAGGCATTCTACCGATGTCTTGTGTTTATGGATAAACATTCTTTTGATA
chr6	6_30717967	30717967	G	A	AATGCATTGCAAGTTAGCTACACTCTGAAATAAGACATGGGCGTGTATATTGAGAATCTGTCTATAAGATGCTGGATGAGGTTACTAGATTTCTGACAGG[G/A]AGCAACTGTGTGGGATGGAATAAATTATTCCTTGAAGAACACTTGCAGGAGGTTTCATAAGAAAGGGAAGAGATACATGCAACTACTAAACGTTTATGTC
chr6	6_30921467	30921467	T	C	CAAGCACAACTCAACTAGATAACACATTTGCATTCAAGCAAATGTAGGTCAGAAGTTCGAACTCTTTGGCAAAGAAAAAAAAAAGAGAGAGAGAATATAA[T/C]AGACAATGGTTCTCCAAAAATGCAACTTTGAAGTTAAAAGAGGGAGAAATGACCAAAACTAAGCTGGAAGGGCTTGAACTAAGGCATAATCATGGGAGTA
chr6	6_30969934	30969934	G	A	TATCGTGGTTTAACATCCAGGCAAATTTTGCTTTCCCAGAGTACTTGTCAAGGAAGTAAAGTTGGTCCTTCCAAATATCTGTGCTCAAGTCCAGAATCCC[G/A]ATATCGGCAACAATGATGAATACTTGGCTTTTCATATCCTTAATTCTCATTAACTCAGCTCGTAATGTTTCACCTAGTGAATCCTGTGGACTAAATCCCT
chr6	6_30985011	30985011	T	A	TCATTTGGATCAACCCCTGGAAGCTGTAGAACATTTCCATTTGAGTTAATTAAACGTAAACCTGATATTTGGAGGCATTGTTTTCTATATCAGTGAGAAG[T/A]ATTTACAGGTTGTTGAATTCATACCGATGCAAGAATGGACGATACGAACGACTGGTCTGCCAGTAATTTACTCATATCGGGCTGGCTTGTTGAGTCTTTA
chr6	6_30986920	30986920	C	T	TGTGTGTGTGTGTGTGTTTGTGTTTCTACATGTGTGTGTGACAGAAATACAAGGAGGAATGAACGAACTGCACTAACAAAAATAAACTCATCGACTTTAA[C/T]AGGGATCAAAGTAAAAGTTATGATGTATTACATATAATCCAACTAACGAGTGAAACTAGACCATTAAGCATTTATGACTACCACAAGAACTATTCCCAAT
chr6	6_31011371	31011371	T	C	AAAGAGAACCCATCCCTCACCTACATATTCACATATAGAAGGCAGTGACTAAACACTAACAAGCATTCAATTATTTGCTTCATAAAAGCATCATTATGCA[T/C]TAGCCTTCTTTTAATTCAATTATTCACGAGTCACTTCAAGTGCCCTCTGCTTCGTCTTGTCAAAACCCTACTTGAACTACCCCTTGTTCTTTTGGTAAAT
chr6	6_31023420	31023420	T	G	AACAAAGTCTTGAGCTTGTTGTTGGGCTTGCTTCTTAAGCCTTGCAGACTCGATATCATTCTTCATCTTCATGTGATACATCTCAGAGAAAGTGATGGGT[T/G]TTTCTAGAATTGGTTTCTCCCCATCTCTAATCTTCAATGGATACACAATCGATTCTTGTGAAGGGTACTGAAATGTGGCTATTGACATCCTGCTCGACTT
chr6	6_31049298	31049298	A	G	CTTGTGGTTGAATCATTCCTCCTCCGCCAACACCCACATGATCTTTTTGTTTAAAAAGAGTAAAACCAAAAAGTGATTTTGCACACTGAACTAAACTCCA[A/G]TCTTGTTTAATCAACTCAGAAGAACCCAATTCCAAAACCCCATTGGATGTAGAAACAAAAACCAACGTTTGAACCCCACGCAAACGTGCATCTTTTACTC
chr6	6_31087947	31087947	C	T	GAGATTTGAGCTATGAATTTCATTTTGGATAGTTACCTTATAAAACAAACAATATATAAATTATATTTTCCGAAATTTAGCGCGAAAGGATAAAATTTGA[C/T]ATAGTTTTATCTTGCCGTTCCGGCGAAGCGGAGTCCAGTCCACGGCAAGACGAACCAGGAAGCAACACTAAAAATGGTCGTTCATCATCTTCATGAGCGT
chr6	6_31149582	31149582	G	A	AAAAAACTCATAACGTCTCCCAAAAGTCTCTGCCTCTCTTTCCATTTCCATGCTTGAAATGCTCAAGTACCTCGTCGGTTCCGCCGGAGCAAGCGGCTAC[G/A]GCTCCAATTCCACCGCCGAAGAAGTCACTCAATCGTCTACTCATCTCAACTCCATCACTGCCATAGTCACAGGTTCTTTTATCTTAACTCCGATTTTTTA
chr6	6_31278263	31278263	C	T	CGGTGTGGGTCATGATGGGAAATTAGGTATCTTTACCTTGGTTGGCACGCAGCAAAGATCTCGTGTTTTTTTGGGAATCCGTCTAGTTTTCTTTGTGGCT[C/T]TGAGAAGATTTGAGGGAAGAAGAGGAAGAAGAAGAAGAAGAAGAAGAGGTTGTGGGAAGCTCTGGATCCCTATTCTTCCCGTTATTGGCGACGGAGGTTA
chr6	6_31286488	31286488	A	G	GGTCAGATGGAAATCCTTTACTTCCTGAAGGTTTATAGTTTCTCGGCGTCCAGTCTTTGTTCGCGGAAGTCATCGGACTATCCCTTCCCATTTTTGAGTA[A/G]GAAGAATCCCTCTGTGGATTGTTAACATTTACTGAATATCAGAAAATTTTCTCTAAAGATGATTGCAAATGTTTACTAAATACAAGGACTCACAATTATT
chr6	6_31316711	31316711	C	T	AGTGATGTTGTAGCATCTTCGTATAAGATATAACTATGCACGAAGGGCTAAATTGCGTCAAATGCATGTGTAATTTCTATCTGCATTCTTACTCTTTTCG[C/T]TTTTTTGATCGAAATGCATTTCTTACGTGCCTGCTTTTTGATCTTTCGACTCAGGTTCCAATTAAGACCATGCTAATAGATGGAAACTGTAGAGTGGAGG
chr6	6_31520648	31520648	T	C	GCCTGTGCATTTGAAAGGAGGGGGGATATTAGAAGGATGATAAATATTCAATTCATCAATCATAATACATGACAATGATCAGAAAAACCGTAGTCTAAAA[T/C]GTCTTACCATGACTGAATCCAGCATGATATGCTCTGGGGAAGGTAATTACAAACTCTCCAGGTTGCTGGACAGCTCTGTATACAGGCACCTTATGATCCA
chr6	6_31600497	31600497	G	A	TAATCATTTTTTTCTTTTCTTTCTCACTCCTTTAGAAGTTTGTACCTTTCTCTTTTCATTAATTCAACAAAAAGTGTTGCCTTTGTTCCAAGAAGGTAGG[G/A]CCTTAACTTCAGTGTTGATCATATTATCCGTCACTAAAATGGACAGATGGAAGACACTGACTGATCCTTGAGAACCATAACTTGAATTCTGGATAGTAGG
chr6	6_31684017	31684017	T	C	AGTTAGCTTAGTAAAGAAAGTTTGAAAAACATGATACGAATCCAAACCTCTTTAAAAAAAAGTATTTAAAGAGATCAAATCGTCATTTTTCATTAAAATT[T/C]TCAATTCTTTTACGGCCACATTTGATGTTACACGTAAGTTTGTTATTACTACTTCCTACTTATACATGGTTCTGATCTAAATAGCTAGAGATAAAATCAT
chr6	6_31687730	31687730	C	G	CAGAACTCTTATTGCTTATGATGGCGATGTCCGCGTTCCTGTGTTAGGGCATACTTCTGTTGGATATGGTGGTGGAGAAGGAGGTGGTAGTGGATATGGA[C/G]TTAGCCTTGGATATGGCGGTGGTGGCGGAGGAGGACATGGAGGTGGAGGTGGTTCTACAAATGGTGGTGGATATGGAAATGGTGGAGGTGAAGGAAGTGG
chr6	6_31712236	31712236	A	C	GGATTTGTTATCAGAGATGATTACAGGCTCGAAATTAGTGGTTGGAGGTGGTCGTGCAAAGGTAATCTAGTTGTCATAGTTTTTCATCGAAGGTGGTTGT[A/C]GGACCCTGAAATCGATTGTCAAAGTTGGAGGTGTGAAAGTGGCTGTTGTCGGAGTCGGATCCTAGAGTTTGGTAATGGGTAATTGTCATAATGGTAATCG
chr6	6_31755219	31755219	C	T	GCCTTTTGATTGTTTTGCAGGACATTGCCTCAAAAGTTATGGCATTTTCACAGCAGGGGCCACGGACTGTTTGTATTCTCTCTGCCCATGGGGCTGTCTG[C/T]AATGTTACCCTTCAACCCGCATTGTCATCTGGTAGTGTGTCATACGAGGCAAGTTCTTAATTTTCCTGAGTTGACTTTGGAGAATTGTAGCCAGCAAGTG
chr6	6_31823731	31823731	G	C	TACACCTAAAGGGAATTCTGACAGTGTAAAACCCCAGGGAGAAACCATTGCGAAAATGCTTCGGGAATTAGACAGTTATGAGGATTCGTCAGAGAAAGAC[G/C]TCAATCAAGACCGTGACTGCATAATATGTAAGAGGGGTGAGGTCTCTATTGTTTTCTTGCCTTGTGCTCACCAAGTTCTGTGTGCCAGTTGCAGTGACAA
chr6	6_31921283	31921283	G	C	CAAGCAATCAAACAAACAAACATACATGTTCTCTTAGGATCAAAACATGCATATACTAAAACATCTTCATGCAACAAAATGAATAATGATGTTTTATTTT[G/C]ATATTTTTTTCGATTGTTAGAGTAAGTTGAAAGAAGAGATTGCAACAGCAGAAGGGTTCACTCTAGATGGAACAGTCGACTTCCATGGTCGTCCTGCTAT
chr6	6_31962202	31962202	A	G	AAATAGAGCCTTGAAAATAGTTACCAAAGATCTTCTAAATTGAAGTCCGTAGGGAAACATGAAATTTAGATACAACCAATGTTTTAAAAAGCCCCTCTCG[A/G]GCGCACACCTAGGCTCAAGGCGTAGGTCTAGTGTCATGAGCATGCTTGTCCAACACGTTGTTTGCCTATGGCTGCATGCCCAAATGCCCCCAAATCACTT
chr6	6_31982120	31982120	T	G	AGAGAAGAGACAAGTGGAGCCTAAAACCAAGGGTGGCACGTGCAGGCTCACGTGGGAGCTGTGATGTACTGTCCTTGTGACAATGGTCAGATGGAGGACA[T/G]AATGGACGGTGGAGGAAGAGCCACGTAGGTGACTTTGATACCACAATTTTGAGGTGTGGCTGTGAAGATGGCAGAAAAAGGAGGTAGTGGTGGGTTGGTG
chr6	6_31983496	31983496	A	G	ATAAGGTATATAAATGATAAAAATGATTTGACTAAGTATGTGTTTGAATCAATTGTAATAAGGCTAGAAAAGTTGTCCTAGATGAAAATGGTTGATAATA[A/G]AGCATTTATGAAACATAGATGGTTTGTCCCACTTAGTTTAAAGAGCAAAGTCCAACTCTAATTTGTCAGGGTCCTAGTTCAAAGTAATTATATATAGAAG
chr6	6_32008760	32008760	G	A	ATAGGTGAGGCAGTAACAGATGCTGATATGATTTGCAGATTGGTTACAATGGTGGGGTTCCAATTGATGAGGAGTTTTTCATTAAAAATGTTGCCGGCAA[G/A]CATAATGATGATATTGCCCGAGCATTGTTCCCTGATGATTTCGAAAGAGGTTTGAAATTTTGCGATGAGAAGGAGGCTATGTTTAGGAGGTAAGTCTTTC
chr6	6_32022282	32022282	T	C	GAAAAAGGAAATGATACTTTTACAGCAGGGCATGATGAATTCTCTCTACTCCCAGCCCTTTGCACATTACAATACACAGCCCTCAACCCTGCAGGCCCCA[T/C]CACAGCAGCAGCCTCAGCAGGGACAGAGCTCCCAAAATCAGAAAATTCACTTTAGTGGTTGAGAGAGTGTGTAGGATTCACAGCGGTGATGGGTAGTCTT
chr6	6_32489259	32489259	C	G	TTGGTTTAATAGACATGGATGTCCACGCTGAACCCTTCCAAATGAGTAGCACTAAGTGAACAGCCCTTCCCGACACCTAGATCATCTCCTGAAATCTTCT[C/G]GCTATGGTGTTTTGCTCGATAGCTGAGCCACAAACAAGAGATTCTTGTGAGTGCTGCCTGACCAGCAACACGAACCCTGCAGACTACACTTAAATCTGCC
chr6	6_32589416	32589416	A	G	TTATTAGTGGAAGATAAAGGGCAAGATGATTTTTCTGCTTCAGGAAAGCATATAAGTGATTTGGTTACTTGCGCTCATGAAGGTAGTGGAAAGTTGGGCG[A/G]TCAAAAGATTGAACAACAAATAAAAGATTTATCTAAGAATCCTGTTAATACATCTGTTGGTAACATTGAACAAGTGGTCAATTCACACGAGTTGAGCAAA
chr6	6_32596491	32596491	G	A	GCCCATAAGCAATCCTGGAATTTTCCAGCTTGCACAGTCTAATGAAATGCAACATCATGGACATGTGGAGTCCAGTGGTGCAAAACCATTTGTATTTATT[G/A]GTGCTTCGACTTCTAGCCTTCCGGACTTGAATAATTCTGCCTCCCCATCCCCAATGTTTCAACAACCTTTCACAGATTTGCAACAAGTTCAATTGCGTGC
chr6	6_32846583	32846583	G	C;T	AACGGAAAAAGTATATAGGCCAATAATGGGAAATATAAAAAATGCCCCAGTCAAGACGCGATTAATCGGTCACACATGCGTATGTAATTCTTCTTCTAAA[G/C;T]GATCAAGATATACGATCGTGTAGGAAATGATACACGATCTGACGATCATGTAGGTAGTATCAACACCGGCCACACGAGTGCAAGTACTTCTTCTTCTGAA
chr6	6_33611748	33611748	G	A	TAAACCTCAATATTTTAAGCAAAAGAAGCCTCAATAGTGAGTAATGTTGATAAAGAGATATTTATGGAACAAAAGCATTACCTCTGGCGAACTGCTCGAA[G/A]AATCACAATCCAGCCGCAGAGATTCAGAAGAACTGTCCGGTACACATCTAGTGGATATGGAGAATCTGGAACTCCAATCTGAAGAAACTAGAGAAAACTA
chr6	6_33854047	33854047	A	G	GATTAATATTTATGTCATGTTATGATGTTTATGATGATGTTACATGTTGGTGTCTGTTAACTCTGTTTGTTAAGCTTTTTACCCCACAATAACATGTATT[A/G]TGGTCCTATCTATGGGGTCACTCACACGACTAGGGGTGTTCCTACGGGATCACTCGTACGATTTAGGAGTGTTCGTACGGTCTCACTCACTCAGGTGTGC
chr6	6_33867719	33867719	A	C	TGCTATACCTCAACTACAGGCATTGTAAGAAAGTTTAAGGATGATCAGTGTGGACAACTATATTTAGTTCAAGGAGAGGTTCAAATAAATATGTGGATGT[A/C]TTGTAGCTATGCTTTGTTCAACAATCTAACTATTTTACCCACTTCTATGTAGTCAAGGTTAACATTGTAGATAGAATTCCAATTGTCTATTCATTTTGTT
chr6	6_33928934	33928934	A	G	CATGAAAGTGGCAAACCCAAGGACTAAAATGCTTCTTCCGGGAGGGCTGTGGGGAGAAGCTAGTATCCATAGAAAACATTGGTAGTAATGTCAATTAAAA[A/G]ATACCATAACACAGGTAATGACATAAAGAAAACATTGAAAATAAAGTAACTTACATTATCATGACACTAGACACAATATCTTTAAACATTACTCTTTCTA
chr6	6_34311290	34311290	A	G	ACCCAAAAGCTGGCCTTTCAAATCTTGGAATGGTATTTTGAGGCTGGGGTGGCCCTGGCCTGTGAGCATGAGTTTGAATTGCCGCGGTCGAGTTTTGACC[A/G]GTTACAGGACTGGATGTACCTGAACTGATGTGACTACTGTTGCGAGCTGCAGGAACATCATGATTGTGTTTTCCTTCATATGTGGTTATCACGGATTTCA
chr6	6_34356848	34356848	A	G	CGCCCACCTCGAAATCCTCGATGTTGGAGACGGAATTCGACGATCTGAAGAAGAATGCGCATCTGCTAATGTCACCGACGGCGTTGTCGAGGATGACGAA[A/G]TCGCCGAGCATTAAATCGAATTGTCTCTGTTCTCCGACCACTCACATTGGATCTTTCCGATGCCGACGCCACCGCAGCACCGCCATGTCCCGTGGCGCGT
chr6	6_34367217	34367217	C	G	ATACGTGGCACGTGTGAAGGCATCCTCAAAGATCTCAGTTACGGTTGAGCCGAGTACGTTGCAGTTTAATAGTGTGGGAGAAGAGAAGGCTTTCAAGGTT[C/G]TGTTTGAATACAAAGGAACAGGACAAGGTAAAAGCTATGTGTTTGGGACATTGATATGGTCTGATAATGGGAAGCATAATGTTAGAAGTCCTATTGTAGT
chr6	6_34594473	34594473	C	T	ACCAACAAATTAAAAGCATTTAAAGGTATAAGAATCAGATAATAATATATCTAAAATAAAAAAACCTCATAGGTAGTAGTACCTGGATAAGGAGGGGCAT[C/T]GCGAATGACGTGAGGTAAGTCATAGTTGATACCTTTGATGTAAGGGTACATAGAAGTGATGAGTTGAAGGGTGATCCCAAGGCCACCACCTACATCAACT
chr6	6_34832739	34832739	G	A	AAGATGGCATAGGCAAACAAGCACACAAGCTTTTAACTAGTATCCATGAGAACTTCGGTGAGATCTCGAACAAAATCCTCTCAACCGATAGACTAAGAAG[G/A]GAAACTGCAGAATACGAGAAGAAGATAGCAGCCTCGGCATCCCGAAGCTTAGATTTTAACAAACTACAAGCTGATCTGGATGCTATCAGGAGAGAAAATA
chr6	6_35197669	35197669	C	T	TTCTTTATCAACTTGTCGTATAGTCATAGCATACCCAACAGGACGAGGTTAAAATATCGTGAGACTGTCTCTCTGAATTGTACAAATTCCAATTGAATTA[C/T]GCGGTTCTTCACGTCATGCACAAGGACATGCAAGAACATCGTAATCATTTCCTCAACATCGACAATCTCTGTCGACGAAAGACCAGCTACAATCCTAAGT
chr6	6_35706690	35706690	A	G	CAAGAGATCATCTTCAATTCAAAGGGACTATGAAGATTTATTCAAGTAGATTCACTCATATGTTCAGGGGGAGCCTCAACTCTTAAGTCATTAAATGCTT[A/G]TATATAGTCATATGGTTGAGTCGAATATCACCTACTGTATTGATGTATACTGACTACTTGAATCTTAATAATATTACTTATTTAAGCTGATCGCAGCTCC
chr6	6_35727723	35727723	T	C	AAGAAATTCGAAAACTCATCAACAACACTAGTAACAGAAACAAAGACAGATCAAACAGACACAACAACCGTCATCGAAGGTTCTTCAACGACGGCGACAA[T/C]GACTAAGTTGGAACCGTCAAGAAGCCTGGGTCGATTCTTAGCAGAAAAAGAAACGAGAAATCCTAGAGCGGCAAGCCATTGTCACAAGAACAAACAGATG
chr6	6_36019874	36019874	T	C	GAGGAAACTTGGTGCTTATTGCAGCATGTTCATGTTGTTTACTCCTCTTTGCTTTGCTTTTTTCTGCACTTTTTGCCCCCTTTGATCTTCTACCATTTCA[T/C]TCATGTACGTCCTTTATGTTTTCCCCTCTTTTTCTGCATCTATTTATATTAATTATTATTCAATTCGAGATCGAGTTCGGTATCAGAATGAGTGTGTGTT
chr6	6_36021805	36021805	C	T	CATTCCAAAGTATGTTTGACAGACAACCCAACAAGAATCAACAACACCAACCTTCAATTTTACATCTCAATTACCAACAATGATTCTCAACAAACCAACT[C/T]TTCTCCAATCTTAATTCATCCATATGCAAGACAAGAGGACAAAATTACCTTAAGAGATGTTACTCCACTCCAAATCATATTCCAACCAAACAAAACCCTT
chr6	6_36111486	36111486	C	T	GGCCACCACCACCACCATGTCCTTTGCCGTTGACAAGCCTTTCTTTTGTCACCAGTGTGATCGCGCCATTACTGTTTCTGTATCCATTTCCTCTGATCCT[C/T]TTTGCCCACTTTGCCACGAGGGTTTTCTTGAAGAGTACGACAATTCCAATTCCAATTCCAATCTCAATCTTGATCTCAGGTCCTTTTTCCTTCCCCAACC
chr7	7_42456	42456	G	A	AATATGATATGCGATTTATTTTCCTCACGCTGCTGCTCCCGAGTTTGATTTACATATCAGATAATGAAGGAAATTGGACAAGACTTGTCAGAATTCAAAT[G/A]TGGCCTTGCTCATATCTTCTGTAAATCTTCTAATCCTGTATTTCAATTTTGGAGATCAATGCGTAGTTGGATTTCCTCGCTGAATCACGTGATGATGTCA
chr7	7_90466	90466	G	A	TCTTTTGCCCTGCTACGTTTGCACAATTCTATCTGGACAATACAACATTCCCTCATACTGGTGGGAGGTTAAGTGTATCAAAGGATTCAGATGTCTACTC[G/A]TCTTGTGGGAACGGATACCAGAACAGGCACAGTAAGTCTCCAAAACAAGATGTGGAGGAAATAGAAGCTTACCGAGCATCGTTTGGTTTCAGTGCAGATG
chr7	7_252031	252031	A	G	GCTCCAGAATCCAGACGACTATTCCGATAAAAAAGAAGAAACTAGCTGTGACCATCCACATGGCGGGAGAAAATGGATGCAGGAAAGCCCAAGCCCCAGT[A/G]TTCCGTTTTTTGAATGGAGCCACAACAACTAGTCCAGAAGCAGTATACGGCAGAGTAAAATCTACAAGCCTTGTACGGCTTGTGACAATGGCTATATCTC
chr7	7_273274	273274	C	T	TGCGATTTTGCTGCTAAAGGGTGGAGTAGTCTTCTTAACGCGTCTTGGGTAGCTAGCTGTCCTAAAAAAATAGATGAGTGGATCATCGATGTGGTTTGAA[C/T]GGTTGAAACTTTTGTGGTAAGGGGAGAATTCTATGGAGACGTGACTCATGCGCATTTGTGGCATCTTTGAAACGAACGGAACAGTAGGAATCTTTAAGAT
chr7	7_274336	274336	G	A	ATGCAATTTAACTCAGTTTTGGCATAGAAAAATTTTAACATACCCAACAAAATTTCCATTGTTCCAAACATGGAAATGCCACGTGGATTGAGGGGTTCAT[G/A]ATTAAGTGACTATAGTCAGTCATAGATTGGGCGTCGTGCTTAGAAAGGGAGTATTTATTAAACCAAATTTAATCAGGAACTTGCACCTTTTAAAATTAAC
chr7	7_274445	274445	T	A	ACTATAGTCAGTCATAGATTGGGCGTCGTGCTTAGAAAGGGAGTATTTATTAAACCAAATTTAATCAGGAACTTGCACCTTTTAAAATTAACTAATCAGA[T/A]CTAGTTGTCAGCTCATACAAAGTTTAAAAATTCTAGCATATGAGTAACCATTATTGGCACACAATAAAAAGTTTAAAAATTCGCGTATAGCTTGTAGAAT
chr7	7_274576	274576	G	A	TTCTAGCATATGAGTAACCATTATTGGCACACAATAAAAAGTTTAAAAATTCGCGTATAGCTTGTAGAATTAACTTAGACTTGGAATTATATGTTTGCAC[G/A]AATACTATTAAGAAACTGAAGGCAAAGAGCAATAAAGAGTACTTACAAGTTCCTGCATCATTGTGCGATAATACTCCATCTTTTCTTTTGAATCCAAAAT
chr7	7_334030	334030	A	C	GGTGCTGATGCTAAAAATTTTAAAGGTTAACACCCTCTCTTCCTCTCATGCATGTATGTGCACACTCATTCATTATTTGGTTGTTGGACAAACTTATACC[A/C]TGATAAGCTGATGCTGTGGAGTTAAATCACATTTTTTAAGTACTCAAATCGGGAAATTTAATTTTTAAAAAAGGTAGAAAGTATTTTGTAATGGTTTTCT
chr7	7_339942	339942	G	C	TCTGAGGTTCTTGCATTTGCAGTTGGAAGTTTCATTCCTATGCCAGCATGTCGTGTTTTTTCCATGTTTGCAGGTTTGAGTATTTATCCATTGGAAAGCC[G/C]TCAAGGATGCTTGAGATATACATGTCTTAATTGAGACAGGCATAGTTCTCCAATCACCATTTTCATTTTCTTATACAGCGTTAGCCGTTCTTCTGGACTT
chr7	7_340022	340022	G	A	TATTTATCCATTGGAAAGCCGTCAAGGATGCTTGAGATATACATGTCTTAATTGAGACAGGCATAGTTCTCCAATCACCATTTTCATTTTCTTATACAGC[G/A]TTAGCCGTTCTTCTGGACTTCCTGCTCCAAGTTACAGCTTTTGTTGCTCTAATAGTATTTGATTTTCTAAGAACGGAGGATAAGAGAGTTGACTGCTTTC
chr7	7_346861	346861	T	C	ATTTTGATGGAACAAGGAATAAATATTTCTGATCAAATTAAATAGCTACAATACAATACAATACAACCCAAGCTGGGATATGATCACTTATTTTATTTAC[T/C]CACCATTTTGTTCCTTCTGTACAAAAATATTTTATAACATATTGGTGATTAGAATCAGATACAAACATTAATGGAGCTACTGAGATTTTCTTACCAAAGA
chr7	7_364137	364137	A	G	TGGCAGGGCAAAAGGCCAGTTGCTCATTCTCCGCAAAAAAGTTGTCAATGTTCTTATTCAAAACCATGCGACCAACTGGCTGCAAGGGCAAGATATCTTC[A/G]GGCCAGGTCTTGGTTACATCTAGAGGGTCAAAGTCATATCTATCTTCATGATCAGGGTCAATAGTCTGAATGAAGAGCTTCCACTCAGGGTAGTTGCCAG
chr7	7_403473	403473	C	A	TAATATTTCTCTGCATAAGGTTACTCATATGGGTGGTGCACCAACAGTTTCGAACATGATTATCAATGCACCAATTAGCGAACAGAAGCCACTTCCCAGG[C/A]AAGTAACTATGATGTCTGGTGGTGCTCCGCCGCCTTCTCATGTACTCTATAAGCTTAAAGCTTTGGGATTTCGTATTGTCCATTCATATGGTTTAACTGA
chr7	7_437561	437561	C	T	GAGATGCTATGCAAGCACAATTGGTTCACCCTGAATGGCCAATCGCATTTTACTTGCAAGCAGTTGCTCTTGTTAAGCTTGGAATGCAGAAGGATGCAGC[C/T]GATATGTTGAATGAAGCATCAACATTAGAGAAGAAAAGGCATAGAGGTGGCAGAGGGTATTGAGAATTCACTTCTCACAAATTCTTTGGTGTATTCTTTT
chr7	7_504703	504703	C	T	AATGCCAGATTTACTGCTGCTTCAGACAGTAGTTATGTGTTTCTGAATTAAAAAAAATCATAATTTCCAATAGATATATGGAAAGTGCTAGTGCTGATGC[C/T]GGTAGATGAATCATGAATATTTACTAGTCAAATTTATAAAAGCAAACTATCTACTGTGATTAATTGGTACCCCTTGAGAATAAATTAATCAGCCTATCAA
chr7	7_509771	509771	G	C	CCTTTGACCTTGAGGAGCAATGGAATGAGTTGGAGGAGGCAACCATGCAGAGGTAAATCCACTTTTTGCGATATCATGAACTTTACACTCTAGATTTCCC[G/C]ACCAATCACATTTATGAGATTCCCAGTTGAATGCCTGTAATTACAATAGAAATTATGGGTGCAAAATTTCTCCCATAAGTTTAGCATGACCTGGAGATTT
chr7	7_512639	512639	A	G	AATATTACACTGTTAATACGCAATAAATCGACCACATGCGTGATACACGATCGTGTAGATTTGATACACGATCTCATGCATACCATGCCCCGAATGCCTC[A/G]ATACGAAAGAATTATTCCTTTAGTTATTGTATATGGGGCTTTAGGTGCACTAAAATAGTTCTGGAAGAATTCTATCTTTAGTTTATTCGGTATCGGGTAT
chr7	7_514906	514906	A	G	ATCATATAATCAAAAGTGGAAAGACACTCATGAAGAGGTATCAATGAAAGCATACGAAGAGGTAGCAGAAGATTTCAAAATGAAACAAATATATTCTCAC[A/G]TTGCTTCCACAGAGCACAAAGATGGAGCCGTGGCCTTATGGTTGCATTCTCTAAATCATCGAAATTATCCAGATTTACGTGTCATTGATGAAGTTGCCAA
chr7	7_536215	536215	C	A	AGTTTTTTCCTTCTGTTATCCACCCTTTCCCAAATGCTTTCAAAACTTGCTAATTTTGCTTATATAATTTGACCTAAAAAGTTCTTAATGTTCCTTAAAA[C/A]GAAAATGTAATGACCTTAGTACGAAAATTAGGTGGGAAGAAGCATACATTTTTAAAACAGAAACTAAAAGTGAAATTGTAATCAAAAGGGGCCTTGGCCT
chr7	7_706890	706890	G	C	CCATTTTGTTGATTGGTGCCTTTGTTGGACAGATTACTTACGGGTCAGTTCTAAAGCTAATGCACGAGAAAACTAAATTCCGTTTGCATTCCCATGACGT[G/C]CCCTATGGTTCTGGCAGTGGGCAACAGTCGGTCACTGGGTTTCCAAATGTTGACGATTCCAATAGCTACTGGGTAAGTCTCTCTCCTTTGCTTTCCTTTC
chr7	7_733429	733429	G	A	ATAATTTCTTCTCGTTTCCTTTCCCTCTCCCATTAGATTTTTCAAAAGCCTACCCAATTGTATGAAATATATCTTCTTTCCAAAACACCAAGAAGCAAGA[G/A]CCATATCAGTAGTCATAGACATCTTTCATTTCCCTACAAAGGTCTTTTCTTTCTTCATGTCCCAGTCCCACAATACCATAAATGTTTTTTTTTAAGCAGA
chr7	7_751333	751333	A	T	GGTGCACGGAAATGATGAATCAATTCTCCTGAAGTAGGAGATAAGAAAATCTTCAAGAATTAAGGAAGCGGGAAGAGGGAAAATCAGAAGCACTATAAAA[A/T]TTTTATACCACTTCAGTTTATCATGTTTTCAAAACCATAATCTCTACTGGTATTCCTTTAAAGCTTTACATAAAGAGTCCACACGAATTTATCAATAACA
chr7	7_827636	827636	A	G	GAGCAATTAAATTTAGGGACTAACATATATGATTTAATTAAAGGATAGTATAACTAGGAAGAGTCTAGTTCAACATACATCAATATGTGCTAAGGACCAA[A/G]AGGTCCGTGGTTCAAATCTCCCACCCCATTTGTACTAAAAAATAGTAACAATAAATAAAAATAAAAATAACAACAAGGGATAGCAGAAAAGATTATGCAA
chr7	7_838832	838832	T	C	ATTACATGGTGGCCTGAAAACATCCCCGTGGATGAGTTTCCATCCTGTCACCTTTTGCGCTCTATCTTGAGTCTCAAGATCGTTGAAGTTAAAAATATCA[T/C]GGTAAATCCGCCAGACAATTACTGCAAGTATGCCAGAGATCACAAGAATAGACTCCAAACCGTTCAGTATAGAGAACCAGTGCATCTGGTCATCCCTTGT
chr7	7_873305	873305	A	G	GAAACAGACCATTACGAGTTTGCACATACATAGTAACAAATTGATATCTATCCTACTTCTGAAATGAAAAAAATAATAAAAAATGCATTCTTATGATTTC[A/G]ATTAGGTTAGGTTAAGTAAACTTGTAGGAAATTATTACCCCTTGGTTACCAGAAACTTGAATCCTATTATTCGAGTCTTGGAACCTCGACTCAGATTGTC
chr7	7_873412	873412	T	A	TTAGGTTAAGTAAACTTGTAGGAAATTATTACCCCTTGGTTACCAGAAACTTGAATCCTATTATTCGAGTCTTGGAACCTCGACTCAGATTGTCCAGACA[T/A]ATCCTTATTTGCATCCCAAGGTCCTTCCTCCGTGGATCCCGGAACCTGCCCTGATCGACCACGCCAATCTCGACTGTCTGGCTCAAAGTAACGGCTTTGA
chr7	7_879674	879674	C	G	CTCTGAATGTGTTGGGAGGCTTAATTGAAATTTTGAAAATGGATTTCTTTAGGATGCTTGAGACATGTAAGGAATGTTTTCTGGTGCAGGATATTGATGG[C/G]AAAGATGTTTCACTGAACAAGTTCAAAGGGAAGGTTCTCCTGATAGTAAACGTTGCATCTAGATGGTATTCAAATCTAGCTTACTTTGGTTACACCAGAT
chr7	7_992497	992497	T	C	TGGTTTCACTCTTGCTTGGGGTGCCTGGTCCATCACAATGCAAATGATTTCTGTCGCTGTGTTTTTGGCCACACAAGCCATTCTGAGAGGCTAGAAGACA[T/C]GTTCCATCTTGCAAAGAATTTACTGGAACTGTCAAGTTATCAGCCGTTGATTTCTTGTGGCATTCTTCTCCTGTCCCAATGGGTGGATAGGGTAACACAT
chr7	7_1048789	1048789	G	A	TGAATGAAAAGGACATGCAGCAGGAAGCAGTGTTGGAGGAGGAAGCTATGGCTATGGCTATGGATGATTTGAAGTCCATGTCCATGGACGTGAAAGCTTT[G/A]GAGATTGATTGTCACCATAGTTCTGATAATGCTATGGCATTTCCTGATTGGATGAGCATTAATGACGATTCTTTGCAGCAGTATTCGAATTATCATTGTG
chr7	7_1270994	1270994	G	A	ACTTTTTTCCAGGAAGAGCAACATTTCTAAGGATCTTGGAGGCAACGACACTGGCAATTTCCATTTCATGGTCAATCTCGCCATCGCCAACATTATAGTA[G/A]CTTTCATCAAGTATTTGTGAGATTGACATCGCCGAACTTGAAACTGCCTCAACCAACACCTTCATTGTCCAAGCTGAAACCTTCTCTCGCTGCAGCTGGT
chr7	7_1271176	1271176	C	T	TTCTCTCGCTGCAGCTGGTGAATCTTTCCCATGTCAATTAACTTCTTATGGTCTGATTTATTACTCTCCAAACTAAATAGACAACGGCTGAACTTGGCAG[C/T]ACTTTCAGCTCCCTCCAATAGTGGAGACCCCAAGAGGGTTTGTAGAACATGATGATGGAAAATGGATTCCTGAATTCTGTCGAAAAATCGATCCTTATGG
chr7	7_1380330	1380330	G	A	AAAACTTTTAAGCGTGTGAATAAATTCAAAATTACTTACCTTGCCAGGCTCTGGTGTGAACTTTAGCCTAACAGATTTCCAGTCTGATAAATCATCATTG[G/A]CACCCCCGGAATCAGCGTTTGAAGGTTCTGGTTTTCCAGAAAAGCCTTTCTTAAAATTCTCAAGTTTTGCCAAAACCTAGAAGTAACAAAACAAAAAGAA
chr7	7_1383451	1383451	A	C	AGAATCATTGTACCTTTCCGAAAATTGTATGTTTCTTGTCAAGGTCATCACATCGACTCAGGGTTATAAAGAACTGACTTCCATTAGAATGAGGCGACCC[A/C]GCATTTGCACATGCTACTAAGCCCCTGTGCTTGAATCTAAGCCGTGAGTGAAACTCATCCGGGAAAACACCCCCATATATACTTTCACCACCTGCGTAAA
chr7	7_1448494	1448494	G	A	CTTTGTGTTTAAAAGAGAATATGTGTGTGTGTGCTTGCTTTATTGTTTAAAATAATATAACCTAAAAATACGTTTGGAATTTTTATATCTCAACCAATGG[G/A]TGATTTTCTTCTCTTCTGGATGGGAACAACTTGGGCTCTCTTCATGCTCCAACCACTTAGTCTTGAAATTCTTACATCCATACTTCCATTGTTGAATGCA
chr7	7_1467066	1467066	C	T	CCATTGTAGTGGCTTGCCAACGGAGAGTAGTGATACAGAATAACCATGGTGAGAAGCTTGTAGGGATCCTGCATGATACGGGGTCAGATGAGCTTGTTAT[C/T]GTCTGCCATGGATTTCGGTCCTCGAAGGTTTTATATATAAGATTGTTTTTATATGGTTTTGAGTGTGTTTTTTCTTGTGGCATTCGATTAGTAATTATCT
chr7	7_1517802	1517802	G	C	GCTTAGCTGCACATAAATGTAAGCAGGGCTACCAGCATTCACAGTATGGAACTGCCATTACTTGGGACGATGGCCTACAATCAAGTATACGGTATTTTGA[G/C]CATAAATCGTACAACCTTTTTACGTGCAACTGCCATTCCTTTATTGCCAATTGTCTGAACCGTCTTTGCTATGATGGATCGATGAGTTGGAACATGATAA
chr7	7_1849257	1849257	C	T	TTCCGCGGCTGCGGTTTCTTGTTCCTTAGATCTTGCTCAGACTGTAGTACTGGTGATTTAACGAGTTCATATTCGTCTTTAGGGTTTTCAAATGAGGACG[C/T]CGGAGTTCCTTTTTCTGGCGGAATTTGTTTTTCCGGTAGTACTGGTGATTTAAGTTCTTCAAATGAGGACGGCCGAGTTTGTTTTTCCGGCTTCGATGCT
chr7	7_2249423	2249423	C	T	ACATGCTCCAGGAAAAAAGGGCAAACTATTTATATTTCAATCAAACTGATGATTAATTCAATCATAACATGATAAAATGTCATCCAAAGAAAATTAAACT[C/T]ATACCAACTGATTTAGTCAATAAAGACTCGCTCCTCGTTTGAGAACAGCCATGCACACTAACTGAACGTGCTATGCAAGGCTGATTTTGTACAGGTTTGT
chr7	7_2255501	2255501	G	A	CTTAACTCTGCAATTGTTAATATTCTTTTGTTCCAACAAAAGCACCAAACCAACCTCAATAATATCTGTCACTTGTTAAGCATGCCAAGAATTCATAAGA[G/A]CGAATATTGAAAACAAAAAGAATACTCTTACCTCAAGTGACCATGGAGGATCAGAAGAAAGAGACAGCTCCGCTAGTTGGTTGAGATTAACATTTTTTGG
chr7	7_2255526	2255526	C	T	TTTTGTTCCAACAAAAGCACCAAACCAACCTCAATAATATCTGTCACTTGTTAAGCATGCCAAGAATTCATAAGAGCGAATATTGAAAACAAAAAGAATA[C/T]TCTTACCTCAAGTGACCATGGAGGATCAGAAGAAAGAGACAGCTCCGCTAGTTGGTTGAGATTAACATTTTTTGGAAGAAACATGACAATGAGGGGAGCA
chr7	7_2303556	2303556	T	C	AGACGAAGACTGGATTTTCTGGTCGAATGGGGAATAGGATTTCAGCACCAAGATTGTTGAAACTGACTCCTCTGGATTCACATTTAGCTGGAGTAGATAA[T/C]AAGTTTCGAAATGCTCAATTCTCATGGGTATGTTTGTTTCTTGTCTTTCTCAATTTATCAGGATTAATCTTGAAGTTATCGTTGCTCTAGCTCATTCTTA
chr7	7_2447450	2447450	T	A	TTAGCAATCTATACCCCAATGCCAAAACTCAGAAGTATCACTTACAAGATGCAGTAGGATGTACCTTGCGGAAACCATGTTGTTCTCCTTCATACTCAAC[T/A]AGCGCAACAGGCAAGCCCTTTTCCTTCAATGCATTATATATCTTACGCGATTGATTAGGCAGTACGACCTGGATATTCAATAAAAAGTGTAAAACCCATC
chr7	7_2458245	2458245	G	T	ATACCATGGCTTTCCAGCAACAATGGAGGCTTTTCATCCCCACTAGAATGGTAAATGGGATTGAATGGTGGATAAAAGTAGGCATAAGCCATTTCACCCG[G/T]CACTTCTGTTGCAAATTCTATTAACTTTGGAGTACTGAAGTACGACTTATATGTCAAAATATCAGGCGATGACGACCAGATAATAGTGAACTCATCTACT
chr7	7_2497930	2497930	A	G	CACAGCAAACAGTCTCGGAACCATCAGTGAACTGGAAGCAATTGTTGGTGGGACATGAACAGGAAGGCTTTAAGATGGACGACCCAGGAGCATCGAAAGG[A/G]AGAGTTAGGGTTCCGATGAGGATGGTCGGATATTTTAGAGAAGTAAGAACTTTAGGGTGGGGATTGGATTCCGCAGGAGATGAGGAGGTAGATGGAACTG
chr7	7_2696931	2696931	G	T	CATGGTGATATACACCCTTTCCTTTGTCATTTGCATCAAACTTCTGGTGAATAAACATGGCACTACCGGAAGCTTCATCTTTGTCTACATCAATCACATC[G/T]AGTGAAATAACCTAGAATGGGAAGAACAAATAAAGATATCAGAATGGATAGTTTTGTGCTTCAATCCTTCATTGAACAACCAAGGTGATCAATCTAAATT
chr7	7_2744868	2744868	A	G	GTGTAGAATGGTGTTCATCCTTGTGGTTGGATTCTATTCGTGAAATTGATCCAGCTTTCAGACGGACAATAGTTGTCGTCTCCAAATTTGATAATCGTCT[A/G]AAGGTATGTATGAATTCATTGCACACTGTGAAACCCATTTTCTAAAAGAAATGTTAGATGGATATTTTGCCACCAGAAAGTTATGTGAACTTAAGTCATT
chr7	7_2771761	2771761	A	G	AATGAAATGAACAAGAATTCAAAGATTTTGAAACCAAAACCTTCATAAAAAGAGGACCACAGTCCGAACATTTTGGAGGCTTGTGTGGGTATGGCTTCAC[A/G]GTAGGAGAAGATAAGACAGAACCATCCGGAGATAACACATACATGTCCTCCGGCACCATTCGCTCCTTTTGAACGCCTATTAATGAGTGATACATTGGTA
chr7	7_2798589	2798589	T	C	AAATGAACATGATGCTCATGATGATGTTCGACTTGAACATGATGCTTTTGATGAGTATCCTGTATAGGGTTTGTTAGAGGGTGATACTCCGCTCCACAAA[T/C]ATTCATGCAATAACCAGGAGTTAAGGTTGACAATGATCTTGTACACCCTTGGATGCATTGGGCGATCGGACCGACGAGCGGGATAGCTTCTGCCCCCATC
chr7	7_4260271	4260271	T	C	AGCTTGTCTACTTTCTCACTTATTTAATTTTCACCATCATGTCTAACCCAAGTGTGTTTTTATTGCAACAGAAGGGTTCAGGGAAGTGGGTTGAGCGGGC[T/C]ACTTCCTTCTGAAATCGGACTTTTGACCAAATTAACTAAGCTGTTAGTATGTACTTTGATTTCATGGTTCTCTAGTTTCTTTGATTTCACCTTAGTTTTA
chr7	7_4557921	4557921	A	C	TGACCATTAAACACTCCAATGAAAGTTTAAAAAATGATACCATCTTGGAGTTGGAGCATGATGCAAATTATCCTTTAAAGAACCAGCCAAGATGCACATC[A/C]AGCAGCACAAAATATAAAAAGGAAGAAGTTTCTTCGGTTTCAAATGATTCTTTTCTAAAGTTAAAGAGTGGGGTCATGTTGGGGAAGAATGGTAAAGCTT
chr7	7_4843649	4843649	C	T	TCAAGATGCTACGAACTGCTATTTTGACAGGATTGTTGTACCTTTTTTCCGTAAAAGTTAAGATAGACATCTTTAATGTTGATCCACTCCATAAAATAGT[C/T]GGGAAGTTTCATCTTCGACACGTTACATTGATGTGGGACCTGAGTTTTTATATCCCAGTTGCCACTGGTAGAAGTAAAAGAGAAAATGAATCATTAGATA
chr7	7_5076984	5076984	G	A	AACTATGAAAACAAACAGAGATCTATACTGTGCCTTCGTTTTGTAGTATTAATTAAAAGTATTGGCATACCTCCAGGAATAGATCACCAAAAGAAATTCT[G/A]TCGCCAGGTTCAATCAACACATCAGCTTTTGAGCCACTTGCTCTCGAGATAACAGATTTCGCTCCTGGAAATTTATTCTGAAGGAAGTAAACGCATAAAA
chr7	7_5620892	5620892	A	C	AAGTAGGCAGGACAACTGCAGGACTAGCAGGAATAGAGGTATTCAAATAGTTGTTTAACAAAGTAGGAGAGACAAGAATACACTTACCACACACATGTAC[A/C]TTCCGAGAATTAGGAGTACCAGGCTCATTGAAGTTCGTAGGTAGATTGATGATGAACTTCCAAACTAGCTTGGGATAGAAGATACCAAGATTGGTCACAG
chr7	7_5666384	5666384	A	G	GTACCCATTGAACGATAGCCCTTTCGAGGGTTCCTTAGGGACCGATTCTCTCTGTGTAGATTGACTGAATGCAGAAAGCCTTCCACTGGCAGGCAATCTT[A/G]TTTTTCAAAGGATTTCTCGTTACTCATGTTATTCTCACTTCTGATATCTCTAGATCTTGTCACCAAAAACCTTCTCCGATTGACAAAACGTCCAATTATT
chr7	7_6222687	6222687	C	A	TACTTTGGTAGAACTTTTGGAGAAGAATTTAGTGATGCATCTTTTCATTTGAATTTTAGCTGATACAACCCCCTAAAGTTGGGATATAAACTTTTTCTCT[C/A]TCAATCTTTCTCAACCATGCTTATAATGAACAGAAGAACAAAATTAAAATCGATTCCCAACCATTAAAAGTTGTGTTTATGTTCAACTTTAGTTGCATTT
chr7	7_6283263	6283263	G	A	AGAACAAAAAAGTTCAAATAAATATATCTATAAATACTTGCACAAATAGTAAACATACATATAGCATATATATGCAAACAAATTCAAAGAACGCATGATA[G/A]CTAACTTCAGAAGAAACGAAGAACAACAACAAGCAAACATCAAGACTGGTAGACGATCAATAATGAATATATCAGGAGTTGTCTAATTTTGTTCATTTTA
chr7	7_6304109	6304109	A	G	CCGATTCATATCAACCATAGCACCTAGATGTCTAGACTGAACAAATCACTTGGAACAGTGATCAAAACCATGGTGGTTCATTCCACAAAACTAACCATAA[A/G]CGTCCGGATAACTTGAGAGTTACTCTCCAATTTTCACTTCTGGAATTAGCTATTAAAGTTGCCCAAGAGGTTCATATAATTATAAAATAGAAGAATTGAA
chr7	7_6364641	6364641	G	A	ATTATTTTATTCAAAAAACATGCTCTTGCATCAACATCTCCATGAACTTTTAACACTATATTTCTAAAAGTTGTCTTACTTTATAAAAATGATTAAATGT[G/A]GTATAATTAGGTCACGTTCAAAGTTTCATGAACTAATTGTAACAATTTTCATCCAGTTCTTTTAAAAGTTCCATCAATATCGATATTTTCAGTAACTCTA
chr7	7_6846924	6846924	T	C	TCCTCCATTTTGAGGTCTCTCTCTACTGCTCCCTTCAAGTTTCTTTTTCTTTCGGTACAGTGGCGAGAGCATGCCAAAAAAAAAAAAAGCAGTTCTACTC[T/C]CAGAATTATTCCTCATGTTTTTACTTTCGAAAAATTTGACGCTCATAAGCAACAGCCATTGTTATGTTGGGTTTTAGCTTTCATTCTTTTTTTTTTTTTT
chr7	7_6879054	6879054	T	C	ACTTGAGTTTCTATCCTAACGGAATTCATATAAATTCTCCAACGTATATCCTTACAAAGTACAAACTTATTACTTCTGCCTGCTAAACCTAAAAGAGTAG[T/C]GAGTCCTTAAGCTAGCGCAAACAGGGGCATTCATCTCGCCGCTCCGATTCAACCGAACCGGCGCCCGGCGGAAGGATCGGCAGTATCACATCCCGTTCCA
chr7	7_6969694	6969694	G	A	TAGAATAAGATTTTTAGCAAGATATAGTCGCACATATTTATGGTTGTCAGTTAATCCCGATTTTAGGTTATTTCGTAGGTTCAAAGTGCACTGTATTTTA[G/A]TTGGATCGTACTTTGCTAACTTGGTTATTTGGTTGTATCCTAACTTAATCTAGGATTTATTTGATGGTGGAAATTGCAGCAAACTGTCCCATATTAATGG
chr7	7_7724235	7724235	T	C	CAGCATGTAGAATAAAAGTTGTTGGGTTTGAAGCTTCTGAGATGCGGAAGATTGTAAATATGATTCTCAGAGGTGGAGGCTCCCGATACATGTTGTTCAA[T/C]GACAAATTAACACACATAATAGTTGGAAATCTGTCGGAAATGTAATTATCCTTTTACTTCAATCGCAAGACAGGTTTTGTGAACTTCATTGCTTGAATTT
chr7	7_8757785	8757785	T	C	TATCATCCAAATGAAGTCCATCGGTTTCATTTTTTACACTTCTGAAATATGCCTCATATTATCCTCTTTTAATTTCACTCGTGTTCTTTTCTTATCAGCT[T/C]GACAATTGGAATTGAAACACTGCAAATCATCGCTTTGATGACGCTATCCCAAGAGCACATAGCCATGTTCTCAAGTTACCTATCATTTGATTACAGCCTA
chr7	7_9762506	9762506	A	T	AACAAAAAATCAATAAAGGATCTCTAGGTTGTGTAAAGCCCAATGGAGAACAAAGTGGCGTAGCCCAATCTCCAATTTAACTGCTGTACAACTTCACTAA[A/T]CTTTCTAAAGAATGGGGTTTAGAAGCTGGAATCTCCTTCACTATTGTTCCATTTCTATATATTTTAAAACTTGGAATTGAGCTCACATTCTCCAACTTTG
chr7	7_10408706	10408706	C	T	CGGAGTTGCCGGAATGATGCCTCCGGAGATGCCGCCGTGGCCGCCCCTACCTCACCAAGGAGAAGGCGGCGGATGGATTGGTTAATGGTGTTGGTTCTCA[C/T]TTTCATGTATTTTGGTATATACTTAATTCACCCATTTCAGCGTTTTGTGGGGAGTGATATGATCACCCATCTCAAATTCCCTTTGATCACAGTCACTGTT
chr7	7_10755242	10755242	G	A	GATCAAGAAAAAGAAAAAGAAAAAAGCCAGTTCTTACCAAGGTTCTTACAAGAAATTTGATTTCCTTTTCTCTACAAGAACGCATGAGATTGACAATCAG[G/A]TTTCTCTTACGTGCAGTACTTCCACTACCTGTTTGTACACTGATAAATACTAAATGGTAAAAGGTTAGTATTTTCTCATTAATGTTTCACTCTTATGACA
chr7	7_10769853	10769853	C	T	AGAAAACCGCATCCGAGCCAATAAACCTTTCCAAAACAGGGTCGACTCTCATAGAATCAAAAAACCGAAAATCACCAGTATGAACATATCTCTCAAACTT[C/T]CCATCCCCACAAGGAATCTTAAACAAGAACTGGACTGCACCCGGACAATGATTGGCATCAACAAGTATTACCTCACAGCCATCTATTGTTGTAGGCTGTC
chr7	7_10859696	10859696	C	T	CATGTGCATTATATACTATTTTATCTTTTTTGGACCTATTATTTTATTATAGACACATTAGGTAAAAAAATATTTTCCTAATTAATCATCATGATAGTGG[C/T]GTCTATAAATAGAAACCTTATGGATTGGTCTTTCACTCTCTCATTCAAGTAGTTCATTCTTCCACAAAAGAAAGGTCAAGTGAGAGAAACACAATTCCTC
chr7	7_10860038	10860038	A	T	ATATTATGACATGTGTGCTCAATACACAATGTCAGGAACAATACAACAAAATGGTGTTGCAAAAAGGCGTAATCATACATTCATGAATATGGTTAGAAGC[A/T]TGTTAATTAATTCATCTTTACTTGTGTCCTTGTGGATATACGTATTAAGGATCACTCAATATTGTTAAACAGAGTTCCTACTAAGTCAATTCCAAAGACA
chr7	7_10860405	10860405	A	G	AAGAGTGTGATGATAGTTGAAACTACAAATGTAAGGTTCATTGAGAATGACATAATTAGTGAAAGTTTGGAACCATGTAAAGTGGAAATTCAAGAAGTTG[A/G]GGTGGAAATTCCTTCATTTATAACTTATTCTCAAGTTGTTGTTCCTGTACTTCTTGACTCTGTTAACACTCTCCACAAGAAGAGCAAATTAATGGTCAAA
chr7	7_11039280	11039280	A	G	GCACTTTAGTGTAAATAATTTGGAAAATATACTATGCATATTTGTACTATACACTCACCGCATGAGATTGTGACGCGAGATAGATTTATTTAGGAAACTA[A/G]TTCTCTGTGTTTGACCTTGGATTTTCCAGGAACCCTTTTACGCTACTTGCACTTGGGTGAGAAAGAGGAAAACTTGTACTAACGTTCATAATAATGCATC
chr7	7_11262452	11262452	C	T	ATTTGATGAGTGATGAAATGGATTACTTTTGAGTTTCAGGGGTTTATTTCTCTCATTTTTTTATTTTTATTTTTATTTTGATCTTATTGGGTCTTCGTCA[C/T]CTGGGTGGACTTCAGTTTTTCGGGTCTTCTTTCTTGAACTTTCAAATGGGTGGTTGGTTCAGAGCTTTTCTGGTCTAATGCATTATGCTCTCTGCATGCT
chr7	7_11262624	11262624	G	T	GGTCTAATGCATTATGCTCTCTGCATGCTCAAGACTCTGCACAAATGATTCTGGCTCCGGAATTTGACGAAAAATCCCCTGTTTCTTCTTTATTCTGAAA[G/T]TTTATCATGATTATGATTATGATTATTTTGATTTTATGTTTGTTTAATTTTCTGAGAAGAGATTGAGAGCAAAGTTAATAAGGAGTGCCTAAATTTTGGA
chr7	7_11268727	11268727	T	C	AGCATATACATGGCATGGTGATTGTGAGGCCATTTTTGTCATGTGAACTTAGACCTAACATGGAAGGCATGCAAGGCAAGCCAACTTTCTTGAATATTCT[T/C]CTAACCAATTAGAATGAGTTTGAAAGAAGCAAACAGTTTGGAAAAAGAAAAGTCAGGTTCGTTGTGGATGCAATGAAAGCCCAAAGACATGGGTACCCAA
chr7	7_11307785	11307785	A	T	ATGATCATTTATGTAATTAAACGATATGGTAATAAAATCCAAACGATCTTTAAACATGTAAATGAACGTTTCTGTTCATTTGATTTTAAACGATTGTTTT[A/T]CAATATGTATACAATGATGACAAGTTAATAAATGCGAATTGATTATTTACAACATGTGTATTGACCTTTTTCACCCACAAACCCTGAACTCTTCACATGG
chr7	7_11364512	11364512	C	T	AACACTCTCATCTGTCTGTGAACCCAAAGGAACACCTATGATATGGGCTGTAAGTGATCTTGTTGAACCACTCATAAACATGACATGACAAACCGGTGGT[C/T]CTGTCAAATGCACATAGTCATAAATTTGAGAAAAGTGGTGGTCTCGAGGGATACCCATGTAGATACAATCCTAATTGCCAAAGTTAACAGAACACCACAA
chr7	7_11406242	11406242	T	C	GATTTAAAGTTTTTTATGTGTTAATGAAAATTTCACTAGCAACATGAGTGTGTTATTGAGGTCGAGGCTAGTATATTATATGTGCACATAGAGATTATTT[T/C]GTTGTTGGTGTTGAATTTACTCCACAACCGCAATGTTGCCAAGAGTGTTGGGCATGCCCACTATGACAAGAACATTGAGAGTATTGAACTTACCCTACTA
chr7	7_11438241	11438241	T	C	TTCTTTTTCCCATATTCTTAACGTCTCTCCCCGCGGTTTGTCCCCATTTTTTCGTTTCTACTGGGACATGAGTATGTTATTTTTTAGGTTCTATTGGACT[T/C]CCGTACTTTATTTATTAGTGTATTCTTCTGATAATACTATATTTTTCTGCATGTTGCATCTCGCTGTTGGAAGTGTTTGATGAACACCCCAAATAAATAA
chr7	7_11452264	11452264	A	G	GATTTTATGACTTTTGCAATTAAGATCATGACACATTTTCAACAAAGTGGATGTTGCAAAAGTCTTTGCGAGCTTTCAATAGAGATAGTTTATCCAATGC[A/G]AGACTGTTAAATCTAACAAAGATGTTTTGGTCCTATAGTGCATAGTTGAAAATGTTTATGGTCCCTATATTCTATGTGTTACGATGATGATGGTGACGGA
chr7	7_11496445	11496445	C	G	TGTAGCACCATCTAGATTGCTCATAATAATGTCTTGCATGACCATGAGATGCACATAGAAAATGAATATCACTTTGTTCATCATCATCTCCTAAGCAACA[C/G]TCTCCTTTTATGTGAAGCCTTGTTCCGAAGAAAGGGAGTCCTGTTAAAGAGGAGCCCTGTTGAAAAGCCATTTTGTCTAAGTGTAAATAAGAGGCATTCT
chr7	7_11496682	11496682	A	G	GGAGAAAATGCTTGCGTTAAGTGTTGAATACGTCTGAAGCAAGGCAACACGATAAGATTAATTGGCGAAGAAGAAGCATAAGGTTGATGGTTAGAACTAG[A/G]TGTTTGGGTAGTAACGTGGACACGTACCTATGCCTAAGTATGGTTACCATGAGATAGACATTCTTATGAGTTGACTAGACAATCCTCTGAGGGAAAGTAA
chr7	7_11516371	11516371	T	C	CATTTTTTCCATCGTTAAAAAGAACTACACGATTCTGAATCATTTCCTTCACGATTGTGTATCATTTCCTATACAATCATGTATCATTTCCTACTGATCG[T/C]GTATCATGATTGTTTAGAAGAAGAATTACATGTGCATATGTTAACTAGGGCATTTTTGGTATTTCCCTTCGTGAGCCCGTGGGCTTTTCCGGTATTCAAA
chr7	7_11526436	11526436	A	G	GAATATTAATCATAGTATTCTTAATAATGAGATTAATATTTCATGCATTAACATTAACATCATCAATCATCAACATCTACAGAACTCAATCATAACTATC[A/G]GTCATCATCAACATCAATACATTATGCACTTTAGCTACTTTTCGTTTTAGATATCGACATTACGAGTTCATTGTAATGTCTTTTGGCTTGACCAATACTC
chr7	7_11565367	11565367	A	T	CCAGTTACCTAAGCTGAAGCACTACACCGGGTAGTGGATATGAGTGGCCATGAGGATGATGACCTGCCAAAGACTTCTGGGAAGGGAACAACCACAGGAA[A/T]GAAGAGAAAGGCTGGGGTAGTATCCTAATGATGTTTCGTAGAGGGATCTAAAGTCAAGGTGGCACCTTTCTCGTTACCAGCAGGAGATCACTGAGACAAA
chr7	7_11565565	11565565	G	A	AAAAGGGATTACGAAAGAGTTGCCTACTTGCTGTGTCTGTGGAAAATATCATTCAAGTCGTTGTCTAGCCGGTAAGAGAGTTTACTTTAGATGCAAACAA[G/A]AAGGGTACTTGGCTGACAAATGCCCTAAAAAATCGTTTGAGGTTGTTTCGAATCAGAGTTCTACCTTGCAGTAGGGGAGAGTTTTTGCCAATAATCAGCA
chr7	7_11567784	11567784	C	G;T	AACCGGTATCACATATGAATGAGAGAGATCCTTATGACATGAAAGTATGGTTAAGAAAGACTTTAGAGAATTAAAAGTTTCTACCTATACCAACAAGGTG[C/G;T]ACCTTCCTTTTTGGTGACTCAATCATAGAAAATGTGCTTAGCTTGAAACAATCTTATATAGGGTAAACTTCTGGGAAAATTCCTAGGATGCATGTGAGTG
chr7	7_11567930	11567930	T	C	AAACAATCTTATATAGGGTAAACTTCTGGGAAAATTCCTAGGATGCATGTGAGTGAGGACAAAGCATGATGAAAGAACTCGTGTTGGTCTGTGGGGATAA[T/C]TTTCACTCTAATAAGCCTTTAAGACAAGTAAGAATGATGTTTCTAGGTCGCAAGAGATGTAGTGGAATATTGAGGATCCGAATTCCAAATCCTGAACCTG
chr7	7_11624659	11624659	A	G	TAACAGGCATTAGAACCACAATCTCTACCTGTAAAAGAAATAAAACATTGAAAGGATGAGCTATAAATCCCCATGAGCGACAACTTAAAAAAACATATTA[A/G]TGAAAACATTTGAGCAAAATACATGTAAACTTAGCAAAACAACTTTCTCTTCAATTTAGCTTTAAAACTTTCTTTTCTGTCTCGCTATACCTTTAACCCC
chr7	7_11624781	11624781	C	T	CATGTAAACTTAGCAAAACAACTTTCTCTTCAATTTAGCTTTAAAACTTTCTTTTCTGTCTCGCTATACCTTTAACCCCTTGTATCTACGAGACAAAATT[C/T]TAAGCATGAAAGCCCTATACCTCGATACGATACCTGCGAGATGAAGCTCTAGGCACCAGTAGCACCCTATCTCGTTATAGCTATCATTAAGATGGAAAAT
chr7	7_11696679	11696679	A	G	TCTCTGAGTGCATTCTGATGGAAGTTTTCTCTGATGGTTTGAATAGGGAAATGTAACAAAGTGCTGATGTTGCATTCCAAGATGGGATAATGAGGCAAAC[A/G]TACACCCAAGTAAAGACTACTATGGATTCAATGTAAAATAATCACTAGAAATGGGAAGAGAACAATTTTGGCTCTCACTATAGAAGAAGATAGAGAAATG
chr7	7_11696936	11696936	G	T	GCACTCTATGGCTTTAACACAAGTTAATGCCCAAGGTAGAACGAATAAACAAATAAAAGAAATGGATTTCGTGAGATGCGATGGCCCACATGCCAAAGAT[G/T]CAAGCACTCAAAACACTAAGGCGACTTGCATATATAAGGAATGGCCTCTACTCGAACACTTACAATCCTCGTTGGAGGAACCATCCTAACTTTGGATGGG
chr7	7_11697044	11697044	C	T	TCAAAACACTAAGGCGACTTGCATATATAAGGAATGGCCTCTACTCGAACACTTACAATCCTCGTTGGAGGAACCATCCTAACTTTGGATGGGGTGAAAA[C/T]GGTCAAGAACAAGCAAGTCAAAGTCGACCTAAAGGGCAATATGGTGGTGGATGTGATGAGGCATTTGACCATCAACGCAAACACCATAATGACAGGGGAA
chr7	7_11697857	11697857	T	C	AGAGCCAACATGATTATGGATGCGTAAGTAAGTTACATGAGTCCTTTTACTAAATAAGTGTCATACATCATTTCGTTATAGGAATCATGCCTCAATGTGG[T/C]AGGCCTTGTAAGCACCCTATATGAAAGGAAACTAGTAATACTACTAGAGGAGTTACCGTGAGGAAAGTGGAGTCTAATGTTGAGTCTGGTCATCCCCAAG
chr7	7_11697964	11697964	G	C	TGTAAGCACCCTATATGAAAGGAAACTAGTAATACTACTAGAGGAGTTACCGTGAGGAAAGTGGAGTCTAATGTTGAGTCTGGTCATCCCCAAGTTGAAA[G/C]GAACATGGAAGAGCATATACTAGATAAACATGGTTAGAGCTTGAACATAGGGATTAGATCGATAATCATTGTCATGCTTTACCTCACTAGCCACTTCATA
chr7	7_11710213	11710213	C	T	CCATGTTGTATCAGCAAAAGGCATTTGTGTGGATTCATAGAAAACAAAACCAATAGATAAGTGGGAACGACCATAACAGTCACCGAGATTCAAAGTATTA[C/T]TGACTTAGTAGGTATTACTAATGTTTTGTAGAACGATTTTTTAAATCAGCACTTCTAATAACAAATTTAATCTAGAAAAATATAAGGGTTGAAAGGGCAT
chr7	7_11710360	11710360	C	T	CAGCACTTCTAATAACAAATTTAATCTAGAAAAATATAAGGGTTGAAAGGGCATATGCTTATGAACAAAGTTTTCAGGAGTAGAAGAAAAGACGCACCAA[C/T]ATTAACACTTCTGACACCTGGTGTATAATTTGTGGTTTATTATGATGCTTCTCATGAAGGTGTAGGTTGTGCCTCTTGGGTTTGATGTCCTAAAGCTCGT
chr7	7_11710579	11710579	G	A	TAGATGTTATTGAGGTATTGTTCAACAAATTATTAGTGAATAAGTAATTTGCTTGTTTTAAACTCCAATCCAATAAACTAAGGTTCCTTTCTGATAACAT[G/A]AACACTTGAACTTTATGTATTGACATAAAAGTGGAACGAGTTTGAGTTGATAGTGTAAATGGTCTATACTATAAAAATAAAGTTGGATACCTTATTCTAG
chr7	7_11717441	11717441	G	T	ACTCATGTAACAAGTGTGGTATAAAAGAATATTTAACTATTCAATCTCAATGTACTGTGCAGTAATAATTCGAGGCGATACAAAGCATATAATAACTTTA[G/T]AATTAAGATAACTATCCTTTTTATGCCTTCACCATACTTGCTCACCTCTTAGGATCCAAATACTTAAAAGTTTAGCTTTGGTTTCTATCTAATTAGGCTA
chr7	7_11729087	11729087	C	T	TCCTCCTCTCAAATAGTCATCTCATCCGCCAAGCTCTATGAGCTAACTCCTCTTCTCGGAGCACCCCACCCATTCGATAGAGTCTAACCATGGATCTCAT[C/T]ATGACATACTTTTTTAGGCTTTTGAGGCTCTACTACATCTTTGTTCAATACTCGAGGATTATACTAGCATGGTTAAGTTAGAGGCACGACTCTGATATCA
chr7	7_11765317	11765317	C	T	TTACTCTTTGGTCTAAAATAAACTAATTTTTCTTAAAGTTGGATTACTTTATTGAAGGTTTGATTGACTAATTTTTTAGTAGTCATCTGTGTGATATTCT[C/T]AAAGTTTGGAAGCCCTAAATAAATTTTGATTAATATTGATTGACAAAATTATTAATTTAATTTTATCTATGTTTAGGATTGCGTTATTTAAATTATGACT
chr7	7_11914009	11914009	G	A	TTGTATTTCTTTGTACCACTCGTGTTAAAATTCATAACCACGTAAACAGCAAGCCCGGTCTGGTAATGGCGGTGGGAAATCTCCTGTGATCTTAGTGACA[G/A]AAAGGTGTATACCACCAGGGTGAAGAGTGCAATGATCAATATCTTTACCCATTTCATGGTTGGCGTGCAGCTAGGACTCCCTCCTTTCGTTACAGAATCT
chr7	7_12306087	12306087	T	G	CTTAGTTTTGTAGTAGTGACTATTGATTGTAATTCTCAAATTGTGCCCTAGCTTTTGCTATTATTGATTCTGAGAATAACCTAGCATGGTCATGGTTTTA[T/G]CGTAATCTTAAAGTTGTATTTGGAGAACATAATGAACTAGTAATTGTGTTTGGTGCTTATAAAAGTATAGTGAATTGGTTCAATATTGTGCACGAAACAA
chr7	7_12354782	12354782	C	A	CTACAACAGTTGTGGTTGGTAGATATTAAATTGACAGATCATACACTTATATGGTGATGAATTACAAACAGTTGCGTTATTTCCTAGCTAACAATCAATC[C/A]TCGTCTATAGAATGTCAACTAGCATCTAAAGCCAAGATTTTTGTAATGTCACCTAATAGTTGAACGTTGTTAGAAAAGTCGAGCCTTCTTATGTCGAAAG
chr7	7_12397938	12397938	C	G	GACCCTTGTTCACAAACAGAATCAGTAATGTCTCAATCTATTTGTGTAAATATCTTAGATTGCACCATTTCATTTTTATGTTCTATATTTTCTTAATTTC[C/G]AAATAAGTCATCAACTTTTACGTCTATATCACTATCCCCATCATAACAAGGTTCAAGAATAATTAGATCTTTAGGTCGTACAAACATATTTAATCAACTA
chr7	7_12486778	12486778	C	T	TTCCACCCATATTGACAGCGACCCATGAAAATCTAGTCCCATCCGAACGTTGTTGTCTTCCAACAGATTAAAGATCAGGTTTTCACATTTTGGTGAGATT[C/T]TAATGTTTTAAAACTTTTTTTTTATGTTCTATATGAGTGCTTTCCAAAGATTATCGTGAATCAGCTTTTTATTTGTATGGCCTCCTTCCTTTAATAGCCC
chr7	7_12498265	12498265	C	T	GTTGGTCTGTGACAAATCAACACCTGAAGCCTGCAGGGCCTGGGTCAAGGTACTTAGTAACCTGCTCAAATACAGAAACTATGTCAATCATATAATATAA[C/T]ACAAGAAAACTAAAGAGCTAAAAGCTAACATGGATTGGATTACATTTCAGAACAATTGAAGCCTCATGAGAACATTTATGGGAAAAAAGTAAGGTTGGTA
chr7	7_12498377	12498377	G	T	AAAGAGCTAAAAGCTAACATGGATTGGATTACATTTCAGAACAATTGAAGCCTCATGAGAACATTTATGGGAAAAAAGTAAGGTTGGTAATTACGTATTC[G/T]TTCTCAAACCAGTTAACTACCATCACAAGGATGAGATGAAACCAATAAACTTCCTCAAGCAGACTACACATTTTCACGATCTCAGCGAAGATACGTGAAT
chr7	7_12597373	12597373	G	A	AGGTTTCACATATATGTATGGTAATTTACAAACTTACTTGTAGGCCACCTTTGATGACCTCGATGTACTCTGGAGGTACATCAGCCCATTTAAGGTAGTG[G/A]ATTGGAAATGTATCTCGCGTTAACACACCAATGGTGTTGCTGAACCGAATGACATGTGGCGAGATAGGCTTATCCCCTCCTAGGACGATTGATATTAGGA
chr7	7_12642197	12642197	G	T	TGTCAAGTCATATAAACTCTGGTTACCATTCTTGTCTTCTAGCAAAACTCTATGCGTGATGACGTGGTATATCGCATAGCAATGTTAATCCCCAAGCAAC[G/T]TCTTATTGGGTAGTTCTTATTGTGTGTTCTTCATGAGATTCCCTATGATTTCCTTCTTTTCTTCAATATCCTGCGATAAAACACTAAAAAGCATAGTTAA
chr7	7_12702306	12702306	G	A	CAAGTTTTCGATTGTATTTGGTTTTAAAATTTGACTATTTGATGTTTAGGATGAATGAGAAGGTGATTTCCCTAAGGCTACATGAATGTGTTTTCGTAGC[G/A]CCACTTATGGTTGTCAGGGGGTTGTGGGACCGAAAGAGGCTGTAACTGGAGATTTGCGAACTTGAGCCTAGGTGAGGATATGGATGGAGGATTGTGTTTT
chr7	7_12702455	12702455	G	T	GAGATTTGCGAACTTGAGCCTAGGTGAGGATATGGATGGAGGATTGTGTTTTGGCTTTTAGCCTAGCTTAACCCATGATGGGTGGCTCTATGTGCACAAA[G/T]GAGCATAAATATGGAGGTGGCTACTATGATGGGTAATAAGTATGCGTGAGCTCAATTTGGCCGTGTGTTTTCTTATGGATATGGATCACGTATAAGCTAT
chr7	7_12739719	12739719	T	C	TCAGAGACTTCTAACTATTGCTTTAAACCTTAAAATAAACTAATGTAACTTAGATAATCTCACAAAGTGGAAGGTATTAGTACATGAAATCTTACAAAGG[T/C]GGGAAAATGAAGCAAAAAGTCTATAGTACCCCCAAGAACGTAACCTATATTTCAGTACCACCAGCTGTTAGTACAAGATTGTTGCAAATTTTTAAAAACC
chr7	7_12785468	12785468	A	G	TAAACTCTAAAACCACAAAGAGAACCATGGTGGACTCAAGTATAACTCATAACTTTATTTCTGAATAAGAAGTGCATCGATTGAAGTTGAAAATTGAGAA[A/G]GATACATGCATGATGATAGTTATAAACTCTAAAGCCTTGCCAATTGTTGGAGTATTAGAAAGGGTATCTCTAAAATTAGGTGAATGGAGAGGAGTAGTCA
chr7	7_12813781	12813781	A	T	GTCCTCAAGGTGGAAATGAGGAAACAATCATCAAAGTTCTCCCATGTTGTCTTGTGCGGTGGTATTCCTTCCCAGTCTTTTGTTGAGTCTTTCTTTCGAT[A/T]CCCAAATATTTCAGCTGGTTTGGTCATCCATTCAAGATTTTCATTCAAAAATGGATTCAATTGGTGTGCATCACTAGCATGATTTCCGAGCACCTTCTTG
chr7	7_12855337	12855337	C	T	GATTAAGATTAAGTTACCTAGGTTATCAATAATCGAGATAGTCAGTTTTAAACAGTAAACGACGTTATAACATAAAAGTGTCTATTTCATGGTTCTGTCT[C/T]ATGTAAACCTTTTACATAGGATGCTTCCACTTTCATCTCTACATGAACGATTTAGGATTACATATTTTGTATTAACTACAAAGTGGGTCGCATCCATAGT
chr7	7_12913200	12913200	C	T	TAATCAAAATTGGGAAGGGGATGCTCCCATTCAATTGTTCTTTGCCTGATTTTCTTTGCGGATCCATTAAGCCACTTAAATGGGAGATATTGTTCATAGA[C/T]GAGACCAATGTTAGGTTGGATATTGTTAACATGTTTTACGCAGCGAAGTATCCTCTGGAAGAATCATATGTGATAGTAGAGGGGAGAAGGTTCCTTTCAC
chr7	7_12913676	12913676	C	T	TACTGTATAATGGCGAAGCAGCCGTTCAACTTGGGCTATATAATAAATAGGGCATTGCTTGGCTAGATGAGGAACCCTAAAGGCGTCCAACCTTTTCCAA[C/T]AACGTTGGAGAAGCTGTGTCTAAAGTACTTGCGCACCTTCACGAGATACCCATAGATTTACATGGTGGGAGGTAGATGCAACTTTGCAGGACTCAACTGC
chr7	7_12945480	12945480	C	T	TATTTCTATGGAAACCATGACGATGTCAATTTCCTTTTTATTGCCAAATTTTCAAAAATATGTGAACTTCCAAGAGAAAGAAAGGTTTGAAAACTATTTC[C/T]TCTTGACCTTATATTGTGACTGCATGGCAACATGTGACTTGTGATGTATATTATTGATGAGGTTAGTATTATTCGTAAAACTGACAATGCTCGTGAGATA
chr7	7_12980623	12980623	T	C	GAAGATAGAGAGATCATCATCACTAGGTTTGTTCTTAGCAAATTCCTTTTCAACATATTCTAACGTTGCTTGATTAATAATAAGCTCATTGAATTTATCA[T/C]GCTCTTGTAGTGTCTCTAATGATTTTAAAGTATCAAGTGCACACAATGAAACATGATCGTTAGAGGACTTTTCGTCATTAAAATGTTGAAAGGCGCTACA
chr7	7_12982585	12982585	A	G	GGATGAATGTTCTCTTTCTGATGCCATGATAGAGACGTAGGAAAAGAGGACAACGTTTCTGACATCTGGATGTAGGGCATCGAGAATAATTACTTACCTT[A/G]ATGCGGTATGCACGTGACGGGAACTACCAGTCGAAAATTTTCGAACATTGATTATGTCAGACATATATTCTTGATGCATCCTGCATGACGTTGAGGACTT
chr7	7_12982756	12982756	T	C	TTGATGCATCCTGCATGACGTTGAGGACTTTGTTAGGAGTAAGGGGAGCTCCCAACACTATTTTGGTACATCGAGAATGGCGTCGGGAGTAATGCGAGAT[T/C]CTGACACCATTAGTTAATCGTTGAAAATGGCGTCGGGAGTAAAGGAATCTCCTGACATTTTCATGCTCTGTCAAGAGTTCCCCTATAAAATAGATGTTTC
chr7	7_12985058	12985058	G	A	AAAAATAGTTATGAACTTTCGAGGTGCATACATATGACTCTCTTATCAGTCAGTTCTTTCAGCTACATGCAGCCTTGTTATGGATGATTAATAACTTCCC[G/A]ACGTATGGTGACCTATAAGAGTAAAGGGGTATCAGGCATGTCTCATATGCATGAGGGATAGATCGTCATTCGAGATAAGGGGTAGAATATCCAGGACATA
chr7	7_12999547	12999547	C	T	CCGTAAATAGTTTGGTGTTTTTATACATTTACAAAAGTTTCCCTACTTTCAATGCACAAACATGTTAACCTATTGTGAGATTTTAAATTTATTTGACATA[C/T]AATATGCAAATACAAATTTAGAAATAATTGAAACATACATCACATACTTAATTTAATTCTAAACACCTTAAAATGGACTAGTTTTGGTTTCTAAATTAAG
chr7	7_13009214	13009214	T	C	GCCAACCCAAACTTGACACATGGGCTATCCATCAGTAGCAATTGGACTTTCCCCTCGAGATGCACGCCTTATCTCTTTGGGAAGCCAAACTTTTAAATCG[T/C]CTGACCCTTCTATCTTCTCAAAAAGCAGCAGGCCTTTATTTCCTCTTAGCGAGTGGTCGAGTCACCTTGACATGACACTTCTTCGCCTCCTTTCTTACGC
chr7	7_13031710	13031710	C	T	CTAGGAGCACTTTGATTTTCATAAAATTGCACGAGATAAGATGTTTGTATAGCATGAAGTCTTAAAGGGCACCGTTCACACACATGTCCATTTTAGATTG[C/T]AGAATTTTTGTTAGCTGTAAGATTTCTCATATCTCAATGCTCGTCAACAAAATCTTTATACCTGTCAGGCGTCGGGGGTAGTTTTCTAACATCATCAACC
chr7	7_13166180	13166180	A	G	GTTTTGGGAGCACAGATCTTATCGCAATAGGAAACAGTTGTTGTAAAAGCACATGATAGTCGTGAGATTTTAAACCATCAACACAAAGTTTTGAACTTTG[A/G]AAGAATAACCTTTCAATACCTTTCCTCATGAGCAACTTCAATCATTTCATTTATACTTCCAACATCATTCTCTTCATATATATGGGTGTCAAACTTAGAA
chr7	7_13174377	13174377	C	T	TTGAATATCAGAAAAATAAATTTGAACTCATGCTCGAGAATACAAATAGCCCATAATAGTGAGTGGTTTATGTGTCATTCGATAATCCCACTAACATTAG[C/T]GGGCTAGATGTTGCTACTTGATGAATACAAAGACCCAACTAATAGTAAGTGGGTTATGTGTTGTTAGGCTTTGGTGAAGAGTATCATACAATTGTTGCAT
chr7	7_13240364	13240364	C	T	ATAAAAGATACAGTATTATTCATGTGTTGCAAAATTCTAATGATCTGTGTGTAATACAAGTTTTCCTTTCTATCTCCCATGTGTAAGCAAAGAGAGGTTT[C/T]CTGGTAAGTCCAAGAACGAACACAGGAAATGTTGCTAATAATCTATACAGTATGTATATATGAACAGTATACTTTAACCTAATTATCTACACTAAGGTGC
chr7	7_13292150	13292150	G	A	ATCAGCCACACGTACGCGTGTAGTTCTTTTTCTAAACGATCATGATACACGATCGTGTAGAAAATGATACACAATTGTGTAGGAAATGATACACGATCAT[G/A]TAGGTAGTATCAACACCGACCACAAGAGCACGTGTAATTCTTCTTCTAAACTATCGTGAACCAAGATCGTTTAGATATTAGTACATGATAACTTGTAGCA
chr7	7_13390368	13390368	G	A	TCAGCTCTTCCTACATAATCTAAACACAGAAGCTATCATCTAGTTGGTTTTTGTAAAGAAGAAGATCATGCCAACTGGCCACGATAGCACCATCTCCATG[G/A]AATGTATAATGTTGGTTTATTACATAATGGAGCATCTTTTGATGAATATAGGCGAGATAGTAAGTCAGCACATCATCGCTTGGATTAAGCATCCTCATAA
chr7	7_13390607	13390607	G	A	AAAGGCATGTTCAGTGTAAAGCAGATTCCTCAGGTAGAGGTAAAGGATGAGGTTTGGTCAGCCACAACCGTTCACTGCATAATTGGCATCCACAAGAACA[G/A]GGCAAAGTTAAAATTCCTTAGAACCAAGCAAGATGGTAAATCTGAGGTTGAAAAAGTGAACGGTGAAGATGAAGATGAGAAAGAAGAAGAAGAAGTCCCA
chr7	7_13448613	13448613	T	A	GAGGGTAAGTAGCAAGAGCATGGCTACATGTGCATAGGAAAGAGTTTGAAAATAAATTCCATTACGGTAATTAAGCCTCCATTATGGTGATTAAACCTCC[T/A]TCACTTGTGTCCCGAAAAGGGGAACAAGTGTGGTAACTTGGCGCCTAGAGGTTGTCACCCTTAAAAGAGAAGTAATGTGACCCTTACAAGTAATGAAATC
chr7	7_13448890	13448890	T	A	GTGCTCGCCTTGATTAGAAGATAATTAACTAATCTCTATCGCATCAAGGACTATCACGTGGCTTAATCACCTAACAACGTGAAGACATTCCTTCACACTT[T/A]CTTAACACAAGTTAGTTCAATCTCCATCACTACATCATCTCCATGCCACCTTTTACATAATCTCTAGTGTAGATAGTAGATCTAATACACAATAATACTT
chr7	7_13470133	13470133	T	G	CGCTCCATCAATGTTTTAAATTTTATAAATAGGGAATTAAGAACGTTGATGCTGACACTAAACCATTTTCAAAGACCGAGTCTCACTTTGCTATGCAAAA[T/G]TTTACACAAAAAGTGATTATGTGAGTGAAGCATATCAATTGAAGTTTCTGTGGTTAAAGGCACTTATAAGCACAAGCAAGGAATGGTCACAACAATGAAA
chr7	7_13494813	13494813	T	C	CAAAAGAGTTTACCTTTATCAACTTTTTGAAAATAAGCATCAAGCAATTGAAGCTCCTTCTTTGCTTTGAACTGACCTGTATCAAGAACTTTCATCTTCT[T/C]TAAAGAATCTAAATTTTTCTTATCCCCAAGACCTTGAAGTCTTCCAAAATAAGAACCCAATGATCTCAATTGTTTCTCATTGGTAGTACACTTCCAAACC
chr7	7_13511934	13511934	C	T	ATTCTTAAAACATCAATGAAAACCATAATGTAAATAAAAAAAATATTTACTATCAAAGTCCCTTGTACATTACACAAGCATGACTACGTTTTATAATGTG[C/T]CGATGTACTTAAACATATGAAATAAAACAAAGAAACGACATAAATGCACGGTAACAACCTTTTTTATGCGGGAGGCCGTAGGGACTGTAGAAAGTTAATT
chr7	7_13512202	13512202	A	T	CAGTTTATGTGTATGTGTGAAAATGTTAAAAGAATCAAAGGGAGGTCGCCGCATACCTTTGCTTGAAGACCTACCATCGCGTAACAATGAGAAATACGAA[A/T]TTGCTATAATGTACATGCATGGAAAACTTATGTAGAAAAAATCGAAGAGAAACAGGGAAATTTATGTTTTTTTTTTACCTCGAAGGAAAGAAGTTCGTTT
chr7	7_13534753	13534753	C	A	CAAAAATCGAAAGAAAGACTGGAAAAATGCTAAAAGTTTTACTAAATTGTTGAGAGGAGATTTTGGAGTGTTGAGAAACCGGTTCAGGGAAACCACAAGG[C/A]AAGAAGAGGAAGCCGAAAGCCAAAGGGAGAAAGAGTTGAGGCTAAGTGTTGTTGTGAGTGTTCCTTAAAAATGAATGTTTATTCGTAAATGGTTTATCAA
chr7	7_13539073	13539073	C	T	TGTCAAAAGAAGTGTCCATACAGTGAGTTAAGTAAGACCGTTTTCTTAGCTGACTACGTGATAAAGGGATTCAAAATGATCACTTGAGCATTACGATGAA[C/T]AGTTGGGTGCAGAGACTAATTATGATGAACGATCATGATGCAAGGAGTCATACAACAAAGGATCAAAGTTCACGAGAAAACAATGTGAGTCAAACAGCTT
chr7	7_13554502	13554502	C	T	AGAACAACCAGAGGAATCATAGTTGGATTATTTTAAGATGTTAAAAATACATTGTTGTGCCTTATTCCAAGGACACTGTGAATCGAGTTCAAGTAATAGT[C/T]TAAATGGTTTAAAATATAGAAATAAGCTTATTCTAGGACAATGTTAATGCAACCCATTTTGTATTTGGTTTAAGCAGAGTCATCCCAAGACACTCATGTA
chr7	7_13567643	13567643	T	A	GTTTTGACCAAGAATGACCAAAACCAAGCTTAAACTCTGAAAATCAGCCCGATTCTCCTCTTTTCTCTTCGCACCAAACCCTAACTGAAAGAAGATGCAT[T/A]TATGAAAATTGAGGCATCACTGTGGTGCTATTTGGCTGCTTCGCCTTTATCTCTGTGCTGCGAGTTGGTGTAGTCATTAAGATGTCGGTCGCTTTGTGTC
chr7	7_13664395	13664395	A	G	TGTGTTATAATTAGAATTATCCACACATAAATTACTGTGTTTTTCCCTGAAATTTTATTGAGAAAAACACAAATATATGTGCCCAGATTAAGAGTTCAAA[A/G]ATTGAAACCTCTCAACTCCACTTGTTATTGATTTTCTGGTAACCAAATAAAGTAGAGTGCAACTAACTAACCAAGGAGTCTTTGATTCAAATGTAATTTA
chr7	7_13664498	13664498	G	A	TGAAACCTCTCAACTCCACTTGTTATTGATTTTCTGGTAACCAAATAAAGTAGAGTGCAACTAACTAACCAAGGAGTCTTTGATTCAAATGTAATTTAAA[G/A]GTATTATCATTGTTGTTTTGTTTTTTTTTCTCTTTCCTCATCTTTGTGTATGTGATATCAAGAAGGTCCACCGTAGTAGAAAAGAGCTCAGATTATAAAT
chr7	7_13676261	13676261	G	A	GACGTTCGCAATGCGCTACTCCTAACATCTAGATGTGACGTCAGTAGTGTCTTTCTTCTGACGTCTATTGTCCATTGATAATACAAGCCTCGGAAGAAAG[G/A]AAGTCCTGACGCTATTCCACTTGCACGTCGAGAGTAGGTCCTTCGACGCAGTACCATTGACTTCCTTCCTGACGTCTGCATGTACGTCGGGAGATCATTT
chr7	7_13676521	13676521	T	C	TGTGACGGCTGTGTGCGTAGCATAATGCACAAGGCATGCAATGAAGGGCACATTGGGCATGTGGCCAGAACACGTGCGACATCTCATTGTGAGTTTAGCA[T/C]GAGACATGTGGCACCCTCAGCAAGGTTAGCACATGGTAAGGCCCCCAGGCCATGAGTATGCACCAAGCTCCAACCACTATGTCAGTGAGCGTTGAAGGGC
chr7	7_13684927	13684927	T	C	GGTTGAATGAAATCTGAAAAATTCTAAAATGTAAAATTTTGTTCTTGTATGTTCTTCTGATAGAATGCACGAATATTTGAAGCATTCAAGTGAGAATTGA[T/C]ATGGAGTGCTTTGAAGATTGAGGGTTTATGGGAGTTTCAAAACTTTGTCTGATCCTTGATTTCTTAGATCCTAAGTAACTTGAACCTAGTCTATCTTAGG
chr7	7_13685443	13685443	G	A	GGCCCATGGCACACCCATATGCCCATTGGTACAGCCATTAGCCCCAAGCACCAGCGCCCAACACAACCCATGGGCACAGACACATGCACATGGCCAGGCG[G/A]CAAGCCCAGCATGCACGCGGATAGGCATGCACGCCCACCAGACGCCGCCCATGCTTGCCCAGGCAAGGCACACACGACACCATGCACGCGCGCCCCAGAT
chr7	7_13687666	13687666	A	T	GGTGTTATAACATAAAAGTGACTATTTCATGGTTCCAATATGATGTAAGCTCTTTACATAGGATGCCTCCACTTTCATGTCTCTACGTGAATGATTCAGG[A/T]TCACATTGTTTTTACTAACTACCAAGCAAGCCGCATTCATAGAGTCCTCTGAATAAGGCGTCCAACCTATTCATATACTATAGATCATTTAGGCTATATA
chr7	7_13710514	13710514	G	A	AACTCAAATCAAAATATTTCCTTCTACAAAGTTGCTGAAAAATATCTTAGCTTTCGTACATTAAAATGTTAGCCAAAAACTTCATGTATTGCATTATGTA[G/A]CCTTCTTGAAGTGAAGACTGCTCAAATTTCCTTCGAGGATGACCTTTCTCCCTTCTTTTAACCCAAACTCAACCTTCCTCTTATCAAATTACACCAGCAA
chr7	7_13710701	13710701	A	C	AATTACACCAGCAACCCCATCTTAGGAAGTAGACACAATTTGTGATCTTTTGAGACCCATTTTAGTGAAAGTACACTAGTAATATGGGAGAAATTTCAAT[A/C]TGATGTGACCTATTTATATTGAGTTTTGCATAAAAAGTTCTTGACACCTCAAGCTTGTCGAAATCTAACCTAAGCATGTACATGACACCTATAAAGCACT
chr7	7_13713392	13713392	T	A	TTTGCACGAAGCGGGCTAAGCTGGGTTTGGGAGCACGGGCATGGAGTAAGACTCATGGGCACGTGGATGATGAGCCACATGGCGGACGTTTAAGCTCGCA[T/A]GTATAGACCCAAATTTCTCTTCATACCCAACAAAGTATGTTATAATGGTTATAATGTATAGTATGCATGTTAATAAATTAATATGAAAGTTAATTAATAT
chr7	7_13723137	13723137	G	A	TAGTAAAATTAAATACTATAATCTTGAATCCAATAAACTAAGATCCCGAGACTGTATTGAGTAAACTTAAACTTTATGTAGAGTCATAAAAATGGATCAA[G/A]TTCGAGTATATAGCCTAAACGATCTATAGTATATGAATAAGTCGAGTGCTTTATTCTAAGGACACTATGGATGCAACTTATTTTGTAGTTATTACAAACG
chr7	7_13731861	13731861	T	C	AATAAAATTTGCACTATATATAACTTATTATTAATTTTTCACACATTAGGATGGAGTGATGTCCTACCTACATCAAAACAATCAGCAAATATATTGTTGA[T/C]GTATCGACAGATATTTGACCGACTGATGCACTCATGTAGTAAAGTATTATACGAATGCTGTCTATTTGTTTTTTGTTGTCTACTTATGTTTTTTTTTTCT
chr7	7_13732022	13732022	G	C	TCTATTTGTTTTTTGTTGTCTACTTATGTTTTTTTTTTCTGTTAACAGATTAATTGGACACCATACACGCCCGATATTATGGCTTTTCTTCTTGATCAAT[G/C]TCATAATGGTGACGTGGTCTGAACTTACGTGGGCTTTATGATATGGTTCCATATCATTGAGTTGCATCTACCAAATCGTGTGTTGTGACAGTTTGGTATG
chr7	7_13845700	13845700	C	T	CTATAATCTTGAATTCAATAAATTAAGGTCCCAAGGCTATCTAGTATAGACTTGAACTTTATGTAGAGACACAAATGTGGATCAAGTTTCAGTATATAGC[C/T]CAAACGATCTATCGTGTGTGAATAAGGTTTGGGTGCCTTATTTTAGGAACACTATGGATGTGGCCTACTTTGTAGTTAGCTAGTACAAATGATGTGATCA
chr7	7_13990737	13990737	T	C	GAAGATATAGATCATGTTTTACTCTATATGCATCTAAATGATTTAGAAGCTAACATGCACGAAGAACTTGTTAGCTTTGCGATGGTTCTAAGCGAGAAGC[T/C]AAAAAGGTAAACGAAGCCAAAAAGCGATGGTCCTATGCTCAGGACCAAGAACGGAGTAGTGGGACTCGGTTTTGTGAAGTAAAATATAGAGAGAGATGAG
chr7	7_14001042	14001042	A	C	AGTAGATATCAATCTAATTGAGGATTAGCTCAGTGGACTAACGTTAAAACTATCCTCAAGTATCTTAGGAGAATGATGGACTACATACTTGTGTATGGTT[A/C]TAAGGATTTAATTTTTACAGGATTCACAGCTCTGATTTTCAAACTGATAGAGATTCTAGGAAATCTACTTCAGGTTCGGTGTTCACTCTTAACGAAGGAG
chr7	7_14001285	14001285	T	A	ACCATGGAGGTAGAGTATGTCGCAACTTGTGAAGTTACCAAAGAGGTTGTTTGGCTTAGGAAAATCTTGACTAATTTGGAAGTTATTCCAAACAAGTCAA[T/A]GCCAATTACTCTTTACTGTGATAACAACGTGGTCAATTCTAAGGATCCTAGAAGCCATAAGCGTGGAAAGCATATTAAACGCAAGTATCACTTGATCCGA
chr7	7_14012550	14012550	C	T	GAAAATGGCAAGTGTTTTGACTCAATATGCTTATTAATTTAGGGATAAGATCGAGTGAGGAGTTAGGTACATAATTACACAAGATGAAATTCACTCATTC[C/T]CGTCTTTAAAGTAAGTAGATGAGTGTTCCTTTAAATAGTGTCTCCGGGACTTGAACAAAGGGTCCTACCATCACTATGGCACAAGAGGGGTTCATGTTTA
chr7	7_14127527	14127527	C	T	CCGAAAAGGGGATCTCTCGATGCACAAAATCGTTGGGTGATATATGCAAAATCGTCGGGAAAGGATCTCCTGACACATAAATGCCTGTTGGGATGAAAGT[C/T]AGGCGAAATGAGTTGGGAGAGGATCTCCCGACGCACAAAAGGAAGCGTAGGGAGATCCTCTATTTTTTTATAAAAAAATACCTTCTATTATTAAACGGAA
chr7	7_14127849	14127849	A	C	CTGTGTGCAGACGAGCATAAACATACAAGGATTCAGGCAAAAATCCAAACCATGCAGATGACACTAGCAGTAAGTAAACAATAAGAAAAATAAAACCATA[A/C]TTTACCTTCTAAAATTAACTCGAATGCTACTTCTTTTAACCTGTTGAAGCATCTAGAACCAAAGATTGTATACATGCTTCTACTAGCAACACCTAGCTTT
chr7	7_14128002	14128002	T	A	CTAGAACCAAAGATTGTATACATGCTTCTACTAGCAACACCTAGCTTTTGCAATATGTTGAGTGATAATGAGACTAGACGTCAGAAATTTGCAAAAGGAA[T/A]TTTAAACAAAACCTTCAGAACAATTTACTCCATACCCAATAAAGAATATGAATAAAAATACCTAGTAAGAATTAAAAGAAAATCTACGATTGAAAACACC
chr7	7_14618464	14618464	A	G	CGAGCATGATCTTGTCCATTGAAATGGTGCTATCATGGTATGTAGGCATGATCTTCTTCTTGATAAAAACCAAACAAACACTGACCTCAGTGTTCAAGTT[A/G]TGTGGGAAGAGTTGATACTTCCTTGTTGGCATTCTGCCCCACTTTGTCCCAGGCCAAGCAACTCTTGTCAACCCTTCTTGTAAGTTTTGTTCCTTTGGGT
chr7	7_14960415	14960415	A	T	AACCTGGAAGGTGTTATAGACTGTACACAGAGTCGGAGTTTGAGCTAATGTCTCCAAATCATGAACCTGAGATTCGTAAGGTTCACCTGGGTGTTGCAAT[A/T]TTAAGAATTCTTGCCTTGGGTGTAAAGAATGTGGATGATTTTGACTTTGTGGATGCTCCTAGTGCTGAAGCTGTTGACATGGCCATCAGAAATCTCATCC
chr7	7_15763550	15763550	G	A	GCAAGCCAGACACTTCTGAAAGCCAACCATAACTATGGCGAGAAACACAAAGCTTCGAAGTCATTAATGAGGAAGAAGTTGCAGAATGGAATAGAAGCAT[G/A]GATTCCATGAAGAAGTTCATTTCAATCGGAATCCTTAAAGTGAACTGAGAGAAAGGTTGTTTCGAAGCAATGTGTAATGGTGAACGAGTCGGAGCTGCTC
chr7	7_16537588	16537588	C	A	CAGTTGAAAGTATGGATGCTGGAACTGGAATTCAGAGAATCAGTCGCCGGCCAAGAAGTCTGCAACAGCCGAATGAGTTTTCTACATTTCAGGGGACTGC[C/A]CCTAGAAGACTACGACTGCAAAGCAAACTTGTAGCGCCATCCTCATGCTCTAGCAATGTGTATAGTGAGAGTGGTGGATCGTGGGATAATGACCAACCAT
chr7	7_16574746	16574746	T	A;G	AGCACGAAGATGCAGGATTAAATAGCGACGACTCCCCTGCAAATGGTTTGAATCATTTGTCGTGTGATGTTGCAAAACACGTCCAGAATTTGCCTTTTAA[T/A;G]CTTGTAAAGGTATTTCTTGGAGAATCGAACTCCAAAATTGATATCCGGATTCTGGTTGATACATTGCACAGTCTATCAGAATTGCTTCTTGTATGTCATT
chr7	7_17031482	17031482	C	T	TCCGAACATGTACATATAACCACCATGACTATGCAGGTATAAGTATGGTGGAACACAGACTGCCTCCTCCCGATGCTCACTCCTCTTTAATAACTTGGGA[C/T]GTGCATCTCTTTTGTACACATAGTTATTTGTACATCTCTCTCATATATACAGAATCCATTGAGCGTGCATCTCTTTCATATAGACAAAACCCACTGAGAT
chr7	7_17205272	17205272	G	A	CAATTAAAAGATTGAAAATTAGTTTAAAACGCCAAACATGAGTTCAACTCAAACATATCTATGTTCCCGAGTTGTACTTACTAAGACATTTGTTTTAAGG[G/A]AAAATTAGTTTAAATAATGGAGTCTTTTAAAAATATAGCAAACCGACAAAATATTTAAACTGTATAGAACAATTTTGAAAACGAAAAAATCCCATAGGTC
chr7	7_17205562	17205562	C	T	ACATGATATCGTGTAGAAAATGACACACGATCGTGTGTCATGTAGGAAATGATACTCAATCATGTAGGTGTAGTATCAACAACGGCCACATGAGTGCATG[C/T]AATTCTTCTAAACGATCATGAACCAAGATCATTTAGACGATCTTGAACCAAGATCATTTAGATATTGGTACACGATCACGTACCAAGAGCTAAACCATCG
chr7	7_17230560	17230560	G	A	ACATAGTAGTTCTTGCATTGAGGAAGTTCAATATCTAGGTGTGATAGAAATAATTAGAGGCCAAAAGCGATTATTATTGTGATGTTTACCACGTAGTGGT[G/A]CGTTAAGAGGCTTTTGAAAATGAGAAAGCTTTTATTGTGTGGAGTTGTATTCTCCAAAATGTATCTCTAAATCCTTGTCACTCACTAAACTATTAGCTTA
chr7	7_17272433	17272433	A	G	TAGAGAGAATCTAATTAATGCCTTGTGAAGGTTCAGCCCACCAAGATTTAAGAGAATGGTGAAAGTATGTCCCCATCATAGCATACATGAATGTGTCTTT[A/G]TGGAGTAATTTTACTTTGGGCTAAGTGAGGACACATGGCAAACTACTGATGCTGTGTTTATAGGAGGGATGCTGAGAAGTTCATATAACTAGATTTAAAC
chr7	7_17511511	17511511	C	T	CTCAAATGAAAATCCATAAATACCACAGTGATGGTAAAAGCAGTAGAGAGCATCTCTTGGTTATCCTTGTCATCCACCATTAATGGAATGTTCAACCTCT[C/T]CAAATCTTCTCCTTTCATCCCCACACAAACAATCCCGGTTCCATGCTTTACAATGAAAGCCATCGTCTCCTTCGTCACCGCCTCTGCCGCCATTATCAGA
chr7	7_17511548	17511548	G	A	AAGCAGTAGAGAGCATCTCTTGGTTATCCTTGTCATCCACCATTAATGGAATGTTCAACCTCTCCAAATCTTCTCCTTTCATCCCCACACAAACAATCCC[G/A]GTTCCATGCTTTACAATGAAAGCCATCGTCTCCTTCGTCACCGCCTCTGCCGCCATTATCAGATCTCCTTCGTTTTCCCTATCTTCATCATCAACAACAA
chr7	7_17543277	17543277	G	T	AATCGGCCACACGAGTGTGCGTAATTCTTCTTCTAAACAATCATAATACGCGTTTGTGTCGAAAATGATACATGATCGTGTATTATTTCCTAGGCTTTTT[G/T]ATTTTTTTACGTAGACCGTAAATATTTGGTGTTTTGTTATATTTATGAAAATTAAGGTTGATATTACGGAGGATGGAAAATTAGGTGATTGAAATTATTT
[truncated: 1,019 more rows]
