# Supplementary material for: A Novel Introgression Line Library Derived from a Wild Melon Gives Insights into the Genetics of Melon Domestication, Uncovering New Genetic Variability Useful for Breeding
Source: Int J Mol Sci. 2023 Jun 14;24(12):10099. doi: 10.3390/ijms241210099 (PMC10298652; doi:10.3390/ijms241210099)
Supplement: Supplementary file 1 [file ijms-24-10099-s001.zip › Table_S2.xlsx]

## Sheet: 2590_SNPs
Table S2. Genotype of the 30 ILs with 2590 SNPs from the seqSNP platform.
Homozygous for PS allele: PS
Homozygous for TRI allele: TRI
H heterozygous: H
SNP	Chr	physical position v.4	TRI01-1 1	TRI01-2 1	TRI01-3 1	TRI02-1 1	TRI02-2 1	TRI02-3 1	TRI02-4 2	TRI03-1 1	TRI03-2 1	TRI04-1 1	TRI04-3 1	TRI04-4 2	TRI05-2 1	TRI05-3 1	TRI05-4 2	TRI06-1 1	TRI06-2 1	TRI06-4 1	TRI07-1 2	TRI07-2 1	TRI07-3 2	TRI08-1 1	TRI08-2 1	TRI09-0 2	TRI10-0 1	TRI11-1 2	TRI11-2 1	TRI11-3 1	TRI12-1 1	TRI12-2 2
1_159516	1	159516	PS	PS	PS	PS	PS	PS	PS	PS	PS	PS	PS	PS	PS	PS	PS	PS	PS	PS	PS	PS	PS	PS	PS	PS	PS	PS	PS	TRI	PS	PS
1_236961	1	236961	PS	PS	PS	PS	PS	PS	PS	PS	PS	PS	PS	PS	PS	PS	PS	PS	PS	PS	PS	PS	PS	PS	PS	PS	PS	PS	PS	TRI	PS	PS
1_243343	1	243343	PS	PS	PS	PS	PS	PS	PS	PS	PS	PS	PS	PS	PS	PS	PS	PS	PS	PS	PS	PS	PS	PS	PS	PS	PS	PS	PS	TRI	PS	PS
1_340643	1	340643	PS	PS	PS	PS	PS	PS	PS	PS	PS	PS	PS	PS	PS	PS	PS	PS	PS	PS	PS	PS	PS	PS	PS	PS	PS	PS	PS	TRI	PS	PS
1_470998	1	470998	PS	PS	PS	PS	PS	PS	PS	PS	PS	PS	PS	PS	PS	PS	PS	PS	PS	PS	PS	PS	PS	PS	PS	PS	PS	PS	PS	TRI	PS	PS
1_471141	1	471141	PS	PS	PS	PS	PS	PS	PS	PS	PS	PS	PS	PS	PS	PS	PS	PS	PS	PS	PS	PS	PS	PS	PS	PS	PS	PS	PS	TRI	PS	PS
1_479595	1	479595	PS	PS	PS	PS	PS	PS	PS	PS	PS	PS	PS	PS	PS	PS	PS	PS	PS	PS	PS	PS	PS	PS	PS	PS	PS	PS	PS	TRI	PS	PS
1_633066	1	633066	PS	PS	PS	PS	PS	PS	PS	PS	PS	PS	PS	PS	PS	PS	PS	PS	PS	PS	PS	PS	PS	PS	PS	PS	PS	PS	PS	TRI	PS	PS
1_669669	1	669669	PS	PS	PS	PS	PS	PS	PS	PS	PS	PS	PS	PS	PS	PS	PS	PS	PS	PS	PS	PS	PS	PS	PS	PS	PS	PS	PS	TRI	PS	PS
1_673572	1	673572	PS	PS	PS	PS	PS	PS	PS	PS	PS	PS	PS	PS	PS	PS	PS	PS	PS	PS	PS	PS	PS	PS	PS	PS	PS	PS	PS	TRI	PS	PS
1_733231	1	733231	PS	PS	PS	PS	PS	PS	PS	PS	PS	PS	PS	PS	PS	PS	PS	PS	PS	PS	PS	PS	PS	PS	PS	PS	PS	PS	PS	TRI	PS	PS
1_738852	1	738852	PS	PS	PS	PS	PS	PS	PS	PS	PS	PS	PS	PS	PS	PS	PS	PS	PS	PS	PS	PS	PS	PS	PS	PS	PS	PS	PS	TRI	PS	PS
1_747782	1	747782	PS	PS	PS	PS	PS	PS	PS	PS	PS	PS	PS	PS	PS	PS	PS	PS	PS	PS	PS	PS	PS	PS	PS	PS	PS	PS	PS	TRI	PS	PS
1_1004416	1	1004416	H	PS	PS	PS	PS	PS	PS	PS	PS	PS	PS	PS	PS	PS	PS	PS	PS	PS	PS	PS	PS	PS	PS	PS	PS	PS	PS	TRI	PS	PS
1_1020455	1	1020455	H	PS	PS	PS	PS	PS	PS	PS	PS	PS	PS	PS	PS	PS	PS	PS	PS	PS	PS	PS	PS	PS	PS	PS	PS	PS	PS	TRI	PS	PS
1_1037162	1	1037162	H	PS	PS	PS	PS	PS	PS	PS	PS	PS	PS	PS	PS	PS	PS	PS	PS	PS	PS	PS	PS	PS	PS	PS	PS	PS	PS	TRI	PS	PS
1_1037173	1	1037173	H	PS	PS	PS	PS	PS	PS	PS	PS	PS	PS	PS	PS	PS	PS	PS	PS	PS	PS	PS	PS	PS	PS	PS	PS	PS	PS	TRI	PS	PS
1_1055521	1	1055521	H	PS	PS	PS	PS	PS	PS	PS	PS	PS	PS	PS	PS	PS	PS	PS	PS	PS	PS	PS	PS	PS	PS	PS	PS	PS	PS	TRI	PS	PS
1_1146927	1	1146927	H	PS	PS	PS	PS	PS	PS	PS	PS	PS	PS	PS	PS	PS	PS	PS	PS	PS	PS	PS	PS	PS	PS	PS	PS	PS	PS	PS	PS	PS
1_1207652	1	1207652	H	PS	PS	PS	PS	PS	PS	PS	PS	PS	PS	PS	PS	PS	PS	PS	PS	PS	PS	PS	PS	PS	PS	PS	PS	PS	PS	PS	PS	PS
1_1581466	1	1581466	H	PS	PS	PS	PS	PS	PS	PS	PS	PS	PS	PS	PS	PS	PS	PS	PS	PS	PS	PS	PS	PS	PS	PS	PS	PS	PS	PS	PS	PS
1_1844724	1	1844724	TRI	PS	PS	PS	PS	PS	PS	PS	PS	PS	PS	PS	PS	PS	PS	PS	PS	PS	PS	PS	PS	PS	PS	PS	PS	PS	PS	PS	PS	PS
1_2029140	1	2029140	TRI	PS	PS	PS	PS	PS	PS	PS	PS	PS	PS	PS	PS	PS	PS	PS	PS	PS	PS	PS	PS	PS	PS	PS	PS	PS	PS	PS	PS	PS
1_2074304	1	2074304	TRI	PS	PS	PS	PS	PS	PS	PS	PS	PS	PS	PS	PS	PS	PS	PS	PS	PS	PS	PS	PS	PS	PS	PS	PS	PS	PS	PS	PS	PS
1_2186529	1	2186529	TRI	PS	PS	PS	PS	PS	PS	PS	PS	PS	PS	PS	PS	PS	PS	PS	PS	PS	PS	PS	PS	PS	PS	PS	PS	PS	PS	PS	PS	PS
1_2233836	1	2233836	TRI	PS	PS	PS	PS	PS	PS	PS	PS	PS	PS	PS	PS	PS	PS	PS	PS	PS	PS	PS	PS	PS	PS	PS	PS	PS	PS	PS	PS	PS
1_2390898	1	2390898	TRI	PS	PS	PS	PS	PS	PS	PS	PS	PS	PS	PS	PS	PS	PS	PS	PS	PS	PS	PS	PS	PS	PS	PS	PS	PS	PS	PS	PS	PS
1_2643765	1	2643765	TRI	PS	PS	PS	PS	PS	PS	PS	PS	PS	PS	PS	PS	PS	PS	PS	PS	PS	PS	PS	PS	PS	PS	PS	PS	PS	PS	PS	PS	PS
1_2761521	1	2761521	TRI	PS	PS	PS	PS	PS	PS	PS	PS	PS	PS	PS	PS	PS	PS	PS	PS	PS	PS	PS	PS	PS	PS	PS	PS	PS	PS	PS	PS	PS
1_2771605	1	2771605	TRI	PS	PS	PS	PS	PS	PS	PS	PS	PS	PS	PS	PS	PS	PS	PS	PS	PS	PS	PS	PS	PS	PS	PS	PS	PS	PS	PS	PS	PS
1_2774886	1	2774886	TRI	PS	PS	PS	PS	PS	PS	PS	PS	PS	PS	PS	PS	PS	PS	PS	PS	PS	PS	PS	PS	PS	PS	PS	PS	PS	PS	PS	PS	PS
1_2781342	1	2781342	TRI	PS	PS	PS	PS	PS	PS	PS	PS	PS	PS	PS	PS	PS	PS	PS	PS	PS	PS	PS	PS	PS	PS	PS	PS	PS	PS	PS	PS	PS
1_2831369	1	2831369	TRI	PS	PS	PS	PS	PS	PS	PS	PS	PS	PS	PS	PS	PS	PS	PS	PS	PS	PS	PS	PS	PS	PS	PS	PS	PS	PS	PS	PS	PS
1_2832072	1	2832072	TRI	PS	PS	PS	PS	PS	PS	PS	PS	PS	PS	PS	PS	PS	PS	PS	PS	PS	PS	PS	PS	PS	PS	PS	PS	PS	PS	PS	PS	PS
1_2881083	1	2881083	TRI	PS	PS	PS	PS	PS	PS	PS	PS	PS	PS	PS	PS	PS	PS	PS	PS	PS	PS	PS	PS	PS	PS	PS	PS	PS	PS	PS	PS	PS
1_3206729	1	3206729	TRI	TRI	PS	PS	PS	PS	PS	PS	PS	PS	PS	PS	PS	PS	PS	PS	PS	PS	PS	PS	PS	PS	PS	PS	PS	PS	PS	PS	PS	PS
1_3333363	1	3333363	TRI	TRI	PS	PS	PS	PS	PS	PS	PS	PS	PS	PS	PS	PS	PS	PS	PS	PS	PS	PS	PS	PS	PS	PS	PS	PS	PS	PS	PS	PS
1_3336808	1	3336808	TRI	TRI	PS	PS	PS	PS	PS	PS	PS	PS	PS	PS	PS	PS	PS	PS	PS	PS	PS	PS	PS	PS	PS	PS	PS	PS	PS	PS	PS	PS
1_3488304	1	3488304	TRI	TRI	PS	PS	PS	PS	PS	PS	PS	PS	PS	PS	PS	PS	PS	PS	PS	PS	PS	PS	PS	PS	PS	PS	PS	PS	PS	PS	PS	PS
1_3543060	1	3543060	TRI	TRI	PS	PS	PS	PS	PS	PS	PS	PS	PS	PS	PS	PS	PS	PS	PS	PS	PS	PS	PS	PS	PS	PS	PS	PS	PS	PS	PS	PS
1_3612920	1	3612920	TRI	TRI	PS	PS	PS	PS	PS	PS	PS	PS	PS	PS	PS	PS	PS	PS	PS	PS	PS	PS	PS	PS	PS	PS	PS	PS	PS	PS	PS	PS
1_3973658	1	3973658	TRI	TRI	PS	PS	PS	PS	PS	PS	PS	PS	PS	PS	PS	PS	PS	PS	PS	PS	PS	PS	PS	PS	PS	PS	PS	PS	PS	PS	PS	PS
1_3977826	1	3977826	TRI	TRI	PS	PS	PS	PS	PS	PS	PS	PS	PS	PS	PS	PS	PS	PS	PS	PS	PS	PS	PS	PS	PS	PS	PS	PS	PS	PS	PS	PS
1_3990757	1	3990757	TRI	TRI	PS	PS	PS	PS	PS	PS	PS	PS	PS	PS	PS	PS	PS	PS	PS	PS	PS	PS	PS	PS	PS	PS	PS	PS	PS	PS	PS	PS
1_4042670	1	4042670	TRI	TRI	PS	PS	PS	PS	PS	PS	PS	PS	PS	PS	PS	PS	PS	PS	PS	PS	PS	PS	PS	PS	PS	PS	PS	PS	PS	PS	PS	PS
1_4215965	1	4215965	TRI	TRI	PS	PS	PS	PS	PS	PS	PS	PS	PS	PS	PS	PS	PS	PS	PS	PS	PS	PS	PS	PS	PS	PS	PS	PS	PS	PS	PS	PS
1_4236085	1	4236085	TRI	TRI	PS	PS	PS	PS	PS	PS	PS	PS	PS	PS	PS	PS	PS	PS	PS	PS	PS	PS	PS	PS	PS	PS	PS	PS	PS	PS	PS	PS
1_4286367	1	4286367	TRI	TRI	PS	PS	PS	PS	PS	PS	PS	PS	PS	PS	PS	PS	PS	PS	PS	PS	PS	PS	PS	PS	PS	PS	PS	PS	PS	PS	PS	PS
1_4289197	1	4289197	TRI	TRI	PS	PS	PS	PS	PS	PS	PS	PS	PS	PS	PS	PS	PS	PS	PS	PS	PS	PS	PS	PS	PS	PS	PS	PS	PS	PS	PS	PS
1_4289442	1	4289442	TRI	TRI	PS	PS	PS	PS	PS	PS	PS	PS	PS	PS	PS	PS	PS	PS	PS	PS	PS	PS	PS	PS	PS	PS	PS	PS	PS	PS	PS	PS
1_4290073	1	4290073	TRI	TRI	PS	PS	PS	PS	PS	PS	PS	PS	PS	PS	PS	PS	PS	PS	PS	PS	PS	PS	PS	PS	PS	PS	PS	PS	PS	PS	PS	PS
1_4290358	1	4290358	TRI	TRI	PS	PS	PS	PS	PS	PS	PS	PS	PS	PS	PS	PS	PS	PS	PS	PS	PS	PS	PS	PS	PS	PS	PS	PS	PS	PS	PS	PS
1_5468514	1	5468514	TRI	TRI	PS	PS	PS	PS	PS	PS	PS	PS	PS	PS	PS	PS	PS	PS	PS	PS	PS	PS	PS	PS	PS	PS	PS	PS	PS	PS	PS	PS
1_6132534	1	6132534	TRI	TRI	PS	PS	PS	PS	PS	PS	PS	PS	PS	PS	PS	PS	PS	PS	PS	PS	PS	PS	PS	PS	PS	PS	PS	PS	PS	PS	PS	PS
1_6447595	1	6447595	TRI	TRI	PS	PS	PS	PS	PS	PS	PS	PS	PS	PS	PS	PS	PS	PS	PS	PS	PS	PS	PS	PS	PS	PS	PS	PS	PS	PS	PS	PS
1_6695591	1	6695591	TRI	TRI	PS	PS	PS	PS	PS	PS	PS	PS	PS	PS	PS	PS	PS	PS	PS	PS	PS	PS	PS	PS	PS	PS	PS	PS	PS	PS	PS	PS
1_6788162	1	6788162	TRI	TRI	PS	PS	PS	PS	PS	PS	PS	PS	PS	PS	PS	PS	PS	PS	PS	PS	PS	PS	PS	PS	PS	PS	PS	PS	PS	PS	PS	PS
1_7136262	1	7136262	TRI	TRI	PS	PS	PS	PS	PS	PS	PS	PS	PS	PS	PS	PS	PS	PS	PS	PS	PS	PS	PS	PS	PS	PS	PS	PS	PS	PS	PS	PS
1_7160637	1	7160637	TRI	TRI	PS	PS	PS	PS	PS	PS	PS	PS	PS	PS	PS	PS	PS	PS	PS	PS	PS	PS	PS	PS	PS	PS	PS	PS	PS	PS	PS	PS
1_7172975	1	7172975	TRI	TRI	PS	PS	PS	PS	PS	PS	PS	PS	PS	PS	PS	PS	PS	PS	PS	PS	PS	PS	PS	PS	PS	PS	PS	PS	PS	PS	PS	PS
1_7185837	1	7185837	TRI	TRI	PS	PS	PS	PS	PS	PS	PS	PS	PS	PS	PS	PS	PS	PS	PS	PS	PS	PS	PS	PS	PS	PS	PS	PS	PS	PS	PS	PS
1_7230192	1	7230192	TRI	TRI	PS	PS	PS	PS	PS	PS	PS	PS	PS	PS	PS	PS	PS	PS	PS	PS	PS	PS	PS	PS	PS	PS	PS	PS	PS	PS	PS	PS
1_7416098	1	7416098	TRI	TRI	PS	PS	PS	PS	PS	PS	PS	PS	PS	PS	PS	PS	PS	PS	PS	PS	PS	PS	PS	PS	PS	PS	PS	PS	PS	PS	PS	PS
1_7545643	1	7545643	TRI	TRI	PS	PS	PS	PS	PS	PS	PS	PS	PS	PS	PS	PS	PS	PS	PS	PS	PS	PS	PS	PS	PS	PS	PS	PS	PS	PS	PS	PS
1_7598143	1	7598143	TRI	TRI	PS	PS	PS	PS	PS	PS	PS	PS	PS	PS	PS	PS	PS	PS	PS	PS	PS	PS	PS	PS	PS	PS	PS	PS	PS	PS	PS	PS
1_7607816	1	7607816	TRI	TRI	PS	PS	PS	PS	PS	PS	PS	PS	PS	PS	PS	PS	PS	PS	PS	PS	PS	PS	PS	PS	PS	PS	PS	PS	PS	PS	PS	PS
1_7609418	1	7609418	TRI	TRI	PS	PS	PS	PS	PS	PS	PS	PS	PS	PS	PS	PS	PS	PS	PS	PS	PS	PS	PS	PS	PS	PS	PS	PS	PS	PS	PS	PS
1_7673212	1	7673212	TRI	TRI	PS	PS	PS	PS	PS	PS	PS	PS	PS	PS	PS	PS	PS	PS	PS	PS	PS	PS	PS	PS	PS	PS	PS	PS	PS	PS	PS	PS
1_7995553	1	7995553	TRI	TRI	PS	PS	PS	PS	PS	PS	PS	PS	PS	PS	PS	PS	PS	PS	PS	PS	PS	PS	PS	PS	PS	PS	PS	PS	PS	PS	PS	PS
1_7999220	1	7999220	TRI	TRI	PS	PS	PS	PS	PS	PS	PS	PS	PS	PS	PS	PS	PS	PS	PS	PS	PS	PS	PS	PS	PS	PS	PS	PS	PS	PS	PS	PS
1_8027052	1	8027052	TRI	TRI	PS	PS	PS	PS	PS	PS	PS	PS	PS	PS	PS	PS	PS	PS	PS	PS	PS	PS	PS	PS	PS	PS	PS	PS	PS	PS	PS	PS
1_8167731	1	8167731	TRI	TRI	PS	PS	PS	PS	PS	PS	PS	PS	PS	PS	PS	PS	PS	PS	PS	PS	PS	PS	PS	PS	PS	PS	PS	PS	PS	PS	PS	PS
1_9087202	1	9087202	TRI	TRI	PS	PS	PS	PS	PS	PS	PS	PS	PS	PS	PS	PS	PS	PS	PS	PS	PS	PS	PS	PS	PS	PS	PS	PS	PS	PS	PS	PS
1_9730596	1	9730596	TRI	TRI	PS	PS	PS	PS	PS	PS	PS	PS	PS	PS	PS	PS	PS	PS	PS	PS	PS	PS	PS	PS	PS	PS	PS	PS	PS	PS	PS	PS
1_9761845	1	9761845	TRI	TRI	PS	PS	PS	PS	PS	PS	PS	PS	PS	PS	PS	PS	PS	PS	PS	PS	PS	PS	PS	PS	PS	PS	PS	PS	PS	PS	PS	PS
1_10027012	1	10027012	TRI	TRI	PS	PS	PS	PS	PS	PS	PS	PS	PS	PS	PS	PS	PS	PS	PS	PS	PS	PS	PS	PS	PS	PS	PS	PS	PS	PS	PS	PS
1_10180510	1	10180510	TRI	TRI	PS	PS	PS	PS	PS	PS	PS	PS	PS	PS	PS	PS	PS	PS	PS	PS	PS	PS	PS	PS	PS	PS	PS	PS	PS	PS	PS	PS
1_10253543	1	10253543	TRI	TRI	PS	PS	PS	PS	PS	PS	PS	PS	PS	PS	PS	PS	PS	PS	PS	PS	PS	PS	PS	PS	PS	PS	PS	PS	PS	PS	PS	PS
1_10626141	1	10626141	TRI	TRI	PS	PS	PS	PS	PS	PS	PS	PS	PS	PS	PS	PS	PS	PS	PS	PS	PS	PS	PS	PS	PS	PS	PS	PS	PS	PS	PS	PS
1_10733899	1	10733899	TRI	TRI	PS	PS	PS	PS	PS	PS	PS	PS	PS	PS	PS	PS	PS	PS	PS	PS	PS	PS	PS	PS	PS	PS	PS	PS	PS	PS	PS	PS
1_10834381	1	10834381	TRI	TRI	PS	PS	PS	PS	PS	PS	PS	PS	PS	PS	PS	PS	PS	PS	PS	PS	PS	PS	PS	PS	PS	PS	PS	PS	PS	PS	PS	PS
1_10848659	1	10848659	TRI	TRI	PS	PS	PS	PS	PS	PS	PS	PS	PS	PS	PS	PS	PS	PS	PS	PS	PS	PS	PS	PS	PS	PS	PS	PS	PS	PS	PS	PS
1_10856249	1	10856249	TRI	TRI	PS	PS	PS	PS	PS	PS	PS	PS	PS	PS	PS	PS	PS	PS	PS	PS	PS	PS	PS	PS	PS	PS	PS	PS	PS	PS	PS	PS
1_11044805	1	11044805	TRI	TRI	PS	PS	PS	PS	PS	PS	PS	PS	PS	PS	PS	PS	PS	PS	PS	PS	PS	PS	PS	PS	PS	PS	PS	PS	PS	PS	PS	PS
1_11795815	1	11795815	PS	TRI	PS	PS	PS	PS	PS	PS	PS	PS	PS	PS	PS	PS	PS	PS	PS	PS	PS	PS	PS	PS	PS	PS	PS	PS	PS	PS	PS	PS
1_11948434	1	11948434	PS	TRI	PS	PS	PS	PS	PS	PS	PS	PS	PS	PS	PS	PS	PS	PS	PS	PS	PS	PS	PS	PS	PS	PS	PS	PS	PS	PS	PS	PS
1_12589418	1	12589418	PS	TRI	PS	PS	PS	PS	PS	PS	PS	PS	PS	PS	PS	PS	PS	PS	PS	PS	PS	PS	PS	PS	PS	PS	PS	PS	PS	PS	PS	PS
1_12899448	1	12899448	PS	TRI	PS	PS	PS	PS	PS	PS	PS	PS	PS	PS	PS	PS	PS	PS	PS	PS	PS	PS	PS	PS	PS	PS	PS	PS	PS	PS	PS	PS
1_13063965	1	13063965	PS	TRI	PS	PS	PS	PS	PS	PS	PS	PS	PS	PS	PS	PS	PS	PS	PS	PS	PS	PS	PS	PS	PS	PS	PS	PS	PS	PS	PS	PS
1_13235306	1	13235306	PS	TRI	PS	PS	PS	PS	PS	PS	PS	PS	PS	PS	PS	PS	PS	PS	PS	PS	PS	PS	PS	PS	PS	PS	PS	PS	PS	PS	PS	PS
1_13260847	1	13260847	PS	TRI	PS	PS	PS	PS	PS	PS	PS	PS	PS	PS	PS	PS	PS	PS	PS	PS	PS	PS	PS	PS	PS	PS	PS	PS	PS	PS	PS	PS
1_13501585	1	13501585	PS	TRI	PS	PS	PS	PS	PS	PS	PS	PS	PS	PS	PS	PS	PS	PS	PS	PS	PS	PS	PS	PS	PS	PS	PS	PS	PS	PS	PS	PS
1_13620550	1	13620550	PS	TRI	PS	PS	PS	PS	PS	PS	PS	PS	PS	PS	PS	PS	PS	PS	PS	PS	PS	PS	PS	PS	PS	PS	PS	PS	PS	PS	PS	PS
1_14443328	1	14443328	PS	TRI	PS	PS	PS	PS	PS	PS	PS	PS	PS	PS	PS	PS	PS	PS	PS	PS	PS	PS	PS	PS	PS	PS	PS	PS	PS	PS	PS	PS
1_15072547	1	15072547	PS	TRI	TRI	PS	PS	PS	PS	PS	PS	PS	PS	PS	PS	PS	PS	PS	PS	PS	PS	PS	PS	PS	PS	PS	PS	PS	PS	PS	PS	PS
1_15114395	1	15114395	PS	TRI	TRI	PS	PS	PS	PS	PS	PS	PS	PS	PS	PS	PS	PS	PS	PS	PS	PS	PS	PS	PS	PS	PS	PS	PS	PS	PS	PS	PS
1_15195171	1	15195171	PS	TRI	TRI	PS	PS	PS	PS	PS	PS	PS	PS	PS	PS	PS	PS	PS	PS	PS	PS	PS	PS	PS	PS	PS	PS	PS	PS	PS	PS	PS
1_15232805	1	15232805	PS	TRI	TRI	PS	PS	PS	PS	PS	PS	PS	PS	PS	PS	PS	PS	PS	PS	PS	PS	PS	PS	PS	PS	PS	PS	PS	PS	PS	PS	PS
1_15282839	1	15282839	PS	TRI	TRI	PS	PS	PS	PS	PS	PS	PS	PS	PS	PS	PS	PS	PS	PS	PS	PS	PS	PS	PS	PS	PS	PS	PS	PS	PS	PS	PS
1_15330312	1	15330312	PS	TRI	TRI	PS	PS	PS	PS	PS	PS	PS	PS	PS	PS	PS	PS	PS	PS	PS	PS	PS	PS	PS	PS	PS	PS	PS	PS	PS	PS	PS
1_16052859	1	16052859	PS	TRI	TRI	PS	PS	PS	PS	PS	PS	PS	PS	PS	PS	PS	PS	PS	PS	PS	PS	PS	PS	PS	PS	PS	PS	PS	PS	PS	PS	PS
1_16162407	1	16162407	PS	TRI	TRI	PS	PS	PS	PS	PS	PS	PS	PS	PS	PS	PS	PS	PS	PS	PS	PS	PS	PS	PS	PS	PS	PS	PS	PS	PS	PS	PS
1_16876466	1	16876466	PS	TRI	TRI	PS	PS	PS	PS	PS	PS	PS	PS	PS	PS	PS	PS	PS	PS	PS	PS	PS	PS	PS	PS	PS	PS	PS	PS	PS	PS	PS
1_17009268	1	17009268	PS	TRI	TRI	PS	PS	PS	PS	PS	PS	PS	PS	PS	PS	PS	PS	PS	PS	PS	PS	PS	PS	PS	PS	PS	PS	PS	PS	PS	PS	PS
1_18113656	1	18113656	PS	TRI	TRI	PS	PS	PS	PS	PS	PS	PS	PS	PS	PS	PS	PS	PS	PS	PS	PS	PS	PS	PS	PS	PS	PS	PS	PS	PS	PS	PS
1_18708299	1	18708299	PS	TRI	TRI	PS	PS	PS	PS	PS	PS	PS	PS	PS	PS	PS	PS	PS	PS	PS	PS	PS	PS	PS	PS	PS	PS	PS	PS	PS	PS	PS
1_19721445	1	19721445	PS	TRI	TRI	PS	PS	PS	PS	PS	PS	PS	PS	PS	PS	PS	PS	PS	PS	PS	PS	PS	PS	PS	PS	PS	PS	PS	PS	PS	PS	PS
1_19800067	1	19800067	PS	TRI	TRI	PS	PS	PS	PS	PS	PS	PS	PS	PS	PS	PS	PS	PS	PS	PS	PS	PS	PS	PS	PS	PS	PS	PS	PS	PS	PS	PS
1_19896981	1	19896981	PS	TRI	TRI	PS	PS	PS	PS	PS	PS	PS	PS	PS	PS	PS	PS	PS	PS	PS	PS	PS	PS	PS	PS	PS	PS	PS	PS	PS	PS	PS
1_19985208	1	19985208	PS	TRI	TRI	PS	PS	PS	PS	PS	PS	PS	PS	PS	PS	PS	PS	PS	PS	PS	PS	PS	PS	PS	PS	PS	PS	PS	PS	PS	PS	PS
1_19986608	1	19986608	PS	TRI	TRI	PS	PS	PS	PS	PS	PS	PS	PS	PS	PS	PS	PS	PS	PS	PS	PS	PS	PS	PS	PS	PS	PS	PS	PS	PS	PS	PS
1_20403102	1	20403102	PS	TRI	TRI	PS	PS	PS	PS	PS	PS	PS	PS	PS	PS	PS	PS	PS	PS	PS	PS	PS	PS	PS	PS	PS	PS	PS	PS	PS	PS	PS
1_20510423	1	20510423	PS	TRI	TRI	PS	PS	PS	PS	PS	PS	PS	PS	PS	PS	PS	PS	PS	PS	PS	PS	PS	PS	PS	PS	PS	PS	PS	PS	PS	PS	PS
1_20588000	1	20588000	PS	TRI	TRI	PS	PS	PS	PS	PS	PS	PS	PS	PS	PS	PS	PS	PS	PS	PS	PS	PS	PS	PS	PS	PS	PS	PS	PS	PS	PS	PS
1_20763625	1	20763625	PS	TRI	TRI	PS	PS	PS	PS	PS	PS	PS	PS	PS	PS	PS	PS	PS	PS	PS	PS	PS	PS	PS	PS	PS	PS	PS	PS	PS	PS	PS
1_20873127	1	20873127	PS	TRI	TRI	PS	PS	PS	PS	PS	PS	PS	PS	PS	PS	PS	PS	PS	PS	PS	PS	PS	PS	PS	PS	PS	PS	PS	PS	PS	PS	PS
1_21070991	1	21070991	PS	TRI	TRI	PS	PS	PS	PS	PS	PS	PS	PS	PS	PS	PS	PS	PS	PS	PS	PS	PS	PS	PS	PS	PS	PS	PS	PS	PS	PS	PS
1_21298781	1	21298781	PS	TRI	TRI	PS	PS	PS	PS	PS	PS	PS	PS	PS	PS	PS	PS	PS	PS	PS	PS	PS	PS	PS	PS	PS	PS	PS	PS	PS	PS	PS
1_22045134	1	22045134	PS	TRI	TRI	PS	PS	PS	PS	PS	PS	PS	PS	PS	PS	PS	PS	PS	PS	PS	PS	PS	PS	PS	PS	PS	PS	PS	PS	PS	PS	PS
1_22270040	1	22270040	PS	TRI	TRI	PS	PS	PS	PS	PS	PS	PS	PS	PS	PS	PS	PS	PS	PS	PS	PS	PS	PS	PS	PS	PS	PS	PS	PS	PS	PS	PS
1_22270682	1	22270682	PS	TRI	TRI	PS	PS	PS	PS	PS	PS	PS	PS	PS	PS	PS	PS	PS	PS	PS	PS	PS	PS	PS	PS	PS	PS	PS	PS	PS	PS	PS
1_22344796	1	22344796	PS	TRI	TRI	PS	PS	PS	PS	PS	PS	PS	PS	PS	PS	PS	PS	PS	PS	PS	PS	PS	PS	PS	PS	PS	PS	PS	PS	PS	PS	PS
1_22348605	1	22348605	PS	TRI	TRI	PS	PS	PS	PS	PS	PS	PS	PS	PS	PS	PS	PS	PS	PS	PS	PS	PS	PS	PS	PS	PS	PS	PS	PS	PS	PS	PS
1_22550496	1	22550496	PS	TRI	TRI	PS	PS	PS	PS	PS	PS	PS	PS	PS	PS	PS	PS	PS	PS	PS	PS	PS	PS	PS	PS	PS	PS	PS	PS	PS	PS	PS
1_22685980	1	22685980	PS	TRI	TRI	PS	PS	PS	PS	PS	PS	PS	PS	PS	PS	PS	PS	PS	PS	PS	PS	PS	PS	PS	PS	PS	PS	PS	PS	PS	PS	PS
1_22762123	1	22762123	PS	TRI	TRI	PS	PS	PS	PS	PS	PS	PS	PS	PS	PS	PS	PS	PS	PS	PS	PS	PS	PS	PS	PS	PS	PS	PS	PS	PS	PS	PS
1_23155991	1	23155991	PS	TRI	TRI	PS	PS	PS	PS	PS	PS	PS	PS	PS	PS	PS	PS	PS	PS	PS	PS	PS	PS	PS	PS	PS	PS	PS	PS	PS	PS	PS
1_23803456	1	23803456	PS	TRI	TRI	PS	PS	PS	PS	PS	PS	PS	PS	PS	PS	PS	PS	PS	PS	PS	PS	PS	PS	PS	PS	PS	PS	PS	PS	PS	PS	PS
1_23859677	1	23859677	PS	TRI	TRI	PS	PS	PS	PS	PS	PS	PS	PS	PS	PS	PS	PS	PS	PS	PS	PS	PS	PS	PS	PS	PS	PS	PS	PS	PS	PS	PS
1_24031322	1	24031322	PS	TRI	TRI	PS	PS	PS	PS	PS	PS	PS	PS	PS	PS	PS	PS	PS	PS	PS	PS	PS	PS	PS	PS	PS	PS	PS	PS	PS	PS	PS
1_24049326	1	24049326	PS	TRI	TRI	PS	PS	PS	PS	PS	PS	PS	PS	PS	PS	PS	PS	PS	PS	PS	PS	PS	PS	PS	PS	PS	PS	PS	PS	PS	PS	PS
1_24437461	1	24437461	PS	TRI	TRI	PS	PS	PS	PS	PS	PS	PS	PS	PS	PS	PS	PS	PS	PS	PS	PS	PS	PS	PS	PS	PS	PS	PS	PS	PS	PS	PS
1_24570723	1	24570723	PS	TRI	TRI	PS	PS	PS	PS	PS	PS	PS	PS	PS	PS	PS	PS	PS	PS	PS	PS	PS	PS	PS	PS	PS	PS	PS	PS	PS	PS	PS
1_24870307	1	24870307	PS	TRI	TRI	PS	PS	PS	PS	PS	PS	PS	PS	PS	PS	PS	PS	PS	PS	PS	PS	PS	PS	PS	PS	PS	PS	PS	PS	PS	PS	PS
1_25038768	1	25038768	PS	TRI	TRI	PS	PS	PS	PS	PS	PS	PS	PS	PS	PS	PS	PS	PS	PS	PS	PS	PS	PS	PS	PS	PS	PS	PS	PS	PS	PS	PS
1_25043992	1	25043992	PS	TRI	TRI	PS	PS	PS	PS	PS	PS	PS	PS	PS	PS	PS	PS	PS	PS	PS	PS	PS	PS	PS	PS	PS	PS	PS	PS	PS	PS	PS
1_25114922	1	25114922	PS	TRI	TRI	PS	PS	PS	PS	PS	PS	PS	PS	PS	PS	PS	PS	PS	PS	PS	PS	PS	PS	PS	PS	PS	PS	PS	PS	PS	PS	PS
1_25144824	1	25144824	PS	TRI	TRI	PS	PS	PS	PS	PS	PS	PS	PS	PS	PS	PS	PS	PS	PS	PS	PS	PS	PS	PS	PS	PS	PS	PS	PS	PS	PS	PS
1_25294742	1	25294742	PS	TRI	TRI	PS	PS	PS	PS	PS	PS	PS	PS	PS	PS	PS	PS	PS	PS	PS	PS	PS	PS	PS	PS	PS	PS	PS	PS	PS	PS	PS
1_25317360	1	25317360	PS	TRI	TRI	PS	PS	PS	PS	PS	PS	PS	PS	PS	PS	PS	PS	PS	PS	PS	PS	PS	PS	PS	PS	PS	PS	PS	PS	PS	PS	PS
1_25386353	1	25386353	PS	TRI	TRI	PS	PS	PS	PS	PS	PS	PS	PS	PS	PS	PS	PS	PS	PS	PS	PS	PS	PS	PS	PS	PS	PS	PS	PS	PS	PS	PS
1_25457449	1	25457449	PS	TRI	TRI	PS	PS	PS	PS	PS	PS	PS	PS	PS	PS	PS	PS	PS	PS	PS	PS	PS	PS	PS	PS	PS	PS	PS	PS	PS	PS	PS
1_25501986	1	25501986	PS	TRI	TRI	PS	PS	PS	PS	PS	PS	PS	PS	PS	PS	PS	PS	PS	PS	PS	PS	PS	PS	PS	PS	PS	PS	PS	PS	PS	PS	PS
1_25641191	1	25641191	PS	TRI	TRI	PS	PS	PS	PS	PS	PS	PS	PS	PS	PS	PS	PS	PS	PS	PS	PS	PS	PS	PS	PS	PS	PS	PS	PS	PS	PS	PS
1_25742355	1	25742355	PS	TRI	TRI	PS	PS	PS	PS	PS	PS	PS	PS	PS	PS	PS	PS	PS	PS	PS	PS	PS	PS	PS	PS	PS	PS	PS	PS	PS	PS	PS
1_25881760	1	25881760	PS	TRI	TRI	PS	PS	PS	PS	PS	PS	PS	PS	PS	PS	PS	PS	PS	PS	PS	PS	PS	PS	PS	PS	PS	PS	PS	PS	PS	PS	PS
1_25882652	1	25882652	PS	TRI	TRI	PS	PS	PS	PS	PS	PS	PS	PS	PS	PS	PS	PS	PS	PS	PS	PS	PS	PS	PS	PS	PS	PS	PS	PS	PS	PS	PS
1_26253700	1	26253700	PS	TRI	TRI	PS	PS	PS	PS	PS	PS	PS	PS	PS	PS	PS	PS	PS	PS	PS	PS	PS	PS	PS	PS	PS	PS	PS	PS	PS	PS	PS
1_26972902	1	26972902	PS	TRI	TRI	PS	PS	PS	PS	PS	PS	PS	PS	PS	PS	PS	PS	PS	PS	PS	PS	PS	PS	PS	PS	PS	PS	PS	PS	PS	PS	PS
1_26973027	1	26973027	PS	TRI	TRI	PS	PS	PS	PS	PS	PS	PS	PS	PS	PS	PS	PS	PS	PS	PS	PS	PS	PS	PS	PS	PS	PS	PS	PS	PS	PS	PS
1_27079370	1	27079370	PS	TRI	TRI	PS	PS	PS	PS	PS	PS	PS	PS	PS	PS	PS	PS	PS	PS	PS	PS	PS	PS	PS	PS	PS	PS	PS	PS	PS	PS	PS
1_27114009	1	27114009	PS	TRI	TRI	PS	PS	PS	PS	PS	PS	PS	PS	PS	PS	PS	PS	PS	PS	PS	PS	PS	PS	PS	PS	PS	PS	PS	PS	PS	PS	PS
1_27458609	1	27458609	PS	TRI	TRI	PS	PS	PS	PS	PS	PS	PS	PS	PS	PS	PS	PS	PS	PS	PS	PS	PS	PS	PS	PS	PS	PS	PS	PS	PS	PS	PS
1_27637446	1	27637446	PS	TRI	TRI	PS	PS	PS	PS	PS	PS	PS	PS	PS	PS	PS	PS	PS	PS	PS	PS	PS	PS	PS	PS	PS	PS	PS	PS	PS	PS	PS
1_27825335	1	27825335	PS	TRI	TRI	PS	PS	PS	PS	PS	PS	PS	PS	PS	PS	PS	PS	PS	PS	PS	PS	PS	PS	PS	PS	PS	PS	PS	PS	PS	PS	PS
1_27828736	1	27828736	PS	TRI	TRI	PS	PS	PS	PS	PS	PS	PS	PS	PS	PS	PS	PS	PS	PS	PS	PS	PS	PS	PS	PS	PS	PS	PS	PS	PS	PS	PS
1_27997735	1	27997735	PS	TRI	TRI	PS	PS	PS	PS	PS	PS	PS	PS	PS	PS	PS	PS	PS	PS	PS	PS	PS	PS	PS	PS	PS	PS	PS	PS	PS	PS	PS
1_28089194	1	28089194	PS	TRI	TRI	PS	PS	PS	PS	PS	PS	PS	PS	PS	PS	PS	PS	PS	PS	PS	PS	PS	PS	PS	PS	PS	PS	PS	PS	PS	PS	PS
1_28383278	1	28383278	PS	TRI	TRI	PS	PS	PS	PS	PS	PS	PS	PS	PS	PS	PS	PS	PS	PS	PS	PS	PS	PS	PS	PS	PS	PS	PS	PS	PS	PS	PS
1_28383667	1	28383667	PS	TRI	TRI	PS	PS	PS	PS	PS	PS	PS	PS	PS	PS	PS	PS	PS	PS	PS	PS	PS	PS	PS	PS	PS	PS	PS	PS	PS	PS	PS
1_28487136	1	28487136	PS	TRI	TRI	PS	PS	PS	PS	PS	PS	PS	PS	PS	PS	PS	PS	PS	PS	PS	PS	PS	PS	PS	PS	PS	PS	PS	PS	PS	PS	PS
1_28487264	1	28487264	PS	TRI	TRI	PS	PS	PS	PS	PS	PS	PS	PS	PS	PS	PS	PS	PS	PS	PS	PS	PS	PS	PS	PS	PS	PS	PS	PS	PS	PS	PS
1_28491196	1	28491196	PS	TRI	TRI	PS	PS	PS	PS	PS	PS	PS	PS	PS	PS	PS	PS	PS	PS	PS	PS	PS	PS	PS	PS	PS	PS	PS	PS	PS	PS	PS
1_28538460	1	28538460	PS	TRI	TRI	PS	PS	PS	PS	PS	PS	PS	PS	PS	PS	PS	PS	PS	PS	PS	PS	PS	PS	PS	PS	PS	PS	PS	PS	PS	PS	PS
1_29056717	1	29056717	PS	TRI	TRI	PS	PS	PS	PS	PS	PS	PS	PS	PS	PS	PS	PS	PS	PS	PS	PS	PS	PS	PS	PS	PS	PS	PS	PS	PS	PS	PS
1_29461072	1	29461072	PS	TRI	TRI	PS	PS	PS	PS	PS	PS	PS	PS	PS	PS	PS	PS	PS	PS	PS	PS	PS	PS	PS	PS	PS	PS	PS	PS	PS	PS	PS
1_29623898	1	29623898	PS	TRI	TRI	PS	PS	PS	PS	PS	PS	PS	PS	PS	PS	PS	PS	PS	PS	PS	PS	PS	PS	PS	PS	PS	PS	PS	PS	PS	PS	PS
1_29624176	1	29624176	PS	TRI	TRI	PS	PS	PS	PS	PS	PS	PS	PS	PS	PS	PS	PS	PS	PS	PS	PS	PS	PS	PS	PS	PS	PS	PS	PS	PS	PS	PS
1_29655537	1	29655537	PS	TRI	TRI	PS	PS	PS	PS	PS	PS	PS	PS	PS	PS	PS	PS	PS	PS	PS	PS	PS	PS	PS	PS	PS	PS	PS	PS	PS	PS	PS
1_29894037	1	29894037	PS	PS	TRI	PS	PS	PS	PS	PS	PS	PS	PS	PS	PS	PS	PS	PS	PS	PS	PS	PS	PS	PS	PS	PS	PS	PS	PS	PS	PS	PS
1_29941851	1	29941851	PS	PS	TRI	PS	PS	PS	PS	PS	PS	PS	PS	PS	PS	PS	PS	PS	PS	PS	PS	PS	PS	PS	PS	PS	PS	PS	PS	PS	PS	PS
1_30021897	1	30021897	PS	PS	TRI	PS	PS	PS	PS	PS	PS	PS	PS	PS	PS	PS	PS	PS	PS	PS	PS	PS	PS	PS	PS	PS	PS	PS	PS	PS	PS	PS
1_30024756	1	30024756	PS	PS	TRI	PS	PS	PS	PS	PS	PS	PS	PS	PS	PS	PS	PS	PS	PS	PS	PS	PS	PS	PS	PS	PS	PS	PS	PS	PS	PS	PS
1_30025121	1	30025121	PS	PS	TRI	PS	PS	PS	PS	PS	PS	PS	PS	PS	PS	PS	PS	PS	PS	PS	PS	PS	PS	PS	PS	PS	PS	PS	PS	PS	PS	PS
1_30149648	1	30149648	PS	PS	TRI	PS	PS	PS	PS	PS	PS	PS	PS	PS	PS	PS	PS	PS	PS	PS	PS	PS	PS	PS	PS	PS	PS	PS	PS	PS	PS	PS
1_30241241	1	30241241	PS	PS	TRI	PS	PS	PS	PS	PS	PS	PS	PS	PS	PS	PS	PS	PS	PS	PS	PS	PS	PS	PS	PS	PS	PS	PS	PS	PS	PS	PS
1_30266236	1	30266236	PS	PS	TRI	PS	PS	PS	PS	PS	PS	PS	PS	PS	PS	PS	PS	PS	PS	PS	PS	PS	PS	PS	PS	PS	PS	PS	PS	PS	PS	PS
1_30462938	1	30462938	PS	PS	TRI	PS	PS	PS	PS	PS	PS	PS	PS	PS	PS	PS	PS	PS	PS	PS	PS	PS	PS	PS	PS	PS	PS	PS	PS	PS	PS	PS
1_30644012	1	30644012	PS	PS	TRI	PS	PS	PS	PS	PS	PS	PS	PS	PS	PS	PS	PS	PS	PS	PS	PS	PS	PS	PS	PS	PS	PS	PS	PS	PS	PS	PS
1_30743852	1	30743852	PS	PS	TRI	PS	PS	PS	PS	PS	PS	PS	PS	PS	PS	PS	PS	PS	PS	PS	PS	PS	PS	PS	PS	PS	PS	PS	PS	PS	PS	PS
1_30787231	1	30787231	PS	PS	TRI	PS	PS	PS	PS	PS	PS	PS	PS	PS	PS	PS	PS	PS	PS	PS	PS	PS	PS	PS	PS	PS	PS	PS	PS	PS	PS	PS
1_30792684	1	30792684	PS	PS	TRI	PS	PS	PS	PS	PS	PS	PS	PS	PS	PS	PS	PS	PS	PS	PS	PS	PS	PS	PS	PS	PS	PS	PS	PS	PS	PS	PS
1_30832329	1	30832329	PS	PS	TRI	PS	PS	PS	PS	PS	PS	PS	PS	PS	PS	PS	PS	PS	PS	PS	PS	PS	PS	PS	PS	PS	PS	PS	PS	PS	PS	PS
1_30832636	1	30832636	PS	PS	TRI	PS	PS	PS	PS	PS	PS	PS	PS	PS	PS	PS	PS	PS	PS	PS	PS	PS	PS	PS	PS	PS	PS	PS	PS	PS	PS	PS
1_30832878	1	30832878	PS	PS	TRI	PS	PS	PS	PS	PS	PS	PS	PS	PS	PS	PS	PS	PS	PS	PS	PS	PS	PS	PS	PS	PS	PS	PS	PS	PS	PS	PS
1_31300573	1	31300573	PS	PS	TRI	PS	PS	PS	PS	PS	PS	PS	PS	PS	PS	PS	PS	PS	PS	PS	PS	PS	PS	PS	PS	PS	PS	PS	PS	PS	PS	PS
1_31348346	1	31348346	PS	PS	TRI	PS	PS	PS	PS	PS	PS	PS	PS	PS	PS	PS	PS	PS	PS	PS	PS	PS	PS	PS	PS	PS	PS	PS	PS	PS	PS	PS
1_31408076	1	31408076	PS	PS	TRI	PS	PS	PS	PS	PS	PS	PS	PS	PS	PS	PS	PS	PS	PS	PS	PS	PS	PS	PS	PS	PS	PS	PS	PS	PS	PS	PS
1_31462049	1	31462049	PS	PS	TRI	PS	PS	PS	PS	PS	PS	PS	PS	PS	PS	PS	PS	PS	PS	PS	PS	PS	PS	PS	PS	PS	PS	PS	PS	PS	PS	PS
1_31462851	1	31462851	PS	PS	TRI	PS	PS	PS	PS	PS	PS	PS	PS	PS	PS	PS	PS	PS	PS	PS	PS	PS	PS	PS	PS	PS	PS	PS	PS	PS	PS	PS
1_31473938	1	31473938	PS	PS	TRI	PS	PS	PS	PS	PS	PS	PS	PS	PS	PS	PS	PS	PS	PS	PS	PS	PS	PS	PS	PS	PS	PS	PS	PS	PS	PS	PS
1_31515172	1	31515172	PS	PS	TRI	PS	PS	PS	PS	PS	PS	PS	PS	PS	PS	PS	PS	PS	PS	PS	PS	PS	PS	PS	PS	PS	PS	PS	PS	PS	PS	PS
1_31521750	1	31521750	PS	PS	TRI	PS	PS	PS	PS	PS	PS	PS	PS	PS	PS	PS	PS	PS	PS	PS	PS	PS	PS	PS	PS	PS	PS	PS	PS	PS	PS	PS
1_32177532	1	32177532	PS	PS	TRI	PS	PS	PS	PS	PS	PS	PS	PS	PS	PS	PS	PS	PS	PS	PS	PS	PS	PS	PS	PS	PS	PS	PS	PS	PS	PS	PS
1_32214193	1	32214193	PS	PS	TRI	PS	PS	PS	PS	PS	PS	PS	PS	PS	PS	PS	PS	PS	PS	PS	PS	PS	PS	PS	PS	PS	PS	PS	PS	PS	PS	PS
1_32446692	1	32446692	PS	PS	TRI	PS	PS	PS	PS	PS	PS	PS	PS	PS	PS	PS	PS	PS	PS	PS	PS	PS	PS	PS	PS	PS	PS	PS	PS	PS	PS	PS
1_32499540	1	32499540	PS	PS	TRI	PS	PS	PS	PS	PS	PS	PS	PS	PS	PS	PS	PS	PS	PS	PS	PS	PS	PS	PS	PS	PS	PS	PS	PS	PS	PS	PS
1_32625994	1	32625994	PS	PS	TRI	PS	PS	PS	PS	PS	PS	PS	PS	PS	PS	PS	PS	PS	PS	PS	PS	PS	PS	PS	PS	PS	PS	PS	PS	PS	PS	PS
1_32667903	1	32667903	PS	PS	TRI	PS	PS	PS	PS	PS	PS	PS	PS	PS	PS	PS	PS	PS	PS	PS	PS	PS	PS	PS	PS	PS	PS	PS	PS	PS	PS	PS
1_32678266	1	32678266	PS	PS	TRI	PS	PS	PS	PS	PS	PS	PS	PS	PS	PS	PS	PS	PS	PS	PS	PS	PS	PS	PS	PS	PS	PS	PS	PS	PS	PS	PS
1_32778200	1	32778200	PS	PS	TRI	PS	PS	PS	PS	PS	PS	PS	PS	PS	PS	PS	PS	PS	PS	PS	PS	PS	PS	PS	PS	PS	PS	PS	PS	PS	PS	PS
1_32850911	1	32850911	PS	PS	TRI	PS	PS	PS	PS	PS	PS	PS	PS	PS	PS	PS	PS	PS	PS	PS	PS	PS	PS	PS	PS	PS	PS	PS	PS	PS	PS	PS
1_32853151	1	32853151	PS	PS	TRI	PS	PS	PS	PS	PS	PS	PS	PS	PS	PS	PS	PS	PS	PS	PS	PS	PS	PS	PS	PS	PS	PS	PS	PS	PS	PS	PS
1_32955694	1	32955694	PS	PS	TRI	PS	PS	PS	PS	PS	PS	PS	PS	PS	PS	PS	PS	PS	PS	PS	PS	PS	PS	PS	PS	PS	PS	PS	PS	PS	PS	PS
1_33015377	1	33015377	PS	PS	TRI	PS	PS	PS	PS	PS	PS	PS	PS	PS	PS	PS	PS	PS	PS	PS	PS	PS	PS	PS	PS	PS	PS	PS	PS	PS	PS	PS
1_33035266	1	33035266	PS	PS	TRI	PS	PS	PS	PS	PS	PS	PS	PS	PS	PS	PS	PS	PS	PS	PS	PS	PS	PS	PS	PS	PS	PS	PS	PS	PS	PS	PS
1_33104184	1	33104184	PS	PS	PS	PS	PS	PS	PS	PS	PS	PS	PS	PS	PS	PS	PS	PS	PS	PS	PS	PS	PS	PS	PS	PS	PS	PS	PS	PS	PS	PS
1_33113490	1	33113490	PS	PS	PS	PS	PS	PS	PS	PS	PS	PS	PS	PS	PS	PS	PS	PS	PS	PS	PS	PS	PS	PS	PS	PS	PS	PS	PS	PS	PS	PS
1_33170341	1	33170341	PS	PS	PS	PS	PS	PS	PS	PS	PS	PS	PS	PS	PS	PS	PS	PS	PS	PS	PS	PS	PS	PS	PS	PS	PS	PS	PS	PS	PS	PS
1_33180728	1	33180728	PS	PS	PS	PS	PS	PS	PS	PS	PS	PS	PS	PS	PS	PS	PS	PS	PS	PS	PS	PS	PS	PS	PS	PS	PS	PS	PS	PS	PS	PS
1_33211081	1	33211081	PS	PS	PS	PS	PS	PS	PS	PS	PS	PS	PS	PS	PS	PS	PS	PS	PS	PS	PS	PS	PS	PS	PS	PS	PS	PS	PS	PS	PS	PS
1_33237065	1	33237065	PS	PS	PS	PS	PS	PS	PS	PS	PS	PS	PS	PS	PS	PS	PS	PS	PS	PS	PS	PS	PS	PS	PS	PS	PS	PS	PS	PS	PS	PS
1_33349954	1	33349954	PS	PS	PS	PS	PS	PS	PS	PS	PS	PS	PS	PS	PS	PS	PS	PS	PS	PS	PS	PS	PS	PS	PS	PS	PS	PS	PS	PS	PS	PS
1_33350101	1	33350101	PS	PS	PS	PS	PS	PS	PS	PS	PS	PS	PS	PS	PS	PS	PS	PS	PS	PS	PS	PS	PS	PS	PS	PS	PS	PS	PS	PS	PS	PS
1_33351403	1	33351403	PS	PS	PS	PS	PS	PS	PS	PS	PS	PS	PS	PS	PS	PS	PS	PS	PS	PS	PS	PS	PS	PS	PS	PS	PS	PS	PS	PS	PS	PS
1_33395362	1	33395362	PS	PS	PS	PS	PS	PS	PS	PS	PS	PS	PS	PS	PS	PS	PS	PS	PS	PS	PS	PS	PS	PS	PS	PS	PS	PS	PS	PS	PS	PS
1_33396457	1	33396457	PS	PS	PS	PS	PS	PS	PS	PS	PS	PS	PS	PS	PS	PS	PS	PS	PS	PS	PS	PS	PS	PS	PS	PS	PS	PS	PS	PS	PS	PS
1_33404566	1	33404566	PS	PS	PS	PS	PS	PS	PS	PS	PS	PS	PS	PS	PS	PS	PS	PS	PS	PS	PS	PS	PS	PS	PS	PS	PS	PS	PS	PS	PS	PS
1_33442555	1	33442555	PS	PS	PS	PS	PS	PS	PS	PS	PS	PS	PS	PS	PS	PS	PS	PS	PS	PS	PS	PS	PS	PS	PS	PS	PS	PS	PS	PS	PS	PS
1_33556323	1	33556323	PS	PS	PS	PS	PS	PS	PS	PS	PS	PS	PS	PS	PS	PS	PS	PS	PS	PS	PS	PS	PS	PS	PS	PS	PS	PS	PS	PS	PS	PS
1_33624080	1	33624080	PS	PS	PS	PS	PS	PS	PS	PS	PS	PS	PS	PS	PS	PS	PS	PS	PS	PS	PS	PS	PS	PS	PS	PS	PS	PS	PS	PS	PS	PS
1_33627256	1	33627256	PS	PS	PS	PS	PS	PS	PS	PS	PS	PS	PS	PS	PS	PS	PS	PS	PS	PS	PS	PS	PS	PS	PS	PS	PS	PS	PS	PS	PS	PS
1_33648775	1	33648775	PS	PS	PS	PS	PS	PS	PS	PS	PS	PS	PS	PS	PS	PS	PS	PS	PS	PS	PS	PS	PS	PS	PS	PS	PS	PS	PS	PS	PS	PS
1_33686712	1	33686712	PS	PS	PS	PS	PS	PS	PS	PS	PS	PS	PS	PS	PS	PS	PS	PS	PS	PS	PS	PS	PS	PS	PS	PS	PS	PS	PS	PS	PS	PS
1_33696569	1	33696569	PS	PS	PS	PS	PS	PS	PS	PS	PS	PS	PS	PS	PS	PS	PS	PS	PS	PS	PS	PS	PS	PS	PS	PS	PS	PS	PS	PS	PS	PS
1_33696773	1	33696773	PS	PS	PS	PS	PS	PS	PS	PS	PS	PS	PS	PS	PS	PS	PS	PS	PS	PS	PS	PS	PS	PS	PS	PS	PS	PS	PS	PS	PS	PS
1_33717524	1	33717524	PS	PS	PS	PS	PS	PS	PS	PS	PS	PS	PS	PS	PS	PS	PS	PS	PS	PS	PS	PS	PS	PS	PS	PS	PS	PS	PS	PS	PS	PS
1_33718527	1	33718527	PS	PS	PS	PS	PS	PS	PS	PS	PS	PS	PS	PS	PS	PS	PS	PS	PS	PS	PS	PS	PS	PS	PS	PS	PS	PS	PS	PS	PS	PS
1_33768684	1	33768684	PS	PS	PS	PS	PS	PS	PS	PS	PS	PS	PS	PS	PS	PS	PS	PS	PS	PS	PS	PS	PS	PS	PS	PS	PS	PS	PS	PS	PS	PS
1_33837506	1	33837506	PS	PS	PS	PS	PS	PS	PS	PS	PS	PS	PS	PS	PS	PS	PS	PS	PS	PS	PS	PS	PS	PS	PS	PS	PS	PS	PS	PS	PS	PS
1_33850619	1	33850619	PS	PS	PS	PS	PS	PS	PS	PS	PS	PS	PS	PS	PS	PS	PS	PS	PS	PS	PS	PS	PS	PS	PS	PS	PS	PS	PS	PS	PS	PS
1_33855394	1	33855394	PS	PS	PS	PS	PS	PS	PS	PS	PS	PS	PS	PS	PS	PS	PS	PS	PS	PS	PS	PS	PS	PS	PS	PS	PS	PS	PS	PS	PS	PS
1_33902235	1	33902235	PS	PS	PS	PS	PS	PS	PS	PS	PS	PS	PS	PS	PS	PS	PS	PS	PS	PS	PS	PS	PS	PS	PS	PS	PS	PS	PS	PS	PS	PS
1_33924248	1	33924248	PS	PS	PS	PS	PS	PS	PS	PS	PS	PS	PS	PS	PS	PS	PS	PS	PS	PS	PS	PS	PS	PS	PS	PS	PS	PS	PS	PS	PS	PS
1_34005369	1	34005369	PS	PS	PS	PS	PS	PS	PS	PS	PS	PS	PS	PS	PS	PS	PS	PS	PS	PS	PS	PS	PS	PS	PS	PS	PS	PS	PS	PS	PS	PS
1_34247102	1	34247102	PS	PS	PS	PS	PS	PS	PS	PS	PS	PS	PS	PS	PS	PS	PS	PS	PS	PS	PS	PS	PS	PS	PS	PS	PS	PS	PS	PS	PS	PS
1_34310068	1	34310068	PS	PS	PS	PS	PS	PS	PS	PS	PS	PS	PS	PS	PS	PS	PS	PS	PS	PS	PS	PS	PS	PS	PS	PS	PS	PS	PS	PS	PS	PS
1_34407383	1	34407383	PS	PS	PS	PS	PS	PS	PS	PS	PS	PS	PS	PS	PS	PS	PS	PS	PS	PS	PS	PS	PS	PS	PS	PS	PS	PS	PS	PS	PS	PS
1_34485906	1	34485906	PS	PS	PS	PS	PS	PS	PS	PS	PS	PS	PS	PS	PS	PS	PS	PS	PS	PS	PS	PS	PS	PS	PS	PS	PS	PS	PS	PS	PS	PS
1_34630688	1	34630688	PS	PS	PS	PS	PS	PS	PS	PS	PS	PS	PS	PS	PS	PS	PS	PS	PS	PS	PS	PS	PS	PS	PS	PS	PS	PS	PS	PS	PS	PS
1_34722809	1	34722809	PS	PS	PS	PS	PS	PS	PS	PS	PS	PS	PS	PS	PS	PS	PS	PS	PS	PS	PS	PS	PS	PS	PS	PS	PS	PS	PS	PS	PS	PS
1_35039733	1	35039733	PS	PS	PS	PS	PS	PS	PS	PS	PS	PS	PS	PS	PS	PS	PS	PS	PS	PS	PS	PS	PS	PS	PS	PS	PS	PS	PS	PS	PS	PS
1_35211973	1	35211973	PS	PS	PS	PS	PS	PS	PS	PS	PS	PS	PS	PS	PS	PS	PS	PS	PS	PS	PS	PS	PS	PS	PS	PS	PS	PS	PS	PS	PS	PS
1_35256244	1	35256244	PS	PS	PS	PS	PS	PS	PS	PS	PS	PS	PS	PS	PS	PS	PS	PS	PS	PS	PS	PS	PS	PS	PS	PS	PS	PS	PS	PS	PS	PS
1_35285494	1	35285494	PS	PS	PS	PS	PS	PS	PS	PS	PS	PS	PS	PS	PS	PS	PS	PS	PS	PS	PS	PS	PS	PS	PS	PS	PS	PS	PS	PS	PS	PS
1_35300275	1	35300275	PS	PS	PS	PS	PS	PS	PS	PS	PS	PS	PS	PS	PS	PS	PS	PS	PS	PS	PS	PS	PS	PS	PS	PS	PS	PS	PS	PS	PS	PS
1_35361583	1	35361583	PS	PS	PS	PS	PS	PS	PS	PS	PS	PS	PS	PS	PS	PS	PS	PS	PS	PS	PS	PS	PS	PS	PS	PS	PS	PS	PS	PS	PS	PS
1_35424065	1	35424065	PS	PS	PS	PS	PS	PS	PS	PS	PS	PS	PS	PS	PS	PS	PS	PS	PS	PS	PS	PS	PS	PS	PS	PS	PS	PS	PS	PS	PS	PS
1_35523469	1	35523469	PS	PS	PS	PS	PS	PS	PS	PS	PS	PS	PS	PS	PS	PS	PS	PS	PS	PS	PS	PS	PS	PS	PS	PS	PS	PS	PS	PS	PS	PS
1_35616495	1	35616495	PS	PS	PS	PS	PS	PS	PS	PS	PS	PS	PS	PS	PS	PS	PS	PS	PS	PS	PS	PS	PS	PS	PS	PS	PS	PS	PS	PS	PS	PS
1_35618472	1	35618472	PS	PS	PS	PS	PS	PS	PS	PS	PS	PS	PS	PS	PS	PS	PS	PS	PS	PS	PS	PS	PS	PS	PS	PS	PS	PS	PS	PS	PS	PS
1_35707655	1	35707655	PS	PS	PS	PS	PS	PS	PS	PS	PS	PS	PS	PS	PS	PS	PS	PS	PS	PS	PS	PS	PS	PS	PS	PS	PS	PS	PS	PS	PS	PS
1_35727647	1	35727647	PS	PS	PS	PS	PS	PS	PS	PS	PS	PS	PS	PS	PS	PS	PS	PS	PS	PS	PS	PS	PS	PS	PS	PS	PS	PS	PS	PS	PS	PS
2_226275	2	226275	PS	PS	PS	TRI	PS	PS	PS	PS	PS	PS	PS	PS	PS	PS	PS	PS	PS	PS	PS	PS	PS	PS	PS	PS	PS	PS	PS	PS	PS	PS
2_302867	2	302867	PS	PS	PS	TRI	PS	PS	PS	PS	PS	PS	PS	PS	PS	PS	PS	PS	PS	PS	PS	PS	PS	PS	PS	PS	PS	PS	PS	PS	PS	PS
2_326045	2	326045	PS	PS	PS	TRI	PS	PS	PS	PS	PS	PS	PS	PS	PS	PS	PS	PS	PS	PS	PS	PS	PS	PS	PS	PS	PS	PS	PS	PS	PS	PS
2_369543	2	369543	PS	PS	PS	TRI	PS	PS	PS	PS	PS	PS	PS	PS	PS	PS	PS	PS	PS	PS	PS	PS	PS	PS	PS	PS	PS	PS	PS	PS	PS	PS
2_593673	2	593673	PS	PS	PS	TRI	PS	PS	PS	PS	PS	PS	PS	PS	PS	PS	PS	PS	PS	PS	PS	PS	PS	PS	PS	PS	PS	PS	PS	PS	PS	PS
2_607367	2	607367	PS	PS	PS	TRI	PS	PS	PS	PS	PS	PS	PS	PS	PS	PS	PS	PS	PS	PS	PS	PS	PS	PS	PS	PS	PS	PS	PS	PS	PS	PS
2_727048	2	727048	PS	PS	PS	TRI	PS	PS	PS	PS	PS	PS	PS	PS	PS	PS	PS	PS	PS	PS	PS	PS	PS	PS	PS	PS	PS	PS	PS	PS	PS	PS
2_748635	2	748635	PS	PS	PS	TRI	PS	PS	PS	PS	PS	PS	PS	PS	PS	PS	PS	PS	PS	PS	PS	PS	PS	PS	PS	PS	PS	PS	PS	PS	PS	PS
2_785033	2	785033	PS	PS	PS	TRI	PS	PS	PS	PS	PS	PS	PS	PS	PS	PS	PS	PS	PS	PS	PS	PS	PS	PS	PS	PS	PS	PS	PS	PS	PS	PS
2_828847	2	828847	PS	PS	PS	TRI	PS	PS	PS	PS	PS	PS	PS	PS	PS	PS	PS	PS	PS	PS	PS	PS	PS	PS	PS	PS	PS	PS	PS	PS	PS	PS
2_829670	2	829670	PS	PS	PS	TRI	PS	PS	PS	PS	PS	PS	PS	PS	PS	PS	PS	PS	PS	PS	PS	PS	PS	PS	PS	PS	PS	PS	PS	PS	PS	PS
2_838561	2	838561	PS	PS	PS	TRI	PS	PS	PS	PS	PS	PS	PS	PS	PS	PS	PS	PS	PS	PS	PS	PS	PS	PS	PS	PS	PS	PS	PS	PS	PS	PS
2_839242	2	839242	PS	PS	PS	TRI	PS	PS	PS	PS	PS	PS	PS	PS	PS	PS	PS	PS	PS	PS	PS	PS	PS	PS	PS	PS	PS	PS	PS	PS	PS	PS
2_843778	2	843778	PS	PS	PS	TRI	PS	PS	PS	PS	PS	PS	PS	PS	PS	PS	PS	PS	PS	PS	PS	PS	PS	PS	PS	PS	PS	PS	PS	PS	PS	PS
2_891075	2	891075	PS	PS	PS	TRI	PS	PS	PS	PS	PS	PS	PS	PS	PS	PS	PS	PS	PS	PS	PS	PS	PS	PS	PS	PS	PS	PS	PS	PS	PS	PS
2_1033897	2	1033897	PS	PS	PS	TRI	PS	PS	PS	PS	PS	PS	PS	PS	PS	PS	PS	PS	PS	PS	PS	PS	PS	PS	PS	PS	PS	PS	PS	PS	PS	PS
2_1070482	2	1070482	PS	PS	PS	TRI	TRI	PS	PS	PS	PS	PS	PS	PS	PS	PS	PS	PS	PS	PS	PS	PS	PS	PS	PS	PS	PS	PS	PS	PS	PS	PS
2_1204451	2	1204451	PS	PS	PS	PS	TRI	PS	PS	PS	PS	PS	PS	PS	PS	PS	PS	PS	PS	PS	PS	PS	PS	PS	PS	PS	PS	PS	PS	PS	PS	PS
2_1295697	2	1295697	PS	PS	PS	PS	TRI	PS	PS	PS	PS	PS	PS	PS	PS	PS	PS	PS	PS	PS	PS	PS	PS	PS	PS	PS	PS	PS	PS	PS	PS	PS
2_1346591	2	1346591	PS	PS	PS	PS	TRI	PS	PS	PS	PS	PS	PS	PS	PS	PS	PS	PS	PS	PS	PS	PS	PS	PS	PS	PS	PS	PS	PS	PS	PS	PS
2_1938192	2	1938192	PS	PS	PS	PS	TRI	PS	PS	PS	PS	PS	PS	PS	PS	PS	PS	PS	PS	PS	PS	PS	PS	PS	PS	PS	PS	PS	PS	PS	PS	PS
2_1969479	2	1969479	PS	PS	PS	PS	TRI	PS	PS	PS	PS	PS	PS	PS	PS	PS	PS	PS	PS	PS	PS	PS	PS	PS	PS	PS	PS	PS	PS	PS	PS	PS
2_2004880	2	2004880	PS	PS	PS	PS	TRI	PS	PS	PS	PS	PS	PS	PS	PS	PS	PS	PS	PS	PS	PS	PS	PS	PS	PS	PS	PS	PS	PS	PS	PS	PS
2_2117377	2	2117377	PS	PS	PS	PS	TRI	PS	PS	PS	PS	PS	PS	PS	PS	PS	PS	PS	PS	PS	PS	PS	PS	PS	PS	PS	PS	PS	PS	PS	PS	PS
2_2117558	2	2117558	PS	PS	PS	PS	TRI	PS	PS	PS	PS	PS	PS	PS	PS	PS	PS	PS	PS	PS	PS	PS	PS	PS	PS	PS	PS	PS	PS	PS	PS	PS
2_2262006	2	2262006	PS	PS	PS	PS	TRI	PS	PS	PS	PS	PS	PS	PS	PS	PS	PS	PS	PS	PS	PS	PS	PS	PS	PS	PS	PS	PS	PS	PS	PS	PS
2_2493443	2	2493443	PS	PS	PS	PS	TRI	PS	PS	PS	PS	PS	PS	PS	PS	PS	PS	PS	PS	PS	PS	PS	PS	PS	PS	PS	PS	PS	PS	PS	PS	PS
2_3029178	2	3029178	PS	PS	PS	PS	TRI	PS	PS	PS	PS	PS	PS	PS	PS	PS	PS	PS	PS	PS	PS	PS	PS	PS	PS	PS	PS	PS	PS	PS	PS	PS
2_3043222	2	3043222	PS	PS	PS	PS	TRI	PS	PS	PS	PS	PS	PS	PS	PS	PS	PS	PS	PS	PS	PS	PS	PS	PS	PS	PS	PS	PS	PS	PS	PS	PS
2_3117318	2	3117318	PS	PS	PS	PS	TRI	PS	PS	PS	PS	PS	PS	PS	PS	PS	PS	PS	PS	PS	PS	PS	PS	PS	PS	PS	PS	PS	PS	PS	PS	PS
2_4112192	2	4112192	PS	PS	PS	PS	TRI	PS	PS	PS	PS	PS	PS	PS	PS	PS	PS	PS	PS	PS	PS	PS	PS	PS	PS	PS	PS	PS	PS	PS	TRI	PS
2_4271185	2	4271185	PS	PS	PS	PS	TRI	PS	PS	PS	PS	PS	PS	PS	PS	PS	PS	PS	PS	PS	PS	PS	PS	PS	PS	PS	PS	PS	PS	PS	TRI	PS
2_4443927	2	4443927	PS	PS	PS	PS	TRI	PS	PS	PS	PS	PS	PS	PS	PS	PS	PS	PS	PS	PS	PS	PS	PS	PS	PS	PS	PS	PS	PS	PS	TRI	PS
2_4789423	2	4789423	PS	PS	PS	PS	TRI	PS	PS	PS	PS	PS	PS	PS	PS	PS	PS	PS	PS	PS	PS	PS	PS	PS	PS	PS	PS	PS	PS	PS	TRI	PS
2_5336941	2	5336941	PS	PS	PS	PS	TRI	PS	PS	PS	PS	PS	PS	PS	PS	PS	PS	PS	PS	PS	PS	PS	PS	PS	PS	PS	PS	PS	PS	PS	TRI	PS
2_5513523	2	5513523	PS	PS	PS	PS	TRI	PS	PS	PS	PS	PS	PS	PS	PS	PS	PS	PS	PS	PS	PS	PS	PS	PS	PS	PS	PS	PS	PS	PS	TRI	PS
2_5531581	2	5531581	PS	PS	PS	PS	TRI	PS	PS	PS	PS	PS	PS	PS	PS	PS	PS	PS	PS	PS	PS	PS	PS	PS	PS	PS	PS	PS	PS	PS	TRI	PS
2_5542123	2	5542123	PS	PS	PS	PS	TRI	PS	PS	PS	PS	PS	PS	PS	PS	PS	PS	PS	PS	PS	PS	PS	PS	PS	PS	PS	PS	PS	PS	PS	TRI	PS
2_5688869	2	5688869	PS	PS	PS	PS	TRI	PS	PS	PS	PS	PS	PS	PS	PS	PS	PS	PS	PS	PS	PS	PS	PS	PS	PS	PS	PS	PS	PS	PS	TRI	PS
2_5748626	2	5748626	PS	PS	PS	PS	TRI	PS	PS	PS	PS	PS	PS	PS	PS	PS	PS	PS	PS	PS	PS	PS	PS	PS	PS	PS	PS	PS	PS	PS	TRI	PS
2_5931204	2	5931204	PS	PS	PS	PS	TRI	PS	PS	PS	PS	PS	PS	PS	PS	PS	PS	PS	PS	PS	PS	PS	PS	PS	PS	PS	PS	PS	PS	PS	TRI	PS
2_6116522	2	6116522	PS	PS	PS	PS	TRI	PS	PS	PS	PS	PS	PS	PS	PS	PS	PS	PS	PS	PS	PS	PS	PS	PS	PS	PS	PS	PS	PS	PS	TRI	PS
2_6143598	2	6143598	PS	PS	PS	PS	TRI	PS	PS	PS	PS	PS	PS	PS	PS	PS	PS	PS	PS	PS	PS	PS	PS	PS	PS	PS	PS	PS	PS	PS	TRI	PS
2_6439638	2	6439638	PS	PS	PS	PS	TRI	PS	PS	PS	PS	PS	PS	PS	PS	PS	PS	PS	PS	PS	PS	PS	PS	PS	PS	PS	PS	PS	PS	PS	TRI	PS
2_6504737	2	6504737	PS	PS	PS	PS	TRI	PS	PS	PS	PS	PS	PS	PS	PS	PS	PS	PS	PS	PS	PS	PS	PS	PS	PS	PS	PS	PS	PS	PS	TRI	PS
2_6628185	2	6628185	PS	PS	PS	PS	TRI	PS	PS	PS	PS	PS	PS	PS	PS	PS	PS	PS	PS	PS	PS	PS	PS	PS	PS	PS	PS	PS	PS	PS	TRI	PS
2_6640184	2	6640184	PS	PS	PS	PS	TRI	PS	PS	PS	PS	PS	PS	PS	PS	PS	PS	PS	PS	PS	PS	PS	PS	PS	PS	PS	PS	PS	PS	PS	TRI	PS
2_6811765	2	6811765	PS	PS	PS	PS	TRI	PS	PS	PS	PS	PS	PS	PS	PS	PS	PS	PS	PS	PS	PS	PS	PS	PS	PS	PS	PS	PS	PS	PS	TRI	PS
2_6812269	2	6812269	PS	PS	PS	PS	TRI	PS	PS	PS	PS	PS	PS	PS	PS	PS	PS	PS	PS	PS	PS	PS	PS	PS	PS	PS	PS	PS	PS	PS	TRI	PS
2_6842745	2	6842745	PS	PS	PS	PS	TRI	PS	PS	PS	PS	PS	PS	PS	PS	PS	PS	PS	PS	PS	PS	PS	PS	PS	PS	PS	PS	PS	PS	PS	TRI	PS
2_6842933	2	6842933	PS	PS	PS	PS	TRI	PS	PS	PS	PS	PS	PS	PS	PS	PS	PS	PS	PS	PS	PS	PS	PS	PS	PS	PS	PS	PS	PS	PS	TRI	PS
2_6843246	2	6843246	PS	PS	PS	PS	TRI	PS	PS	PS	PS	PS	PS	PS	PS	PS	PS	PS	PS	PS	PS	PS	PS	PS	PS	PS	PS	PS	PS	PS	TRI	PS
2_6845684	2	6845684	PS	PS	PS	PS	TRI	PS	PS	PS	PS	PS	PS	PS	PS	PS	PS	PS	PS	PS	PS	PS	PS	PS	PS	PS	PS	PS	PS	PS	TRI	PS
2_6876826	2	6876826	PS	PS	PS	PS	TRI	PS	PS	PS	PS	PS	PS	PS	PS	PS	PS	PS	PS	PS	PS	PS	PS	PS	PS	PS	PS	PS	PS	PS	TRI	PS
2_9416166	2	9416166	PS	PS	PS	PS	TRI	PS	PS	PS	PS	PS	PS	PS	PS	PS	PS	PS	PS	PS	PS	PS	PS	PS	PS	PS	PS	PS	PS	PS	TRI	PS
2_9711229	2	9711229	PS	PS	PS	PS	TRI	PS	PS	PS	PS	PS	PS	PS	PS	PS	PS	PS	PS	PS	PS	PS	PS	PS	PS	PS	PS	PS	PS	PS	TRI	PS
2_9754715	2	9754715	PS	PS	PS	PS	TRI	PS	PS	PS	PS	PS	PS	PS	PS	PS	PS	PS	PS	PS	PS	PS	PS	PS	PS	PS	PS	PS	PS	PS	TRI	PS
2_9905273	2	9905273	PS	PS	PS	PS	TRI	TRI	PS	PS	PS	PS	PS	PS	PS	PS	PS	PS	PS	PS	PS	PS	PS	PS	PS	PS	PS	PS	PS	PS	TRI	PS
2_9938855	2	9938855	PS	PS	PS	PS	TRI	TRI	PS	PS	PS	PS	PS	PS	PS	PS	PS	PS	PS	PS	PS	PS	PS	PS	PS	PS	PS	PS	PS	PS	TRI	PS
2_10214136	2	10214136	PS	PS	PS	PS	TRI	TRI	PS	PS	PS	PS	PS	PS	PS	PS	PS	PS	PS	PS	PS	PS	PS	PS	PS	PS	PS	PS	PS	PS	TRI	PS
2_10302228	2	10302228	PS	PS	PS	PS	TRI	TRI	PS	PS	PS	PS	PS	PS	PS	PS	PS	PS	PS	PS	PS	PS	PS	PS	PS	PS	PS	PS	PS	PS	TRI	PS
2_10326061	2	10326061	PS	PS	PS	PS	TRI	TRI	PS	PS	PS	PS	PS	PS	PS	PS	PS	PS	PS	PS	PS	PS	PS	PS	PS	PS	PS	PS	PS	PS	TRI	PS
2_10419212	2	10419212	PS	PS	PS	PS	TRI	TRI	PS	PS	PS	PS	PS	PS	PS	PS	PS	PS	PS	PS	PS	PS	PS	PS	PS	PS	PS	PS	PS	PS	TRI	PS
2_10868464	2	10868464	PS	PS	PS	PS	TRI	TRI	PS	PS	PS	PS	PS	PS	PS	PS	PS	PS	PS	PS	PS	PS	PS	PS	PS	PS	PS	PS	PS	PS	TRI	PS
2_11144362	2	11144362	PS	PS	PS	PS	TRI	TRI	PS	PS	PS	PS	PS	PS	PS	PS	PS	PS	PS	PS	PS	PS	PS	PS	PS	PS	PS	PS	PS	PS	TRI	PS
2_12161915	2	12161915	PS	PS	PS	PS	TRI	TRI	PS	PS	PS	PS	PS	PS	PS	PS	PS	PS	PS	PS	PS	PS	PS	PS	PS	PS	PS	PS	PS	PS	TRI	PS
2_12232821	2	12232821	PS	PS	PS	PS	TRI	TRI	PS	PS	PS	PS	PS	PS	PS	PS	PS	PS	PS	PS	PS	PS	PS	PS	PS	PS	PS	PS	PS	PS	TRI	PS
2_12406963	2	12406963	PS	PS	PS	PS	TRI	TRI	PS	PS	PS	PS	PS	PS	PS	PS	PS	PS	PS	PS	PS	PS	PS	PS	PS	PS	PS	PS	PS	PS	TRI	PS
2_12881231	2	12881231	PS	PS	PS	PS	TRI	TRI	PS	PS	PS	PS	PS	PS	PS	PS	PS	PS	PS	PS	PS	PS	PS	PS	PS	PS	PS	PS	PS	PS	TRI	PS
2_12926452	2	12926452	PS	PS	PS	PS	TRI	TRI	PS	PS	PS	PS	PS	PS	PS	PS	PS	PS	PS	PS	PS	PS	PS	PS	PS	PS	PS	PS	PS	PS	TRI	PS
2_12930792	2	12930792	PS	PS	PS	PS	TRI	TRI	PS	PS	PS	PS	PS	PS	PS	PS	PS	PS	PS	PS	PS	PS	PS	PS	PS	PS	PS	PS	PS	PS	TRI	PS
2_13082040	2	13082040	PS	PS	PS	PS	TRI	TRI	PS	PS	PS	PS	PS	PS	PS	PS	PS	PS	PS	PS	PS	PS	PS	PS	PS	PS	PS	PS	PS	PS	TRI	PS
2_13082163	2	13082163	PS	PS	PS	PS	TRI	TRI	PS	PS	PS	PS	PS	PS	PS	PS	PS	PS	PS	PS	PS	PS	PS	PS	PS	PS	PS	PS	PS	PS	TRI	PS
2_13087624	2	13087624	PS	PS	PS	PS	TRI	TRI	PS	PS	PS	PS	PS	PS	PS	PS	PS	PS	PS	PS	PS	PS	PS	PS	PS	PS	PS	PS	PS	PS	TRI	PS
2_13090240	2	13090240	PS	PS	PS	PS	TRI	TRI	PS	PS	PS	PS	PS	PS	PS	PS	PS	PS	PS	PS	PS	PS	PS	PS	PS	PS	PS	PS	PS	PS	TRI	PS
2_13186584	2	13186584	PS	PS	PS	PS	TRI	TRI	PS	PS	PS	PS	PS	PS	PS	PS	PS	PS	PS	PS	PS	PS	PS	PS	PS	PS	PS	PS	PS	PS	TRI	PS
2_13299846	2	13299846	PS	PS	PS	PS	TRI	TRI	PS	PS	PS	PS	PS	PS	PS	PS	PS	PS	PS	PS	PS	PS	PS	PS	PS	PS	PS	PS	PS	PS	TRI	PS
2_13318414	2	13318414	PS	PS	PS	PS	TRI	TRI	PS	PS	PS	PS	PS	PS	PS	PS	PS	PS	PS	PS	PS	PS	PS	PS	PS	PS	PS	PS	PS	PS	TRI	PS
2_13943303	2	13943303	PS	PS	PS	PS	TRI	TRI	PS	PS	PS	PS	PS	PS	PS	PS	PS	PS	PS	PS	PS	PS	PS	PS	PS	PS	PS	PS	PS	PS	TRI	PS
2_13957868	2	13957868	PS	PS	PS	PS	TRI	TRI	PS	PS	PS	PS	PS	PS	PS	PS	PS	PS	PS	PS	PS	PS	PS	PS	PS	PS	PS	PS	PS	PS	TRI	PS
2_13960505	2	13960505	PS	PS	PS	PS	TRI	TRI	PS	PS	PS	PS	PS	PS	PS	PS	PS	PS	PS	PS	PS	PS	PS	PS	PS	PS	PS	PS	PS	PS	TRI	PS
2_14031315	2	14031315	PS	PS	PS	PS	TRI	TRI	PS	PS	PS	PS	PS	PS	PS	PS	PS	PS	PS	PS	PS	PS	PS	PS	PS	PS	PS	PS	PS	PS	TRI	PS
2_14036206	2	14036206	PS	PS	PS	PS	TRI	TRI	PS	PS	PS	PS	PS	PS	PS	PS	PS	PS	PS	PS	PS	PS	PS	PS	PS	PS	PS	PS	PS	PS	TRI	PS
2_14037446	2	14037446	PS	PS	PS	PS	TRI	TRI	PS	PS	PS	PS	PS	PS	PS	PS	PS	PS	PS	PS	PS	PS	PS	PS	PS	PS	PS	PS	PS	PS	TRI	PS
2_14047666	2	14047666	PS	PS	PS	PS	TRI	TRI	PS	PS	PS	PS	PS	PS	PS	PS	PS	PS	PS	PS	PS	PS	PS	PS	PS	PS	PS	PS	PS	PS	TRI	PS
2_14059124	2	14059124	PS	PS	PS	PS	TRI	TRI	PS	PS	PS	PS	PS	PS	PS	PS	PS	PS	PS	PS	PS	PS	PS	PS	PS	PS	PS	PS	PS	PS	TRI	PS
2_14261542	2	14261542	PS	PS	PS	PS	TRI	TRI	PS	PS	PS	PS	PS	PS	PS	PS	PS	PS	PS	PS	PS	PS	PS	PS	PS	PS	PS	PS	PS	PS	TRI	PS
2_14657776	2	14657776	PS	PS	PS	PS	TRI	TRI	PS	PS	PS	PS	PS	PS	PS	PS	PS	PS	PS	PS	PS	PS	PS	PS	PS	PS	PS	PS	PS	PS	TRI	PS
2_14982558	2	14982558	PS	PS	PS	PS	TRI	TRI	PS	PS	PS	PS	PS	PS	PS	PS	PS	PS	PS	PS	PS	PS	PS	PS	PS	PS	PS	PS	PS	PS	TRI	PS
2_15281101	2	15281101	PS	PS	PS	PS	TRI	TRI	PS	PS	PS	PS	PS	PS	PS	PS	PS	PS	PS	PS	PS	PS	PS	PS	PS	PS	PS	PS	PS	PS	PS	PS
2_15321223	2	15321223	PS	PS	PS	PS	TRI	TRI	PS	PS	PS	PS	PS	PS	PS	PS	PS	PS	PS	PS	PS	PS	PS	PS	PS	PS	PS	PS	PS	PS	PS	PS
2_15369801	2	15369801	PS	PS	PS	PS	TRI	TRI	PS	PS	PS	PS	PS	PS	PS	PS	PS	PS	PS	PS	PS	PS	PS	PS	PS	PS	PS	PS	PS	PS	PS	PS
2_15369875	2	15369875	PS	PS	PS	PS	TRI	TRI	PS	PS	PS	PS	PS	PS	PS	PS	PS	PS	PS	PS	PS	PS	PS	PS	PS	PS	PS	PS	PS	PS	PS	PS
2_15401860	2	15401860	PS	PS	PS	PS	TRI	TRI	PS	PS	PS	PS	PS	PS	PS	PS	PS	PS	PS	PS	PS	PS	PS	PS	PS	PS	PS	PS	PS	PS	PS	PS
2_15695130	2	15695130	PS	PS	PS	PS	TRI	TRI	PS	PS	PS	PS	PS	PS	PS	PS	PS	PS	PS	PS	PS	PS	PS	PS	PS	PS	PS	PS	PS	PS	PS	PS
2_15884668	2	15884668	PS	PS	PS	PS	TRI	TRI	PS	PS	PS	PS	PS	PS	PS	PS	PS	PS	PS	PS	PS	PS	PS	PS	PS	PS	PS	PS	PS	PS	PS	PS
2_15898511	2	15898511	PS	PS	PS	PS	TRI	TRI	PS	PS	PS	PS	PS	PS	PS	PS	PS	PS	PS	PS	PS	PS	PS	PS	PS	PS	PS	PS	PS	PS	PS	PS
2_15934633	2	15934633	PS	PS	PS	PS	TRI	TRI	PS	PS	PS	PS	PS	PS	PS	PS	PS	PS	PS	PS	PS	PS	PS	PS	PS	PS	PS	PS	PS	PS	PS	PS
2_15970602	2	15970602	PS	PS	PS	PS	TRI	TRI	PS	PS	PS	PS	PS	PS	PS	PS	PS	PS	PS	PS	PS	PS	PS	PS	PS	PS	PS	PS	PS	PS	PS	PS
2_16676014	2	16676014	PS	PS	PS	PS	TRI	TRI	PS	PS	PS	PS	PS	PS	PS	PS	PS	PS	PS	PS	PS	PS	PS	PS	PS	PS	PS	PS	PS	PS	PS	PS
2_16816573	2	16816573	PS	PS	PS	PS	TRI	TRI	PS	PS	PS	PS	PS	PS	PS	PS	PS	PS	PS	PS	PS	PS	PS	PS	PS	PS	PS	PS	PS	PS	PS	PS
2_17634376	2	17634376	PS	PS	PS	PS	TRI	TRI	PS	PS	PS	PS	PS	PS	PS	PS	PS	PS	PS	PS	PS	PS	PS	PS	PS	PS	PS	PS	PS	PS	PS	PS
2_17926915	2	17926915	PS	PS	PS	PS	TRI	TRI	PS	PS	PS	PS	PS	PS	PS	PS	PS	PS	PS	PS	PS	PS	PS	PS	PS	PS	PS	PS	PS	PS	PS	PS
2_18460626	2	18460626	PS	PS	PS	PS	PS	TRI	PS	PS	PS	PS	PS	PS	PS	PS	PS	PS	PS	PS	PS	PS	PS	PS	PS	PS	PS	PS	PS	PS	PS	PS
2_19887420	2	19887420	PS	PS	PS	PS	PS	TRI	PS	PS	PS	PS	PS	PS	PS	PS	PS	PS	PS	PS	PS	PS	PS	PS	PS	PS	PS	PS	PS	PS	PS	PS
2_19889691	2	19889691	PS	PS	PS	PS	PS	TRI	PS	PS	PS	PS	PS	PS	PS	PS	PS	PS	PS	PS	PS	PS	PS	PS	PS	PS	PS	PS	PS	PS	PS	PS
2_20107360	2	20107360	PS	PS	PS	PS	PS	TRI	PS	PS	PS	PS	PS	PS	PS	PS	PS	PS	PS	PS	PS	PS	PS	PS	PS	PS	PS	PS	PS	PS	PS	PS
2_20363916	2	20363916	PS	PS	PS	PS	PS	TRI	PS	PS	PS	PS	PS	PS	PS	PS	PS	PS	PS	PS	PS	PS	PS	PS	PS	PS	PS	PS	PS	PS	PS	PS
2_21011861	2	21011861	PS	PS	PS	PS	PS	TRI	PS	PS	PS	PS	PS	PS	PS	PS	PS	PS	PS	PS	PS	PS	PS	PS	PS	PS	PS	PS	PS	PS	PS	PS
2_22889218	2	22889218	PS	PS	PS	PS	PS	TRI	PS	PS	PS	PS	PS	PS	PS	PS	PS	PS	PS	PS	PS	PS	PS	PS	PS	PS	PS	PS	PS	PS	PS	PS
2_23145028	2	23145028	PS	PS	PS	PS	PS	TRI	PS	PS	PS	PS	PS	PS	PS	PS	PS	PS	PS	PS	PS	PS	PS	PS	PS	PS	PS	PS	PS	PS	PS	PS
2_23205603	2	23205603	PS	PS	PS	PS	PS	TRI	PS	PS	PS	PS	PS	PS	PS	PS	PS	PS	PS	PS	PS	PS	PS	PS	PS	PS	PS	PS	PS	PS	PS	PS
2_23305461	2	23305461	PS	PS	PS	PS	PS	TRI	PS	PS	PS	PS	PS	PS	PS	PS	PS	PS	PS	PS	PS	PS	PS	PS	PS	PS	PS	PS	PS	PS	PS	PS
2_23373362	2	23373362	PS	PS	PS	PS	PS	TRI	PS	PS	PS	PS	PS	PS	PS	PS	PS	PS	PS	PS	PS	PS	PS	PS	PS	PS	PS	PS	PS	PS	PS	PS
2_23475560	2	23475560	PS	PS	PS	PS	PS	TRI	PS	PS	PS	PS	PS	PS	PS	PS	PS	PS	PS	PS	PS	PS	PS	PS	PS	PS	PS	PS	PS	PS	PS	PS
2_23601156	2	23601156	PS	PS	PS	PS	PS	TRI	PS	PS	PS	PS	PS	PS	PS	PS	PS	PS	PS	PS	PS	PS	PS	PS	PS	PS	PS	PS	PS	PS	PS	PS
2_23601708	2	23601708	PS	PS	PS	PS	PS	TRI	PS	PS	PS	PS	PS	PS	PS	PS	PS	PS	PS	PS	PS	PS	PS	PS	PS	PS	PS	PS	PS	PS	PS	PS
2_23875190	2	23875190	PS	PS	PS	PS	PS	TRI	PS	PS	PS	PS	PS	PS	PS	PS	PS	PS	PS	PS	PS	PS	PS	PS	PS	PS	PS	PS	PS	PS	PS	PS
2_23903944	2	23903944	PS	PS	PS	PS	PS	TRI	PS	PS	PS	PS	PS	PS	PS	PS	PS	PS	PS	PS	PS	PS	PS	PS	PS	PS	PS	PS	PS	PS	PS	PS
2_23908896	2	23908896	PS	PS	PS	PS	PS	TRI	PS	PS	PS	PS	PS	PS	PS	PS	PS	PS	PS	PS	PS	PS	PS	PS	PS	PS	PS	PS	PS	PS	PS	PS
2_23943491	2	23943491	PS	PS	PS	PS	PS	TRI	PS	PS	PS	PS	PS	PS	PS	PS	PS	PS	PS	PS	PS	PS	PS	PS	PS	PS	PS	PS	PS	PS	PS	PS
2_23977362	2	23977362	PS	PS	PS	PS	PS	TRI	PS	PS	PS	PS	PS	PS	PS	PS	PS	PS	PS	PS	PS	PS	PS	PS	PS	PS	PS	PS	PS	PS	PS	PS
2_24127987	2	24127987	PS	PS	PS	PS	PS	TRI	PS	PS	PS	PS	PS	PS	PS	PS	PS	PS	PS	PS	PS	PS	PS	PS	PS	PS	PS	PS	PS	PS	PS	PS
2_24232497	2	24232497	PS	PS	PS	PS	PS	TRI	PS	PS	PS	PS	PS	PS	PS	PS	PS	PS	PS	PS	PS	PS	PS	PS	PS	PS	PS	PS	PS	PS	PS	PS
2_24399015	2	24399015	PS	PS	PS	PS	PS	TRI	PS	PS	PS	PS	PS	PS	PS	PS	PS	PS	PS	PS	PS	PS	PS	PS	PS	PS	PS	PS	PS	PS	PS	PS
2_24524991	2	24524991	PS	PS	PS	PS	PS	TRI	PS	PS	PS	PS	PS	PS	PS	PS	PS	PS	PS	PS	PS	PS	PS	PS	PS	PS	PS	PS	PS	PS	PS	PS
2_24837483	2	24837483	PS	PS	PS	PS	PS	TRI	PS	PS	PS	PS	PS	PS	PS	PS	PS	PS	PS	PS	PS	PS	PS	PS	PS	PS	PS	PS	PS	PS	PS	PS
2_24960097	2	24960097	PS	PS	PS	PS	PS	TRI	PS	PS	PS	PS	PS	PS	PS	PS	PS	PS	PS	PS	PS	PS	PS	PS	PS	PS	PS	PS	PS	PS	PS	PS
2_25115780	2	25115780	PS	PS	PS	PS	PS	TRI	PS	PS	PS	PS	PS	PS	PS	PS	PS	PS	PS	PS	PS	PS	PS	PS	PS	PS	PS	PS	PS	PS	PS	PS
2_25132689	2	25132689	PS	PS	PS	PS	PS	TRI	PS	PS	PS	PS	PS	PS	PS	PS	PS	PS	PS	PS	PS	PS	PS	PS	PS	PS	PS	PS	PS	PS	PS	PS
2_25172904	2	25172904	PS	PS	PS	PS	PS	TRI	PS	PS	PS	PS	PS	PS	PS	PS	PS	PS	PS	PS	PS	PS	PS	PS	PS	PS	PS	PS	PS	PS	PS	PS
2_25270157	2	25270157	PS	PS	PS	PS	PS	TRI	PS	PS	PS	PS	PS	PS	PS	PS	PS	PS	PS	PS	PS	PS	PS	PS	PS	PS	PS	PS	PS	PS	PS	PS
2_25270448	2	25270448	PS	PS	PS	PS	PS	TRI	PS	PS	PS	PS	PS	PS	PS	PS	PS	PS	PS	PS	PS	PS	PS	PS	PS	PS	PS	PS	PS	PS	PS	PS
2_25291938	2	25291938	PS	PS	PS	PS	PS	TRI	PS	PS	PS	PS	PS	PS	PS	PS	PS	PS	PS	PS	PS	PS	PS	PS	PS	PS	PS	PS	PS	PS	PS	PS
2_25294543	2	25294543	PS	PS	PS	PS	PS	TRI	PS	PS	PS	PS	PS	PS	PS	PS	PS	PS	PS	PS	PS	PS	PS	PS	PS	PS	PS	PS	PS	PS	PS	PS
2_25301104	2	25301104	PS	PS	PS	PS	PS	TRI	PS	PS	PS	PS	PS	PS	PS	PS	PS	PS	PS	PS	PS	PS	PS	PS	PS	PS	PS	PS	PS	PS	PS	PS
2_25546024	2	25546024	PS	PS	PS	PS	PS	TRI	TRI	PS	PS	PS	PS	PS	PS	PS	PS	PS	PS	PS	PS	PS	PS	PS	PS	PS	PS	PS	PS	PS	PS	PS
2_25555843	2	25555843	PS	PS	PS	PS	PS	TRI	TRI	PS	PS	PS	PS	PS	PS	PS	PS	PS	PS	PS	PS	PS	PS	PS	PS	PS	PS	PS	PS	PS	PS	PS
2_25708801	2	25708801	PS	PS	PS	PS	PS	TRI	TRI	PS	PS	PS	PS	PS	PS	PS	PS	PS	PS	PS	PS	PS	PS	PS	PS	PS	PS	PS	PS	PS	PS	PS
2_25715477	2	25715477	PS	PS	PS	PS	PS	TRI	TRI	PS	PS	PS	PS	PS	PS	PS	PS	PS	PS	PS	PS	PS	PS	PS	PS	PS	PS	PS	PS	PS	PS	PS
2_25731510	2	25731510	PS	PS	PS	PS	PS	TRI	TRI	PS	PS	PS	PS	PS	PS	PS	PS	PS	PS	PS	PS	PS	PS	PS	PS	PS	PS	PS	PS	PS	PS	PS
2_25754408	2	25754408	PS	PS	PS	PS	PS	TRI	TRI	PS	PS	PS	PS	PS	PS	PS	PS	PS	PS	PS	PS	PS	PS	PS	PS	PS	PS	PS	PS	PS	PS	PS
2_25859233	2	25859233	PS	PS	PS	PS	PS	TRI	TRI	PS	PS	PS	PS	PS	PS	PS	PS	PS	PS	PS	PS	PS	PS	PS	PS	PS	PS	PS	PS	PS	PS	PS
2_25932981	2	25932981	PS	PS	PS	PS	PS	PS	TRI	PS	PS	PS	PS	PS	PS	PS	PS	PS	PS	PS	PS	PS	PS	PS	PS	PS	PS	PS	PS	PS	PS	PS
2_25948560	2	25948560	PS	PS	PS	PS	PS	PS	TRI	PS	PS	PS	PS	PS	PS	PS	PS	PS	PS	PS	PS	PS	PS	PS	PS	PS	PS	PS	PS	PS	PS	PS
2_25987738	2	25987738	PS	PS	PS	PS	PS	PS	TRI	PS	PS	PS	PS	PS	PS	PS	PS	PS	PS	PS	PS	PS	PS	PS	PS	PS	PS	PS	PS	PS	PS	PS
2_26112378	2	26112378	PS	PS	PS	PS	PS	PS	TRI	PS	PS	PS	PS	PS	PS	PS	PS	PS	PS	PS	PS	PS	PS	PS	PS	PS	PS	PS	PS	PS	PS	PS
2_26115631	2	26115631	PS	PS	PS	PS	PS	PS	TRI	PS	PS	PS	PS	PS	PS	PS	PS	PS	PS	PS	PS	PS	PS	PS	PS	PS	PS	PS	PS	PS	PS	PS
2_26115792	2	26115792	PS	PS	PS	PS	PS	PS	TRI	PS	PS	PS	PS	PS	PS	PS	PS	PS	PS	PS	PS	PS	PS	PS	PS	PS	PS	PS	PS	PS	PS	PS
2_26120988	2	26120988	PS	PS	PS	PS	PS	PS	TRI	PS	PS	PS	PS	PS	PS	PS	PS	PS	PS	PS	PS	PS	PS	PS	PS	PS	PS	PS	PS	PS	PS	PS
2_26122525	2	26122525	PS	PS	PS	PS	PS	PS	TRI	PS	PS	PS	PS	PS	PS	PS	PS	PS	PS	PS	PS	PS	PS	PS	PS	PS	PS	PS	PS	PS	PS	PS
2_26144562	2	26144562	PS	PS	PS	PS	PS	PS	TRI	PS	PS	PS	PS	PS	PS	PS	PS	PS	PS	PS	PS	PS	PS	PS	PS	PS	PS	PS	PS	PS	PS	PS
2_26175214	2	26175214	PS	PS	PS	PS	PS	PS	TRI	PS	PS	PS	PS	PS	PS	PS	PS	PS	PS	PS	PS	PS	PS	PS	PS	PS	PS	PS	PS	PS	PS	PS
2_26228850	2	26228850	PS	PS	PS	PS	PS	PS	TRI	PS	PS	PS	PS	PS	PS	PS	PS	PS	PS	PS	PS	PS	PS	PS	PS	PS	PS	PS	PS	PS	PS	PS
2_26248844	2	26248844	PS	PS	PS	PS	PS	PS	TRI	PS	PS	PS	PS	PS	PS	PS	PS	PS	PS	PS	PS	PS	PS	PS	PS	PS	PS	PS	PS	PS	PS	PS
2_26358541	2	26358541	PS	PS	PS	PS	PS	PS	TRI	PS	PS	PS	PS	PS	PS	PS	PS	PS	PS	PS	PS	PS	PS	PS	PS	PS	PS	PS	PS	PS	PS	PS
2_26374476	2	26374476	PS	PS	PS	PS	PS	PS	TRI	PS	PS	PS	PS	PS	PS	PS	PS	PS	PS	PS	PS	PS	PS	PS	PS	PS	PS	PS	PS	PS	PS	PS
2_26379558	2	26379558	PS	PS	PS	PS	PS	PS	TRI	PS	PS	PS	PS	PS	PS	PS	PS	PS	PS	PS	PS	PS	PS	PS	PS	PS	PS	PS	PS	PS	PS	PS
2_26462164	2	26462164	PS	PS	PS	PS	PS	PS	TRI	PS	PS	PS	PS	PS	PS	PS	PS	PS	PS	PS	PS	PS	PS	PS	PS	PS	PS	PS	PS	PS	PS	PS
2_26705390	2	26705390	PS	PS	PS	PS	PS	PS	TRI	PS	PS	PS	PS	PS	PS	PS	PS	PS	PS	PS	PS	PS	PS	PS	PS	PS	PS	PS	PS	PS	PS	PS
2_26818152	2	26818152	PS	PS	PS	PS	PS	PS	TRI	PS	PS	PS	PS	PS	PS	PS	PS	PS	PS	PS	PS	PS	PS	PS	PS	PS	PS	PS	PS	PS	PS	PS
2_26820786	2	26820786	PS	PS	PS	PS	PS	PS	TRI	PS	PS	PS	PS	PS	PS	PS	PS	PS	PS	PS	PS	PS	PS	PS	PS	PS	PS	PS	PS	PS	PS	PS
2_26833486	2	26833486	PS	PS	PS	PS	PS	PS	TRI	PS	PS	PS	PS	PS	PS	PS	PS	PS	PS	PS	PS	PS	PS	PS	PS	PS	PS	PS	PS	PS	PS	PS
2_26833658	2	26833658	PS	PS	PS	PS	PS	PS	TRI	PS	PS	PS	PS	PS	PS	PS	PS	PS	PS	PS	PS	PS	PS	PS	PS	PS	PS	PS	PS	PS	PS	PS
2_26833897	2	26833897	PS	PS	PS	PS	PS	PS	TRI	PS	PS	PS	PS	PS	PS	PS	PS	PS	PS	PS	PS	PS	PS	PS	PS	PS	PS	PS	PS	PS	PS	PS
2_26880329	2	26880329	PS	PS	PS	PS	PS	PS	TRI	PS	PS	PS	PS	PS	PS	PS	PS	PS	PS	PS	PS	PS	PS	PS	PS	PS	PS	PS	PS	PS	PS	PS
2_26880373	2	26880373	PS	PS	PS	PS	PS	PS	TRI	PS	PS	PS	PS	PS	PS	PS	PS	PS	PS	PS	PS	PS	PS	PS	PS	PS	PS	PS	PS	PS	PS	PS
2_26883185	2	26883185	PS	PS	PS	PS	PS	PS	TRI	PS	PS	PS	PS	PS	PS	PS	PS	PS	PS	PS	PS	PS	PS	PS	PS	PS	PS	PS	PS	PS	PS	PS
3_141473	3	141473	PS	PS	PS	PS	PS	PS	PS	PS	PS	PS	PS	PS	PS	PS	PS	PS	PS	PS	PS	PS	PS	PS	PS	PS	PS	PS	PS	PS	PS	PS
3_230283	3	230283	PS	PS	PS	PS	PS	PS	PS	PS	PS	PS	PS	PS	PS	PS	PS	PS	PS	PS	PS	PS	PS	PS	PS	PS	PS	PS	PS	PS	PS	PS
3_301418	3	301418	PS	PS	PS	PS	PS	PS	PS	PS	PS	PS	PS	PS	PS	PS	PS	PS	PS	PS	PS	PS	PS	PS	PS	PS	PS	PS	PS	PS	PS	PS
3_419338	3	419338	PS	PS	PS	PS	PS	PS	PS	PS	PS	PS	PS	PS	PS	PS	PS	PS	PS	PS	PS	PS	PS	PS	PS	PS	PS	PS	PS	PS	PS	PS
3_500333	3	500333	PS	PS	PS	PS	PS	PS	PS	PS	PS	PS	PS	PS	PS	PS	PS	PS	PS	PS	PS	PS	PS	PS	PS	PS	PS	PS	PS	PS	PS	PS
3_500522	3	500522	PS	PS	PS	PS	PS	PS	PS	PS	PS	PS	PS	PS	PS	PS	PS	PS	PS	PS	PS	PS	PS	PS	PS	PS	PS	PS	PS	PS	PS	PS
3_753160	3	753160	PS	PS	PS	PS	PS	PS	PS	PS	PS	PS	PS	PS	PS	PS	PS	PS	PS	PS	PS	PS	PS	PS	PS	PS	PS	PS	PS	PS	PS	PS
3_767254	3	767254	PS	PS	PS	PS	PS	PS	PS	PS	PS	PS	PS	PS	PS	PS	PS	PS	PS	PS	PS	PS	PS	PS	PS	PS	PS	PS	PS	PS	PS	PS
3_793514	3	793514	PS	PS	PS	PS	PS	PS	PS	PS	PS	PS	PS	PS	PS	PS	PS	PS	PS	PS	PS	PS	PS	PS	PS	PS	PS	PS	PS	PS	PS	PS
3_811826	3	811826	PS	PS	PS	PS	PS	PS	PS	PS	PS	PS	PS	PS	PS	PS	PS	PS	PS	PS	PS	PS	PS	PS	PS	PS	PS	PS	PS	PS	PS	PS
3_1457915	3	1457915	PS	PS	PS	PS	PS	PS	PS	TRI	PS	PS	PS	PS	PS	PS	PS	PS	PS	PS	PS	PS	PS	PS	PS	PS	PS	PS	PS	PS	PS	PS
3_1458133	3	1458133	PS	PS	PS	PS	PS	PS	PS	TRI	PS	PS	PS	PS	PS	PS	PS	PS	PS	PS	PS	PS	PS	PS	PS	PS	PS	PS	PS	PS	PS	PS
3_1545429	3	1545429	PS	PS	PS	PS	PS	PS	PS	TRI	PS	PS	PS	PS	PS	PS	PS	PS	PS	PS	PS	PS	PS	PS	PS	PS	PS	PS	PS	PS	PS	PS
3_1566474	3	1566474	PS	PS	PS	PS	PS	PS	PS	TRI	PS	PS	PS	PS	PS	PS	PS	PS	PS	PS	PS	PS	PS	PS	PS	PS	PS	PS	PS	PS	PS	PS
3_1628676	3	1628676	PS	PS	PS	PS	PS	PS	PS	TRI	PS	PS	PS	PS	PS	PS	PS	PS	PS	PS	PS	PS	PS	PS	PS	PS	PS	PS	PS	PS	PS	PS
3_1628805	3	1628805	PS	PS	PS	PS	PS	PS	PS	TRI	PS	PS	PS	PS	PS	PS	PS	PS	PS	PS	PS	PS	PS	PS	PS	PS	PS	PS	PS	PS	PS	PS
3_1828228	3	1828228	PS	PS	PS	PS	PS	PS	PS	TRI	PS	PS	PS	PS	PS	PS	PS	PS	PS	PS	PS	PS	PS	PS	PS	PS	PS	PS	PS	PS	PS	PS
3_1843558	3	1843558	PS	PS	PS	PS	PS	PS	PS	TRI	PS	PS	PS	PS	PS	PS	PS	PS	PS	PS	PS	PS	PS	PS	PS	PS	PS	PS	PS	PS	PS	PS
3_1925821	3	1925821	PS	PS	PS	PS	PS	PS	PS	TRI	PS	TRI	PS	PS	PS	PS	PS	PS	PS	PS	PS	PS	PS	PS	PS	PS	PS	PS	PS	PS	PS	PS
3_2110943	3	2110943	PS	PS	PS	PS	PS	PS	PS	TRI	PS	TRI	PS	PS	PS	PS	PS	PS	PS	PS	PS	PS	PS	PS	PS	PS	PS	PS	PS	PS	PS	PS
3_2118937	3	2118937	PS	PS	PS	PS	PS	PS	PS	TRI	PS	TRI	PS	PS	PS	PS	PS	PS	PS	PS	PS	PS	PS	PS	PS	PS	PS	PS	PS	PS	PS	PS
3_2275485	3	2275485	PS	PS	PS	PS	PS	PS	PS	TRI	PS	TRI	PS	PS	PS	PS	PS	PS	PS	PS	PS	PS	PS	PS	PS	PS	PS	PS	PS	PS	PS	PS
3_2306959	3	2306959	PS	PS	PS	PS	PS	PS	PS	TRI	PS	TRI	PS	PS	PS	PS	PS	PS	PS	PS	PS	PS	PS	PS	PS	PS	PS	PS	PS	PS	PS	PS
3_2318943	3	2318943	PS	PS	PS	PS	PS	PS	PS	TRI	PS	TRI	PS	PS	PS	PS	PS	PS	PS	PS	PS	PS	PS	PS	PS	PS	PS	PS	PS	PS	PS	PS
3_2326256	3	2326256	PS	PS	PS	PS	PS	PS	PS	TRI	PS	TRI	PS	PS	PS	PS	PS	PS	PS	PS	PS	PS	PS	PS	PS	PS	PS	PS	PS	PS	PS	PS
3_2469137	3	2469137	PS	PS	PS	PS	PS	PS	PS	TRI	PS	TRI	PS	PS	PS	PS	PS	PS	PS	PS	PS	PS	PS	PS	PS	PS	PS	PS	PS	PS	PS	PS
3_2932866	3	2932866	PS	PS	PS	PS	PS	PS	PS	TRI	PS	PS	PS	PS	PS	PS	PS	PS	PS	PS	PS	PS	PS	PS	PS	PS	PS	PS	PS	PS	PS	PS
3_3125255	3	3125255	PS	PS	PS	PS	PS	PS	PS	TRI	PS	PS	PS	PS	PS	PS	PS	PS	PS	PS	PS	PS	PS	PS	PS	PS	PS	PS	PS	PS	PS	PS
3_3187501	3	3187501	PS	PS	PS	PS	PS	PS	PS	TRI	PS	PS	PS	PS	PS	PS	PS	PS	PS	PS	PS	PS	PS	PS	PS	PS	PS	PS	PS	PS	PS	PS
3_3266786	3	3266786	PS	PS	PS	PS	PS	PS	PS	TRI	PS	PS	PS	PS	PS	PS	PS	PS	PS	PS	PS	PS	PS	PS	PS	PS	PS	PS	PS	PS	PS	PS
3_4023957	3	4023957	PS	PS	PS	PS	PS	PS	PS	TRI	PS	PS	PS	PS	PS	PS	PS	PS	PS	PS	PS	PS	PS	PS	PS	PS	PS	PS	PS	PS	PS	PS
3_4293388	3	4293388	PS	PS	PS	PS	PS	PS	PS	TRI	PS	PS	PS	PS	PS	PS	PS	PS	PS	PS	PS	PS	PS	PS	PS	PS	PS	PS	PS	PS	PS	PS
3_4297810	3	4297810	PS	PS	PS	PS	PS	PS	PS	TRI	PS	PS	PS	PS	PS	PS	PS	PS	PS	PS	PS	PS	PS	PS	PS	PS	PS	PS	PS	PS	PS	PS
3_4322059	3	4322059	PS	PS	PS	PS	PS	PS	PS	TRI	PS	PS	PS	PS	PS	PS	PS	PS	PS	PS	PS	PS	PS	PS	PS	PS	PS	PS	PS	PS	PS	PS
3_4383525	3	4383525	PS	PS	PS	PS	PS	PS	PS	TRI	PS	PS	PS	PS	PS	PS	PS	PS	PS	PS	PS	PS	PS	PS	PS	PS	PS	PS	PS	PS	PS	PS
3_4427010	3	4427010	PS	PS	PS	PS	PS	PS	PS	TRI	PS	PS	PS	PS	PS	PS	PS	PS	PS	PS	PS	PS	PS	PS	PS	PS	PS	PS	PS	PS	PS	PS
3_4435802	3	4435802	PS	PS	PS	PS	PS	PS	PS	TRI	PS	PS	PS	PS	PS	PS	PS	PS	PS	PS	PS	PS	PS	PS	PS	PS	PS	PS	PS	PS	PS	PS
3_4471207	3	4471207	PS	PS	PS	PS	PS	PS	PS	TRI	PS	PS	PS	PS	PS	PS	PS	PS	PS	PS	PS	PS	PS	PS	PS	PS	PS	PS	PS	PS	PS	PS
3_4487366	3	4487366	PS	PS	PS	PS	PS	PS	PS	TRI	PS	PS	PS	PS	PS	PS	PS	PS	PS	PS	PS	PS	PS	PS	PS	PS	PS	PS	PS	PS	PS	PS
3_4503796	3	4503796	PS	PS	PS	PS	PS	PS	PS	TRI	PS	PS	PS	PS	PS	PS	PS	PS	PS	PS	PS	PS	PS	PS	PS	PS	PS	PS	PS	PS	PS	PS
3_4834305	3	4834305	PS	PS	PS	PS	PS	PS	PS	TRI	PS	PS	PS	PS	PS	PS	PS	PS	PS	PS	PS	PS	PS	PS	PS	PS	PS	PS	PS	PS	PS	PS
3_4888551	3	4888551	PS	PS	PS	PS	PS	PS	PS	TRI	PS	PS	PS	PS	PS	PS	PS	PS	PS	PS	PS	PS	PS	PS	PS	PS	PS	PS	PS	PS	PS	PS
3_5280359	3	5280359	PS	PS	PS	PS	PS	PS	PS	TRI	PS	PS	PS	PS	PS	PS	PS	PS	PS	PS	PS	PS	PS	PS	PS	PS	PS	PS	PS	PS	PS	PS
3_5830193	3	5830193	PS	PS	PS	PS	PS	PS	PS	TRI	PS	PS	PS	PS	PS	PS	PS	PS	PS	PS	PS	PS	PS	PS	PS	PS	PS	PS	PS	PS	PS	PS
3_6104649	3	6104649	PS	PS	PS	PS	PS	PS	PS	TRI	PS	PS	PS	PS	PS	PS	PS	PS	PS	PS	PS	PS	PS	PS	PS	PS	PS	PS	PS	PS	PS	PS
3_6928342	3	6928342	PS	PS	PS	PS	PS	PS	PS	TRI	PS	PS	PS	PS	PS	PS	PS	PS	PS	PS	PS	PS	PS	PS	PS	PS	PS	PS	PS	PS	PS	PS
3_7168183	3	7168183	PS	PS	PS	PS	PS	PS	PS	TRI	PS	PS	PS	PS	PS	PS	PS	PS	PS	PS	PS	PS	PS	PS	PS	PS	PS	PS	PS	PS	PS	PS
3_7700300	3	7700300	PS	PS	PS	PS	PS	PS	PS	TRI	PS	PS	PS	PS	PS	PS	PS	PS	PS	PS	PS	PS	PS	PS	PS	PS	PS	PS	PS	PS	PS	PS
3_7966282	3	7966282	PS	PS	PS	PS	PS	PS	PS	TRI	PS	PS	PS	PS	PS	PS	PS	PS	PS	PS	PS	PS	PS	PS	PS	PS	PS	PS	PS	PS	PS	PS
3_8009528	3	8009528	PS	PS	PS	PS	PS	PS	PS	TRI	PS	PS	PS	PS	PS	PS	PS	PS	PS	PS	PS	PS	PS	PS	PS	PS	PS	PS	PS	PS	PS	PS
3_8063962	3	8063962	PS	PS	PS	PS	PS	PS	PS	TRI	PS	PS	PS	PS	PS	PS	PS	PS	PS	PS	PS	PS	PS	PS	PS	PS	PS	PS	PS	PS	PS	PS
3_8413623	3	8413623	PS	PS	PS	PS	PS	PS	PS	TRI	PS	PS	PS	PS	PS	PS	PS	PS	PS	PS	PS	PS	PS	PS	PS	PS	PS	PS	PS	PS	PS	PS
3_8424936	3	8424936	PS	PS	PS	PS	PS	PS	PS	TRI	PS	PS	PS	PS	PS	PS	PS	PS	PS	PS	PS	PS	PS	PS	PS	PS	PS	PS	PS	PS	PS	PS
3_8425140	3	8425140	PS	PS	PS	PS	PS	PS	PS	TRI	PS	PS	PS	PS	PS	PS	PS	PS	PS	PS	PS	PS	PS	PS	PS	PS	PS	PS	PS	PS	PS	PS
3_8452332	3	8452332	PS	PS	PS	PS	PS	PS	PS	TRI	PS	PS	PS	PS	PS	PS	PS	PS	PS	PS	PS	PS	PS	PS	PS	PS	PS	PS	PS	PS	PS	PS
3_8474763	3	8474763	PS	PS	PS	PS	PS	PS	PS	TRI	PS	PS	PS	PS	PS	PS	PS	PS	PS	PS	PS	PS	PS	PS	PS	PS	PS	PS	PS	PS	PS	PS
3_8555308	3	8555308	PS	PS	PS	PS	PS	PS	PS	TRI	PS	PS	PS	PS	PS	PS	PS	PS	PS	PS	PS	PS	PS	PS	PS	PS	PS	PS	PS	PS	PS	PS
3_8598612	3	8598612	PS	PS	PS	PS	PS	PS	PS	TRI	PS	PS	PS	PS	PS	PS	PS	PS	PS	PS	PS	PS	PS	PS	PS	PS	PS	PS	PS	PS	PS	PS
3_8767319	3	8767319	PS	PS	PS	PS	PS	PS	PS	TRI	PS	PS	PS	PS	PS	PS	PS	PS	PS	PS	PS	PS	PS	PS	PS	PS	PS	PS	PS	PS	PS	PS
3_8767437	3	8767437	PS	PS	PS	PS	PS	PS	PS	TRI	PS	PS	PS	PS	PS	PS	PS	PS	PS	PS	PS	PS	PS	PS	PS	PS	PS	PS	PS	PS	PS	PS
3_8832582	3	8832582	PS	PS	PS	PS	PS	PS	PS	TRI	PS	PS	PS	PS	PS	PS	PS	PS	PS	PS	PS	PS	PS	PS	PS	PS	PS	PS	PS	PS	PS	PS
3_8897630	3	8897630	PS	PS	PS	PS	PS	PS	PS	TRI	PS	PS	PS	PS	PS	PS	PS	PS	PS	PS	PS	PS	PS	PS	PS	PS	PS	PS	PS	PS	PS	PS
3_8903437	3	8903437	PS	PS	PS	PS	PS	PS	PS	TRI	PS	PS	PS	PS	PS	PS	PS	PS	PS	PS	PS	PS	PS	PS	PS	PS	PS	PS	PS	PS	PS	PS
3_8986535	3	8986535	PS	PS	PS	PS	PS	PS	PS	TRI	PS	PS	PS	PS	PS	PS	PS	PS	PS	PS	PS	PS	PS	PS	PS	PS	PS	PS	PS	PS	PS	PS
3_9151426	3	9151426	PS	PS	PS	PS	PS	PS	PS	TRI	PS	PS	PS	PS	PS	PS	PS	PS	PS	PS	PS	PS	PS	PS	PS	PS	PS	PS	PS	PS	PS	PS
3_9532508	3	9532508	PS	PS	PS	PS	PS	PS	PS	TRI	PS	PS	PS	PS	PS	PS	PS	PS	PS	PS	PS	PS	PS	PS	PS	PS	PS	PS	PS	PS	PS	PS
3_10225310	3	10225310	PS	PS	PS	PS	PS	PS	PS	TRI	PS	PS	PS	PS	PS	PS	PS	PS	PS	PS	PS	PS	PS	PS	PS	PS	PS	PS	PS	PS	PS	PS
3_10349282	3	10349282	PS	PS	PS	PS	PS	PS	PS	TRI	PS	PS	PS	PS	PS	PS	PS	PS	PS	PS	PS	PS	PS	PS	PS	PS	PS	PS	PS	PS	PS	PS
3_10714652	3	10714652	PS	PS	PS	PS	PS	PS	PS	TRI	PS	PS	PS	PS	PS	PS	PS	PS	PS	PS	PS	PS	PS	PS	PS	PS	PS	PS	PS	PS	PS	PS
3_10787649	3	10787649	PS	PS	PS	PS	PS	PS	PS	TRI	PS	PS	PS	PS	PS	PS	PS	PS	PS	PS	PS	PS	PS	PS	PS	PS	PS	PS	PS	PS	PS	PS
3_10788552	3	10788552	PS	PS	PS	PS	PS	PS	PS	TRI	PS	PS	PS	PS	PS	PS	PS	PS	PS	PS	PS	PS	PS	PS	PS	PS	PS	PS	PS	PS	PS	PS
3_10788686	3	10788686	PS	PS	PS	PS	PS	PS	PS	TRI	PS	PS	PS	PS	PS	PS	PS	PS	PS	PS	PS	PS	PS	PS	PS	PS	PS	PS	PS	PS	PS	PS
3_10834434	3	10834434	PS	PS	PS	PS	PS	PS	PS	TRI	PS	PS	PS	PS	PS	PS	PS	PS	PS	PS	PS	PS	PS	PS	PS	PS	PS	PS	PS	PS	PS	PS
3_10908360	3	10908360	PS	PS	PS	PS	PS	PS	PS	TRI	PS	PS	PS	PS	PS	PS	PS	PS	PS	PS	PS	PS	PS	PS	PS	PS	PS	PS	PS	PS	PS	PS
3_10925747	3	10925747	PS	PS	PS	PS	PS	PS	PS	TRI	PS	PS	PS	PS	PS	PS	PS	PS	PS	PS	PS	PS	PS	PS	PS	PS	PS	PS	PS	PS	PS	PS
3_10955204	3	10955204	PS	PS	PS	PS	PS	PS	PS	TRI	PS	PS	PS	PS	PS	PS	PS	PS	PS	PS	PS	PS	PS	PS	PS	PS	PS	PS	PS	PS	PS	PS
3_10976458	3	10976458	PS	PS	PS	PS	PS	PS	PS	TRI	PS	PS	PS	PS	PS	PS	PS	PS	PS	PS	PS	PS	PS	PS	PS	PS	PS	PS	PS	PS	PS	PS
3_11001332	3	11001332	PS	PS	PS	PS	PS	PS	PS	TRI	PS	PS	PS	PS	PS	PS	PS	PS	PS	PS	PS	PS	PS	PS	PS	PS	PS	PS	PS	PS	PS	PS
3_11004609	3	11004609	PS	PS	PS	PS	PS	PS	PS	TRI	PS	PS	PS	PS	PS	PS	PS	PS	PS	PS	PS	PS	PS	PS	PS	PS	PS	PS	PS	PS	PS	PS
3_11009283	3	11009283	PS	PS	PS	PS	PS	PS	PS	TRI	PS	PS	PS	PS	PS	PS	PS	PS	PS	PS	PS	PS	PS	PS	PS	PS	PS	PS	PS	PS	PS	PS
3_11009440	3	11009440	PS	PS	PS	PS	PS	PS	PS	TRI	PS	PS	PS	PS	PS	PS	PS	PS	PS	PS	PS	PS	PS	PS	PS	PS	PS	PS	PS	PS	PS	PS
3_11018647	3	11018647	PS	PS	PS	PS	PS	PS	PS	TRI	PS	PS	PS	PS	PS	PS	PS	PS	PS	PS	PS	PS	PS	PS	PS	PS	PS	PS	PS	PS	PS	PS
3_11111355	3	11111355	PS	PS	PS	PS	PS	PS	PS	TRI	PS	PS	PS	PS	PS	PS	PS	PS	PS	PS	PS	PS	PS	PS	PS	PS	PS	PS	PS	PS	PS	PS
3_11132700	3	11132700	PS	PS	PS	PS	PS	PS	PS	TRI	PS	PS	PS	PS	PS	PS	PS	PS	PS	PS	PS	PS	PS	PS	PS	PS	PS	PS	PS	PS	PS	PS
3_11185804	3	11185804	PS	PS	PS	PS	PS	PS	PS	TRI	PS	PS	PS	PS	PS	PS	PS	PS	PS	PS	PS	PS	PS	PS	PS	PS	PS	PS	PS	PS	PS	PS
3_11202103	3	11202103	PS	PS	PS	PS	PS	PS	PS	TRI	PS	PS	PS	PS	PS	PS	PS	PS	PS	PS	PS	PS	PS	PS	PS	PS	PS	PS	PS	PS	PS	PS
3_11205921	3	11205921	PS	PS	PS	PS	PS	PS	PS	TRI	PS	PS	PS	PS	PS	PS	PS	PS	PS	PS	PS	PS	PS	PS	PS	PS	PS	PS	PS	PS	PS	PS
3_11239348	3	11239348	PS	PS	PS	PS	PS	PS	PS	TRI	PS	PS	PS	PS	PS	PS	PS	PS	PS	PS	PS	PS	PS	PS	PS	PS	PS	PS	PS	PS	PS	PS
3_11255290	3	11255290	PS	PS	PS	PS	PS	PS	PS	TRI	PS	PS	PS	PS	PS	PS	PS	PS	PS	PS	PS	PS	PS	PS	PS	PS	PS	PS	PS	PS	PS	PS
3_11452978	3	11452978	PS	PS	PS	PS	PS	PS	PS	TRI	PS	PS	PS	PS	PS	PS	PS	PS	PS	PS	PS	PS	PS	PS	PS	PS	PS	PS	PS	PS	PS	PS
3_11551375	3	11551375	PS	PS	PS	PS	PS	PS	PS	TRI	PS	PS	PS	PS	PS	PS	PS	PS	PS	PS	PS	PS	PS	PS	PS	PS	PS	PS	PS	PS	PS	PS
3_11695340	3	11695340	PS	PS	PS	PS	PS	PS	PS	TRI	PS	PS	PS	PS	PS	PS	PS	PS	PS	PS	PS	PS	PS	PS	PS	PS	PS	PS	PS	PS	PS	PS
3_11695635	3	11695635	PS	PS	PS	PS	PS	PS	PS	TRI	PS	PS	PS	PS	PS	PS	PS	PS	PS	PS	PS	PS	PS	PS	PS	PS	PS	PS	PS	PS	PS	PS
3_11729995	3	11729995	PS	PS	PS	PS	PS	PS	PS	TRI	PS	PS	PS	PS	PS	PS	PS	PS	PS	PS	PS	PS	PS	PS	PS	PS	PS	PS	PS	PS	PS	PS
3_11815003	3	11815003	PS	PS	PS	PS	PS	PS	PS	TRI	PS	PS	PS	PS	PS	PS	PS	PS	PS	PS	PS	PS	PS	PS	PS	PS	PS	PS	PS	PS	PS	PS
3_11815187	3	11815187	PS	PS	PS	PS	PS	PS	PS	TRI	PS	PS	PS	PS	PS	PS	PS	PS	PS	PS	PS	PS	PS	PS	PS	PS	PS	PS	PS	PS	PS	PS
3_11982477	3	11982477	PS	PS	PS	PS	PS	PS	PS	TRI	PS	PS	PS	PS	PS	PS	PS	PS	PS	PS	PS	PS	PS	PS	PS	PS	PS	PS	PS	PS	PS	PS
3_12132559	3	12132559	PS	PS	PS	PS	PS	PS	PS	TRI	PS	PS	PS	PS	PS	PS	PS	PS	PS	PS	PS	PS	PS	PS	PS	PS	PS	PS	PS	PS	PS	PS
3_12207037	3	12207037	PS	PS	PS	PS	PS	PS	PS	TRI	PS	PS	PS	PS	PS	PS	PS	PS	PS	PS	PS	PS	PS	PS	PS	PS	PS	PS	PS	PS	PS	PS
3_12253068	3	12253068	PS	PS	PS	PS	PS	PS	PS	TRI	PS	PS	PS	PS	PS	PS	PS	PS	PS	PS	PS	PS	PS	PS	PS	PS	PS	PS	PS	PS	PS	PS
3_12516816	3	12516816	PS	PS	PS	PS	PS	PS	PS	TRI	PS	PS	PS	PS	PS	PS	PS	PS	PS	PS	PS	PS	PS	PS	PS	PS	PS	PS	PS	PS	PS	PS
3_12555604	3	12555604	PS	PS	PS	PS	PS	PS	PS	TRI	PS	PS	PS	PS	PS	PS	PS	PS	PS	PS	PS	PS	PS	PS	PS	PS	PS	PS	PS	PS	PS	PS
3_13611670	3	13611670	PS	PS	PS	PS	PS	PS	PS	TRI	PS	PS	PS	PS	PS	PS	PS	PS	PS	PS	PS	PS	PS	PS	PS	PS	PS	PS	PS	PS	PS	PS
3_13901413	3	13901413	PS	PS	PS	PS	PS	PS	PS	TRI	PS	PS	PS	PS	PS	PS	PS	PS	PS	PS	PS	PS	PS	PS	PS	PS	PS	PS	PS	PS	PS	PS
3_13901598	3	13901598	PS	PS	PS	PS	PS	PS	PS	TRI	PS	PS	PS	PS	PS	PS	PS	PS	PS	PS	PS	PS	PS	PS	PS	PS	PS	PS	PS	PS	PS	PS
3_13987792	3	13987792	PS	PS	PS	PS	PS	PS	PS	TRI	PS	PS	PS	PS	PS	PS	PS	PS	PS	PS	PS	PS	PS	PS	PS	PS	PS	PS	PS	PS	PS	PS
3_13995835	3	13995835	PS	PS	PS	PS	PS	PS	PS	TRI	PS	PS	PS	PS	PS	PS	PS	PS	PS	PS	PS	PS	PS	PS	PS	PS	PS	PS	PS	PS	PS	PS
3_14076589	3	14076589	PS	PS	PS	PS	PS	PS	PS	TRI	PS	PS	PS	PS	PS	PS	PS	PS	PS	PS	PS	PS	PS	PS	PS	PS	PS	PS	PS	PS	PS	PS
3_14139295	3	14139295	PS	PS	PS	PS	PS	PS	PS	TRI	PS	PS	PS	PS	PS	PS	PS	PS	PS	PS	PS	PS	PS	PS	PS	PS	PS	PS	PS	PS	PS	PS
3_14145975	3	14145975	PS	PS	PS	PS	PS	PS	PS	TRI	PS	PS	PS	PS	PS	PS	PS	PS	PS	PS	PS	PS	PS	PS	PS	PS	PS	PS	PS	PS	PS	PS
3_14182760	3	14182760	PS	PS	PS	PS	PS	PS	PS	TRI	PS	PS	PS	PS	PS	PS	PS	PS	PS	PS	PS	PS	PS	PS	PS	PS	PS	PS	PS	PS	PS	PS
3_14226787	3	14226787	PS	PS	PS	PS	PS	PS	PS	TRI	PS	PS	PS	PS	PS	PS	PS	PS	PS	PS	PS	PS	PS	PS	PS	PS	PS	PS	PS	PS	PS	PS
3_14327636	3	14327636	PS	PS	PS	PS	PS	PS	PS	TRI	PS	PS	PS	PS	PS	PS	PS	PS	PS	PS	PS	PS	PS	PS	PS	PS	PS	PS	PS	PS	PS	PS
3_14406771	3	14406771	PS	PS	PS	PS	PS	PS	PS	TRI	PS	PS	PS	PS	PS	PS	PS	PS	PS	PS	PS	PS	PS	PS	PS	PS	PS	PS	PS	PS	PS	PS
3_14407049	3	14407049	PS	PS	PS	PS	PS	PS	PS	TRI	PS	PS	PS	PS	PS	PS	PS	PS	PS	PS	PS	PS	PS	PS	PS	PS	PS	PS	PS	PS	PS	PS
3_14442717	3	14442717	PS	PS	PS	PS	PS	PS	PS	TRI	PS	PS	PS	PS	PS	PS	PS	PS	PS	PS	PS	PS	PS	PS	PS	PS	PS	PS	PS	PS	PS	PS
3_14447960	3	14447960	PS	PS	PS	PS	PS	PS	PS	TRI	PS	PS	PS	PS	PS	PS	PS	PS	PS	PS	PS	PS	PS	PS	PS	PS	PS	PS	PS	PS	PS	PS
3_14448248	3	14448248	PS	PS	PS	PS	PS	PS	PS	TRI	PS	PS	PS	PS	PS	PS	PS	PS	PS	PS	PS	PS	PS	PS	PS	PS	PS	PS	PS	PS	PS	PS
3_14570015	3	14570015	PS	PS	PS	PS	PS	PS	PS	TRI	PS	PS	PS	PS	PS	PS	PS	PS	PS	PS	PS	PS	PS	PS	PS	PS	PS	PS	PS	PS	PS	PS
3_14626903	3	14626903	PS	PS	PS	PS	PS	PS	PS	TRI	PS	PS	PS	PS	PS	PS	PS	PS	PS	PS	PS	PS	PS	PS	PS	PS	PS	PS	PS	PS	PS	PS
3_14627121	3	14627121	PS	PS	PS	PS	PS	PS	PS	TRI	PS	PS	PS	PS	PS	PS	PS	PS	PS	PS	PS	PS	PS	PS	PS	PS	PS	PS	PS	PS	PS	PS
3_14664198	3	14664198	PS	PS	PS	PS	PS	PS	PS	TRI	PS	PS	PS	PS	PS	PS	PS	PS	PS	PS	PS	PS	PS	PS	PS	PS	PS	PS	PS	PS	PS	PS
3_14671689	3	14671689	PS	PS	PS	PS	PS	PS	PS	TRI	PS	PS	PS	PS	PS	PS	PS	PS	PS	PS	PS	PS	PS	PS	PS	PS	PS	PS	PS	PS	PS	PS
3_14762791	3	14762791	PS	PS	PS	PS	PS	PS	PS	TRI	PS	PS	PS	PS	PS	PS	PS	PS	PS	PS	PS	PS	PS	PS	PS	PS	PS	PS	PS	PS	PS	PS
3_14781181	3	14781181	PS	PS	PS	PS	PS	PS	PS	TRI	PS	PS	PS	PS	PS	PS	PS	PS	PS	PS	PS	PS	PS	PS	PS	PS	PS	PS	PS	PS	PS	PS
3_14872590	3	14872590	PS	PS	PS	PS	PS	PS	PS	TRI	PS	PS	PS	PS	PS	PS	PS	PS	PS	PS	PS	PS	PS	PS	PS	PS	PS	PS	PS	PS	PS	PS
3_15158483	3	15158483	PS	PS	PS	PS	PS	PS	PS	TRI	PS	PS	PS	PS	PS	PS	PS	PS	PS	PS	PS	PS	PS	PS	PS	PS	PS	PS	PS	PS	PS	PS
3_15232559	3	15232559	PS	PS	PS	PS	PS	PS	PS	TRI	PS	PS	PS	PS	PS	PS	PS	PS	PS	PS	PS	PS	PS	PS	PS	PS	PS	PS	PS	PS	PS	PS
3_15232997	3	15232997	PS	PS	PS	PS	PS	PS	PS	TRI	PS	PS	PS	PS	PS	PS	PS	PS	PS	PS	PS	PS	PS	PS	PS	PS	PS	PS	PS	PS	PS	PS
3_15242737	3	15242737	PS	PS	PS	PS	PS	PS	PS	TRI	PS	PS	PS	PS	PS	PS	PS	PS	PS	PS	PS	PS	PS	PS	PS	PS	PS	PS	PS	PS	PS	PS
3_15312252	3	15312252	PS	PS	PS	PS	PS	PS	PS	TRI	PS	PS	PS	PS	PS	PS	PS	PS	PS	PS	PS	PS	PS	PS	PS	PS	PS	PS	PS	PS	PS	PS
3_15351737	3	15351737	PS	PS	PS	PS	PS	PS	PS	TRI	PS	PS	PS	PS	PS	PS	PS	PS	PS	PS	PS	PS	PS	PS	PS	PS	PS	PS	PS	PS	PS	PS
3_15355537	3	15355537	PS	PS	PS	PS	PS	PS	PS	TRI	PS	PS	PS	PS	PS	PS	PS	PS	PS	PS	PS	PS	PS	PS	PS	PS	PS	PS	PS	PS	PS	PS
3_15548259	3	15548259	PS	PS	PS	PS	PS	PS	PS	TRI	PS	PS	PS	PS	PS	PS	PS	PS	PS	PS	PS	PS	PS	PS	PS	PS	PS	PS	PS	PS	PS	PS
3_15550228	3	15550228	PS	PS	PS	PS	PS	PS	PS	TRI	PS	PS	PS	PS	PS	PS	PS	PS	PS	PS	PS	PS	PS	PS	PS	PS	PS	PS	PS	PS	PS	PS
3_16350716	3	16350716	PS	PS	PS	PS	PS	PS	PS	TRI	PS	PS	PS	PS	PS	PS	PS	PS	PS	PS	PS	PS	PS	PS	PS	PS	PS	PS	PS	PS	PS	PS
3_17088788	3	17088788	PS	PS	PS	PS	PS	PS	PS	TRI	PS	PS	PS	PS	PS	PS	PS	PS	PS	PS	PS	PS	PS	PS	PS	PS	PS	PS	PS	PS	PS	PS
3_17273935	3	17273935	PS	PS	PS	PS	PS	PS	PS	TRI	PS	PS	PS	PS	PS	PS	PS	PS	PS	PS	PS	PS	PS	PS	PS	PS	PS	PS	PS	PS	PS	PS
3_17477279	3	17477279	PS	PS	PS	PS	PS	PS	PS	TRI	PS	PS	PS	PS	PS	PS	PS	PS	PS	PS	PS	PS	PS	PS	PS	PS	PS	PS	PS	PS	PS	PS
3_17543514	3	17543514	PS	PS	PS	PS	PS	PS	PS	TRI	PS	PS	PS	PS	PS	PS	PS	PS	PS	PS	PS	PS	PS	PS	PS	PS	PS	PS	PS	PS	PS	PS
3_18292055	3	18292055	PS	PS	PS	PS	PS	PS	PS	TRI	PS	PS	PS	PS	PS	PS	PS	PS	PS	PS	PS	PS	PS	PS	PS	PS	PS	PS	PS	PS	PS	PS
3_19884907	3	19884907	PS	PS	PS	PS	PS	PS	PS	TRI	PS	PS	PS	PS	PS	PS	PS	PS	PS	PS	PS	PS	PS	PS	PS	PS	PS	PS	PS	PS	PS	PS
3_20017421	3	20017421	PS	PS	PS	PS	PS	PS	PS	TRI	PS	PS	PS	PS	PS	PS	PS	PS	PS	PS	PS	PS	PS	PS	PS	PS	PS	PS	PS	PS	PS	PS
3_20691427	3	20691427	PS	PS	PS	PS	PS	PS	PS	TRI	PS	PS	PS	PS	PS	PS	PS	PS	PS	PS	PS	PS	PS	PS	PS	PS	PS	PS	PS	PS	PS	PS
3_20833469	3	20833469	PS	PS	PS	PS	PS	PS	PS	TRI	PS	PS	PS	PS	PS	PS	PS	PS	PS	PS	PS	PS	PS	PS	PS	PS	PS	PS	PS	PS	PS	PS
3_20891817	3	20891817	PS	PS	PS	PS	PS	PS	PS	TRI	PS	PS	PS	PS	PS	PS	PS	PS	PS	PS	PS	PS	PS	PS	PS	PS	PS	PS	PS	PS	PS	PS
3_21020171	3	21020171	PS	PS	PS	PS	PS	PS	PS	TRI	PS	PS	PS	PS	PS	PS	PS	PS	PS	PS	PS	PS	PS	PS	PS	PS	PS	PS	PS	PS	PS	PS
3_21021308	3	21021308	PS	PS	PS	PS	PS	PS	PS	TRI	PS	PS	PS	PS	PS	PS	PS	PS	PS	PS	PS	PS	PS	PS	PS	PS	PS	PS	PS	PS	PS	PS
3_21131978	3	21131978	PS	PS	PS	PS	PS	PS	PS	TRI	PS	PS	PS	PS	PS	PS	PS	PS	PS	PS	PS	PS	PS	PS	PS	PS	PS	PS	PS	PS	PS	PS
3_21201510	3	21201510	PS	PS	PS	PS	PS	PS	PS	TRI	PS	PS	PS	PS	PS	PS	PS	PS	PS	PS	PS	PS	PS	PS	PS	PS	PS	PS	PS	PS	PS	PS
3_22074358	3	22074358	PS	PS	PS	PS	PS	PS	PS	TRI	PS	PS	PS	PS	PS	PS	PS	PS	PS	PS	PS	PS	PS	PS	PS	PS	PS	PS	PS	PS	PS	PS
3_22110258	3	22110258	PS	PS	PS	PS	PS	PS	PS	TRI	PS	PS	PS	PS	PS	PS	PS	PS	PS	PS	PS	PS	PS	PS	PS	PS	PS	PS	PS	PS	PS	PS
3_22111575	3	22111575	PS	PS	PS	PS	PS	PS	PS	TRI	PS	PS	PS	PS	PS	PS	PS	PS	PS	PS	PS	PS	PS	PS	PS	PS	PS	PS	PS	PS	PS	PS
3_22199696	3	22199696	PS	PS	PS	PS	PS	PS	PS	TRI	PS	PS	PS	PS	PS	PS	PS	PS	PS	PS	PS	PS	PS	PS	PS	PS	PS	PS	PS	PS	PS	PS
3_22352187	3	22352187	PS	PS	PS	PS	PS	PS	PS	TRI	PS	PS	PS	PS	PS	PS	PS	PS	PS	PS	PS	PS	PS	PS	PS	PS	PS	PS	PS	PS	PS	PS
3_22538854	3	22538854	PS	PS	PS	PS	PS	PS	PS	TRI	PS	PS	PS	PS	PS	PS	PS	PS	PS	PS	PS	PS	PS	PS	PS	PS	PS	PS	PS	PS	PS	PS
3_22652207	3	22652207	PS	PS	PS	PS	PS	PS	PS	TRI	PS	PS	PS	PS	PS	PS	PS	PS	PS	PS	PS	PS	PS	PS	PS	PS	PS	PS	PS	PS	PS	PS
3_22867777	3	22867777	PS	PS	PS	PS	PS	PS	PS	TRI	TRI	PS	PS	PS	PS	PS	PS	PS	PS	PS	PS	PS	PS	PS	PS	PS	PS	PS	PS	PS	PS	PS
3_22886646	3	22886646	PS	PS	PS	PS	PS	PS	PS	TRI	TRI	PS	PS	PS	PS	PS	PS	PS	PS	PS	PS	PS	PS	PS	PS	PS	PS	PS	PS	PS	PS	PS
3_23008468	3	23008468	PS	PS	PS	PS	PS	PS	PS	TRI	TRI	PS	PS	PS	PS	PS	PS	PS	PS	PS	PS	PS	PS	PS	PS	PS	PS	PS	PS	PS	PS	PS
3_23447907	3	23447907	PS	PS	PS	PS	PS	PS	PS	TRI	TRI	PS	PS	PS	PS	PS	PS	PS	PS	PS	PS	PS	PS	PS	PS	PS	PS	PS	PS	PS	PS	PS
3_23520498	3	23520498	PS	PS	PS	PS	PS	PS	PS	TRI	TRI	PS	PS	PS	PS	PS	PS	PS	PS	PS	PS	PS	PS	PS	PS	PS	PS	PS	PS	PS	PS	PS
3_23540028	3	23540028	PS	PS	PS	PS	PS	PS	PS	TRI	TRI	PS	PS	PS	PS	PS	PS	PS	PS	PS	PS	PS	PS	PS	PS	PS	PS	PS	PS	PS	PS	PS
3_23683113	3	23683113	PS	PS	PS	PS	PS	PS	PS	TRI	TRI	PS	PS	PS	PS	PS	PS	PS	PS	PS	PS	PS	PS	PS	PS	PS	PS	PS	PS	PS	PS	PS
3_23720750	3	23720750	PS	PS	PS	PS	PS	PS	PS	TRI	TRI	PS	PS	PS	PS	PS	PS	PS	PS	PS	PS	PS	PS	PS	PS	PS	PS	PS	PS	PS	PS	PS
3_23924589	3	23924589	PS	PS	PS	PS	PS	PS	PS	TRI	TRI	PS	PS	PS	PS	PS	PS	PS	PS	PS	PS	PS	PS	PS	PS	PS	PS	PS	PS	PS	PS	PS
3_23967798	3	23967798	PS	PS	PS	PS	PS	PS	PS	TRI	TRI	PS	PS	PS	PS	PS	PS	PS	PS	PS	PS	PS	PS	PS	PS	PS	PS	PS	PS	PS	PS	PS
3_24440059	3	24440059	PS	PS	PS	PS	PS	PS	PS	TRI	TRI	PS	PS	PS	PS	PS	PS	PS	PS	PS	PS	PS	PS	PS	PS	PS	PS	PS	PS	PS	PS	PS
3_24542840	3	24542840	PS	PS	PS	PS	PS	PS	PS	TRI	TRI	PS	PS	PS	PS	PS	PS	PS	PS	PS	PS	PS	PS	PS	PS	PS	PS	PS	PS	PS	PS	PS
3_24577992	3	24577992	PS	PS	PS	PS	PS	PS	PS	TRI	TRI	PS	PS	PS	PS	PS	PS	PS	PS	PS	PS	PS	PS	PS	PS	PS	PS	PS	PS	PS	PS	PS
3_24668406	3	24668406	PS	PS	PS	PS	PS	PS	PS	TRI	TRI	PS	PS	PS	PS	PS	PS	PS	PS	PS	PS	PS	PS	PS	PS	PS	PS	PS	PS	PS	PS	PS
3_24777645	3	24777645	PS	PS	PS	PS	PS	PS	PS	TRI	TRI	PS	PS	PS	PS	PS	PS	PS	PS	PS	PS	PS	PS	PS	PS	PS	PS	PS	PS	PS	PS	PS
3_24855534	3	24855534	PS	PS	PS	PS	PS	PS	PS	TRI	TRI	PS	PS	PS	PS	PS	PS	PS	PS	PS	PS	PS	PS	PS	PS	PS	PS	PS	PS	PS	PS	PS
3_25241228	3	25241228	PS	PS	PS	PS	PS	PS	PS	PS	TRI	PS	PS	PS	PS	PS	PS	PS	PS	PS	PS	PS	PS	PS	PS	PS	PS	PS	PS	PS	PS	PS
3_25295188	3	25295188	PS	PS	PS	PS	PS	PS	PS	PS	TRI	PS	PS	PS	PS	PS	PS	PS	PS	PS	PS	PS	PS	PS	PS	PS	PS	PS	PS	PS	PS	PS
3_25299377	3	25299377	PS	PS	PS	PS	PS	PS	PS	PS	TRI	PS	PS	PS	PS	PS	PS	PS	PS	PS	PS	PS	PS	PS	PS	PS	PS	PS	PS	PS	PS	PS
3_25394159	3	25394159	PS	PS	PS	PS	PS	PS	PS	PS	TRI	PS	PS	PS	PS	PS	PS	PS	PS	PS	PS	PS	PS	PS	PS	PS	PS	PS	PS	PS	PS	PS
3_25547950	3	25547950	PS	PS	PS	PS	PS	PS	PS	PS	TRI	PS	PS	PS	PS	PS	PS	PS	PS	PS	PS	PS	PS	PS	PS	PS	PS	PS	PS	PS	PS	PS
3_25550056	3	25550056	PS	PS	PS	PS	PS	PS	PS	PS	TRI	PS	PS	PS	PS	PS	PS	PS	PS	PS	PS	PS	PS	PS	PS	PS	PS	PS	PS	PS	PS	PS
3_25624266	3	25624266	PS	PS	PS	PS	PS	PS	PS	PS	TRI	PS	PS	PS	PS	PS	PS	PS	PS	PS	PS	PS	PS	PS	PS	PS	PS	PS	PS	PS	PS	PS
3_25722327	3	25722327	PS	PS	PS	PS	PS	PS	PS	PS	TRI	PS	PS	PS	PS	PS	PS	PS	PS	PS	PS	PS	PS	PS	PS	PS	PS	PS	PS	PS	PS	PS
3_25734333	3	25734333	PS	PS	PS	PS	PS	PS	PS	PS	TRI	PS	PS	PS	PS	PS	PS	PS	PS	PS	PS	PS	PS	PS	PS	PS	PS	PS	PS	PS	PS	PS
3_25739739	3	25739739	PS	PS	PS	PS	PS	PS	PS	PS	TRI	PS	PS	PS	PS	PS	PS	PS	PS	PS	PS	PS	PS	PS	PS	PS	PS	PS	PS	PS	PS	PS
3_25779722	3	25779722	PS	PS	PS	PS	PS	PS	PS	PS	TRI	PS	PS	PS	PS	PS	PS	PS	PS	PS	PS	PS	PS	PS	PS	PS	PS	PS	PS	PS	PS	PS
3_25808201	3	25808201	PS	PS	PS	PS	PS	PS	PS	PS	TRI	PS	PS	PS	PS	PS	PS	PS	PS	PS	PS	PS	PS	PS	PS	PS	PS	PS	PS	PS	PS	PS
3_25816103	3	25816103	PS	PS	PS	PS	PS	PS	PS	PS	TRI	PS	PS	PS	PS	PS	PS	PS	PS	PS	PS	PS	PS	PS	PS	PS	PS	PS	PS	PS	PS	PS
3_25879441	3	25879441	PS	PS	PS	PS	PS	PS	PS	PS	TRI	PS	PS	PS	PS	PS	PS	PS	PS	PS	PS	PS	PS	PS	PS	PS	PS	PS	PS	PS	PS	PS
3_25889949	3	25889949	PS	PS	PS	PS	PS	PS	PS	PS	TRI	PS	PS	PS	PS	PS	PS	PS	PS	PS	PS	PS	PS	PS	PS	PS	PS	PS	PS	PS	PS	PS
3_25935310	3	25935310	PS	PS	PS	PS	PS	PS	PS	PS	TRI	PS	PS	PS	PS	PS	PS	PS	PS	PS	PS	PS	PS	PS	PS	PS	PS	PS	PS	PS	PS	PS
3_26151779	3	26151779	PS	PS	PS	PS	PS	PS	PS	PS	TRI	PS	PS	PS	PS	PS	PS	PS	PS	PS	PS	PS	PS	PS	PS	PS	PS	PS	PS	PS	PS	PS
3_26220977	3	26220977	PS	PS	PS	PS	PS	PS	PS	PS	TRI	PS	PS	PS	PS	PS	PS	PS	PS	PS	PS	PS	PS	PS	PS	PS	PS	PS	PS	PS	PS	PS
3_26246815	3	26246815	PS	PS	PS	PS	PS	PS	PS	PS	TRI	PS	PS	PS	PS	PS	PS	PS	PS	PS	PS	PS	PS	PS	PS	PS	PS	PS	PS	PS	PS	PS
3_26318657	3	26318657	PS	PS	PS	PS	PS	PS	PS	PS	TRI	PS	PS	PS	PS	PS	PS	PS	PS	PS	PS	PS	PS	PS	PS	PS	PS	PS	PS	PS	PS	PS
3_26348640	3	26348640	PS	PS	PS	PS	PS	PS	PS	PS	TRI	PS	PS	PS	PS	PS	PS	PS	PS	PS	PS	PS	PS	PS	PS	PS	PS	PS	PS	PS	PS	PS
3_26391725	3	26391725	PS	PS	PS	PS	PS	PS	PS	PS	TRI	PS	PS	PS	PS	PS	PS	PS	PS	PS	PS	PS	PS	PS	PS	PS	PS	PS	PS	PS	PS	PS
3_26394491	3	26394491	PS	PS	PS	PS	PS	PS	PS	PS	TRI	PS	PS	PS	PS	PS	PS	PS	PS	PS	PS	PS	PS	PS	PS	PS	PS	PS	PS	PS	PS	PS
3_26542573	3	26542573	PS	PS	PS	PS	PS	PS	PS	PS	TRI	PS	PS	PS	PS	PS	PS	PS	PS	PS	PS	PS	PS	PS	PS	PS	PS	PS	PS	PS	PS	PS
3_26545684	3	26545684	PS	PS	PS	PS	PS	PS	PS	PS	TRI	PS	PS	PS	PS	PS	PS	PS	PS	PS	PS	PS	PS	PS	PS	PS	PS	PS	PS	PS	PS	PS
3_26559178	3	26559178	PS	PS	PS	PS	PS	PS	PS	PS	TRI	PS	PS	PS	PS	PS	PS	PS	PS	PS	PS	PS	PS	PS	PS	PS	PS	PS	PS	PS	PS	PS
3_26560286	3	26560286	PS	PS	PS	PS	PS	PS	PS	PS	TRI	PS	PS	PS	PS	PS	PS	PS	PS	PS	PS	PS	PS	PS	PS	PS	PS	PS	PS	PS	PS	PS
3_26560512	3	26560512	PS	PS	PS	PS	PS	PS	PS	PS	TRI	PS	PS	PS	PS	PS	PS	PS	PS	PS	PS	PS	PS	PS	PS	PS	PS	PS	PS	PS	PS	PS
3_26577240	3	26577240	PS	PS	PS	PS	PS	PS	PS	PS	TRI	PS	PS	PS	PS	PS	PS	PS	PS	PS	PS	PS	PS	PS	PS	PS	PS	PS	PS	PS	PS	PS
3_26579279	3	26579279	PS	PS	PS	PS	PS	PS	PS	PS	TRI	PS	PS	PS	PS	PS	PS	PS	PS	PS	PS	PS	PS	PS	PS	PS	PS	PS	PS	PS	PS	PS
3_26618449	3	26618449	PS	PS	PS	PS	PS	PS	PS	PS	TRI	PS	PS	PS	PS	PS	PS	PS	PS	PS	PS	PS	PS	PS	PS	PS	PS	PS	PS	PS	PS	PS
3_26858288	3	26858288	PS	PS	PS	PS	PS	PS	PS	PS	TRI	PS	PS	PS	PS	PS	PS	PS	PS	PS	PS	PS	PS	PS	PS	PS	PS	PS	PS	PS	PS	PS
3_26878682	3	26878682	PS	PS	PS	PS	PS	PS	PS	PS	TRI	PS	PS	PS	PS	PS	PS	PS	PS	PS	PS	PS	PS	PS	PS	PS	PS	PS	PS	PS	PS	PS
3_26993372	3	26993372	PS	PS	PS	PS	PS	PS	PS	PS	TRI	PS	PS	PS	PS	PS	PS	PS	PS	PS	PS	PS	PS	PS	PS	PS	PS	PS	PS	PS	PS	PS
3_27162167	3	27162167	PS	PS	PS	PS	PS	PS	PS	PS	TRI	PS	PS	PS	PS	PS	PS	PS	PS	PS	PS	PS	PS	PS	PS	PS	PS	PS	PS	PS	PS	PS
3_27219435	3	27219435	PS	PS	PS	PS	PS	PS	PS	PS	TRI	PS	PS	PS	PS	PS	PS	PS	PS	PS	PS	PS	PS	PS	PS	PS	PS	PS	PS	PS	PS	PS
3_27535867	3	27535867	PS	PS	PS	PS	PS	PS	PS	PS	TRI	PS	PS	PS	PS	PS	PS	PS	PS	PS	PS	PS	PS	PS	PS	PS	PS	PS	PS	PS	PS	PS
3_27547930	3	27547930	PS	PS	PS	PS	PS	PS	PS	PS	TRI	PS	PS	PS	PS	PS	PS	PS	PS	PS	PS	PS	PS	PS	PS	PS	PS	PS	PS	PS	PS	PS
3_27556957	3	27556957	PS	PS	PS	PS	PS	PS	PS	PS	TRI	PS	PS	PS	PS	PS	PS	PS	PS	PS	PS	PS	PS	PS	PS	PS	PS	PS	PS	PS	PS	PS
3_27571482	3	27571482	PS	PS	PS	PS	PS	PS	PS	PS	TRI	PS	PS	PS	PS	PS	PS	PS	PS	PS	PS	PS	PS	PS	PS	PS	PS	PS	PS	PS	PS	PS
3_27579132	3	27579132	PS	PS	PS	PS	PS	PS	PS	PS	TRI	PS	PS	PS	PS	PS	PS	PS	PS	PS	PS	PS	PS	PS	PS	PS	PS	PS	PS	PS	PS	PS
3_27648536	3	27648536	PS	PS	PS	PS	PS	PS	PS	PS	TRI	PS	PS	PS	PS	PS	PS	PS	PS	PS	PS	PS	PS	PS	PS	PS	PS	PS	PS	PS	PS	PS
3_27693758	3	27693758	PS	PS	PS	PS	PS	PS	PS	PS	TRI	PS	PS	PS	PS	PS	PS	PS	PS	PS	PS	PS	PS	PS	PS	PS	PS	PS	PS	PS	PS	PS
3_27730108	3	27730108	PS	PS	PS	PS	PS	PS	PS	PS	TRI	PS	PS	PS	PS	PS	PS	PS	PS	PS	PS	PS	PS	PS	PS	PS	PS	PS	PS	PS	PS	PS
3_27993185	3	27993185	PS	PS	PS	PS	PS	PS	PS	PS	TRI	PS	PS	PS	PS	PS	PS	PS	PS	PS	PS	PS	PS	PS	PS	PS	PS	PS	PS	PS	PS	PS
3_27993889	3	27993889	PS	PS	PS	PS	PS	PS	PS	PS	TRI	PS	PS	PS	PS	PS	PS	PS	PS	PS	PS	PS	PS	PS	PS	PS	PS	PS	PS	PS	PS	PS
3_28033749	3	28033749	PS	PS	PS	PS	PS	PS	PS	PS	TRI	PS	PS	PS	PS	PS	PS	PS	PS	PS	PS	PS	PS	PS	PS	PS	PS	PS	PS	PS	PS	PS
3_28203547	3	28203547	PS	PS	PS	PS	PS	PS	PS	PS	TRI	PS	PS	PS	PS	PS	PS	PS	PS	PS	PS	PS	PS	PS	PS	PS	PS	PS	PS	PS	PS	PS
3_28203716	3	28203716	PS	PS	PS	PS	PS	PS	PS	PS	TRI	PS	PS	PS	PS	PS	PS	PS	PS	PS	PS	PS	PS	PS	PS	PS	PS	PS	PS	PS	PS	PS
3_28219030	3	28219030	PS	PS	PS	PS	PS	PS	PS	PS	TRI	PS	PS	PS	PS	PS	PS	PS	PS	PS	PS	PS	PS	PS	PS	PS	PS	PS	PS	PS	PS	PS
3_28303234	3	28303234	PS	PS	PS	PS	PS	PS	PS	PS	TRI	PS	PS	PS	PS	PS	PS	PS	PS	PS	PS	PS	PS	PS	PS	PS	PS	PS	PS	PS	PS	PS
3_28303425	3	28303425	PS	PS	PS	PS	PS	PS	PS	PS	TRI	PS	PS	PS	PS	PS	PS	PS	PS	PS	PS	PS	PS	PS	PS	PS	PS	PS	PS	PS	PS	PS
3_28333848	3	28333848	PS	PS	PS	PS	PS	PS	PS	PS	TRI	PS	PS	PS	PS	PS	PS	PS	PS	PS	PS	PS	PS	PS	PS	PS	PS	PS	PS	PS	PS	PS
3_28416377	3	28416377	PS	PS	PS	PS	PS	PS	PS	PS	TRI	PS	PS	PS	PS	PS	PS	PS	PS	PS	PS	PS	PS	PS	PS	PS	PS	PS	PS	PS	PS	PS
3_28919334	3	28919334	PS	PS	PS	PS	PS	PS	PS	PS	TRI	PS	PS	PS	PS	PS	PS	PS	PS	PS	PS	PS	PS	PS	PS	PS	PS	PS	PS	PS	PS	PS
3_29018956	3	29018956	PS	PS	PS	PS	PS	PS	PS	PS	TRI	PS	PS	PS	PS	PS	PS	PS	PS	PS	PS	PS	PS	PS	PS	PS	PS	PS	PS	PS	PS	PS
3_29041829	3	29041829	PS	PS	PS	PS	PS	PS	PS	PS	TRI	PS	PS	PS	PS	PS	PS	PS	PS	PS	PS	PS	PS	PS	PS	PS	PS	PS	PS	PS	PS	PS
3_29177131	3	29177131	PS	PS	PS	PS	PS	PS	PS	PS	TRI	PS	PS	PS	PS	PS	PS	PS	PS	PS	PS	PS	PS	PS	PS	PS	PS	PS	PS	PS	PS	PS
4_94805	4	94805	PS	PS	PS	PS	PS	PS	PS	PS	PS	TRI	PS	PS	PS	PS	PS	PS	PS	PS	PS	PS	PS	PS	PS	PS	PS	PS	PS	PS	PS	PS
4_146344	4	146344	PS	PS	PS	PS	PS	PS	PS	PS	PS	TRI	PS	PS	PS	PS	PS	PS	PS	PS	PS	PS	PS	PS	PS	PS	PS	PS	PS	PS	PS	PS
4_469370	4	469370	PS	PS	PS	PS	PS	PS	PS	PS	PS	TRI	PS	PS	PS	PS	PS	PS	PS	PS	PS	PS	PS	PS	PS	PS	PS	PS	PS	PS	PS	PS
4_470141	4	470141	PS	PS	PS	PS	PS	PS	PS	PS	PS	TRI	PS	PS	PS	PS	PS	PS	PS	PS	PS	PS	PS	PS	PS	PS	PS	PS	PS	PS	PS	PS
4_526188	4	526188	PS	PS	PS	PS	PS	PS	PS	PS	PS	TRI	PS	PS	PS	PS	PS	PS	PS	PS	PS	PS	PS	PS	PS	PS	PS	PS	PS	PS	PS	PS
4_549224	4	549224	PS	PS	PS	PS	PS	PS	PS	PS	PS	TRI	PS	PS	PS	PS	PS	PS	PS	PS	PS	PS	PS	PS	PS	PS	PS	PS	PS	PS	PS	PS
4_826781	4	826781	PS	PS	PS	PS	PS	PS	PS	PS	PS	TRI	PS	PS	PS	PS	PS	PS	PS	PS	PS	PS	PS	PS	PS	PS	PS	PS	PS	PS	PS	PS
4_858874	4	858874	PS	PS	PS	PS	PS	PS	PS	PS	PS	TRI	PS	PS	PS	PS	PS	PS	PS	PS	PS	PS	PS	PS	PS	PS	PS	PS	PS	PS	PS	PS
4_899004	4	899004	PS	PS	PS	PS	PS	PS	PS	PS	PS	TRI	PS	PS	PS	PS	PS	PS	PS	PS	PS	PS	PS	PS	PS	PS	PS	PS	PS	PS	PS	PS
4_1005169	4	1005169	PS	PS	PS	PS	PS	PS	PS	PS	PS	TRI	PS	PS	PS	PS	PS	PS	PS	PS	PS	PS	PS	PS	PS	PS	PS	PS	PS	PS	PS	PS
4_1075559	4	1075559	PS	PS	PS	PS	PS	PS	PS	PS	PS	TRI	PS	PS	PS	PS	PS	PS	PS	PS	PS	PS	PS	PS	PS	PS	PS	PS	PS	PS	PS	PS
4_1238045	4	1238045	PS	PS	PS	PS	PS	PS	PS	PS	PS	TRI	PS	PS	PS	PS	PS	PS	PS	PS	PS	PS	PS	PS	PS	PS	PS	PS	PS	PS	PS	PS
4_1255652	4	1255652	PS	PS	PS	PS	PS	PS	PS	PS	PS	TRI	PS	PS	PS	PS	PS	PS	PS	PS	PS	PS	PS	PS	PS	PS	PS	PS	PS	PS	PS	PS
4_1266886	4	1266886	PS	PS	PS	PS	PS	PS	PS	PS	PS	TRI	PS	PS	PS	PS	PS	PS	PS	PS	PS	PS	PS	PS	PS	PS	PS	PS	PS	PS	PS	PS
4_1291640	4	1291640	PS	PS	PS	PS	PS	PS	PS	PS	PS	TRI	PS	PS	PS	PS	PS	PS	PS	PS	PS	PS	PS	PS	PS	PS	PS	PS	PS	PS	PS	PS
4_1300914	4	1300914	PS	PS	PS	PS	PS	PS	PS	PS	PS	TRI	PS	PS	PS	PS	PS	PS	PS	PS	PS	PS	PS	PS	PS	PS	PS	PS	PS	PS	PS	PS
4_1546637	4	1546637	PS	PS	PS	PS	PS	PS	PS	PS	PS	TRI	PS	PS	PS	PS	PS	PS	PS	PS	PS	PS	PS	PS	PS	PS	PS	PS	PS	PS	PS	PS
4_1717290	4	1717290	PS	PS	PS	PS	PS	PS	PS	PS	PS	TRI	PS	PS	PS	PS	PS	PS	PS	PS	PS	PS	PS	PS	PS	PS	PS	PS	PS	PS	PS	PS
4_1731157	4	1731157	PS	PS	PS	PS	PS	PS	PS	PS	PS	TRI	PS	PS	PS	PS	PS	PS	PS	PS	PS	PS	PS	PS	PS	PS	PS	PS	PS	PS	PS	PS
4_1749634	4	1749634	PS	PS	PS	PS	PS	PS	PS	PS	PS	TRI	PS	PS	PS	PS	PS	PS	PS	PS	PS	PS	PS	PS	PS	PS	PS	PS	PS	PS	PS	PS
4_2154729	4	2154729	PS	PS	PS	PS	PS	PS	PS	PS	PS	PS	PS	PS	PS	PS	PS	PS	PS	PS	PS	PS	PS	PS	PS	PS	PS	PS	PS	PS	PS	PS
4_2254056	4	2254056	PS	PS	PS	PS	PS	PS	PS	PS	PS	PS	PS	PS	PS	PS	PS	PS	PS	PS	PS	PS	PS	PS	PS	PS	PS	PS	PS	PS	PS	PS
4_2267819	4	2267819	PS	PS	PS	PS	PS	PS	PS	PS	PS	PS	PS	PS	PS	PS	PS	PS	PS	PS	PS	PS	PS	PS	PS	PS	PS	PS	PS	PS	PS	PS
4_2276344	4	2276344	PS	PS	PS	PS	PS	PS	PS	PS	PS	PS	PS	PS	PS	PS	PS	PS	PS	PS	PS	PS	PS	PS	PS	PS	PS	PS	PS	PS	PS	PS
4_2342425	4	2342425	PS	PS	PS	PS	PS	PS	PS	PS	PS	PS	PS	PS	PS	PS	PS	PS	PS	PS	PS	PS	PS	PS	PS	PS	PS	PS	PS	PS	PS	PS
4_2396434	4	2396434	PS	PS	PS	PS	PS	PS	PS	PS	PS	PS	PS	PS	PS	PS	PS	PS	PS	PS	PS	PS	PS	PS	PS	PS	PS	PS	PS	PS	PS	PS
4_2644250	4	2644250	PS	PS	PS	PS	PS	PS	PS	PS	PS	PS	PS	PS	PS	PS	PS	PS	PS	PS	PS	PS	PS	PS	PS	PS	PS	PS	PS	PS	PS	PS
4_2645227	4	2645227	PS	PS	PS	PS	PS	PS	PS	PS	PS	PS	PS	PS	PS	PS	PS	PS	PS	PS	PS	PS	PS	PS	PS	PS	PS	PS	PS	PS	PS	PS
4_2749200	4	2749200	PS	PS	PS	PS	PS	PS	PS	PS	PS	PS	PS	PS	PS	PS	PS	PS	PS	PS	PS	PS	PS	PS	PS	PS	PS	PS	PS	PS	PS	PS
4_2855975	4	2855975	PS	PS	PS	PS	PS	PS	PS	PS	PS	PS	PS	PS	PS	PS	PS	PS	PS	PS	PS	PS	PS	PS	PS	PS	PS	PS	PS	PS	PS	PS
4_2900088	4	2900088	PS	PS	PS	PS	PS	PS	PS	PS	PS	PS	PS	PS	PS	PS	PS	PS	PS	PS	PS	PS	PS	PS	PS	PS	PS	PS	PS	PS	PS	PS
4_3004869	4	3004869	PS	PS	PS	PS	PS	PS	PS	PS	PS	PS	PS	PS	PS	PS	PS	PS	PS	PS	PS	PS	PS	PS	PS	PS	PS	PS	PS	PS	PS	PS
4_3013784	4	3013784	PS	PS	PS	PS	PS	PS	PS	PS	PS	PS	PS	PS	PS	PS	PS	PS	PS	PS	PS	PS	PS	PS	PS	PS	PS	PS	PS	PS	PS	PS
4_3059880	4	3059880	PS	PS	PS	PS	PS	PS	PS	PS	PS	PS	PS	PS	PS	PS	PS	PS	PS	PS	PS	PS	PS	PS	PS	PS	PS	PS	PS	PS	PS	PS
4_3108414	4	3108414	PS	PS	PS	PS	PS	PS	PS	PS	PS	PS	PS	PS	PS	PS	PS	PS	PS	PS	PS	PS	PS	PS	PS	PS	PS	PS	PS	PS	PS	PS
4_3147765	4	3147765	PS	PS	PS	PS	PS	PS	PS	PS	PS	PS	PS	PS	PS	PS	PS	PS	PS	PS	PS	PS	PS	PS	PS	PS	PS	PS	PS	PS	PS	PS
4_3340234	4	3340234	PS	PS	PS	PS	PS	PS	PS	PS	PS	PS	PS	PS	PS	PS	PS	PS	PS	PS	PS	PS	PS	PS	PS	PS	PS	PS	PS	PS	PS	PS
4_3436181	4	3436181	PS	PS	PS	PS	PS	PS	PS	PS	PS	PS	PS	PS	PS	PS	PS	PS	PS	PS	PS	PS	PS	PS	PS	PS	PS	PS	PS	PS	PS	PS
4_3436393	4	3436393	PS	PS	PS	PS	PS	PS	PS	PS	PS	PS	PS	PS	PS	PS	PS	PS	PS	PS	PS	PS	PS	PS	PS	PS	PS	PS	PS	PS	PS	PS
4_3442575	4	3442575	PS	PS	PS	PS	PS	PS	PS	PS	PS	PS	PS	PS	PS	PS	PS	PS	PS	PS	PS	PS	PS	PS	PS	PS	PS	PS	PS	PS	PS	PS
4_3667073	4	3667073	PS	PS	PS	PS	PS	PS	PS	PS	PS	PS	PS	PS	PS	PS	PS	PS	PS	PS	PS	PS	PS	PS	PS	PS	PS	PS	PS	PS	PS	PS
4_4001929	4	4001929	PS	PS	PS	PS	PS	PS	PS	PS	PS	PS	PS	PS	PS	PS	PS	PS	PS	PS	PS	PS	PS	PS	PS	PS	PS	PS	PS	PS	PS	PS
4_4965362	4	4965362	PS	PS	PS	PS	PS	PS	PS	PS	PS	PS	PS	PS	PS	PS	PS	PS	PS	PS	PS	PS	PS	PS	PS	PS	PS	PS	PS	PS	PS	PS
4_5014996	4	5014996	PS	PS	PS	PS	PS	PS	PS	PS	PS	PS	PS	PS	PS	PS	PS	PS	PS	PS	PS	PS	PS	PS	PS	PS	PS	PS	PS	PS	PS	PS
4_5128057	4	5128057	PS	PS	PS	PS	PS	PS	PS	PS	PS	PS	PS	PS	PS	PS	PS	PS	PS	PS	PS	PS	PS	PS	PS	PS	PS	PS	PS	PS	PS	PS
4_6324081	4	6324081	PS	PS	PS	PS	PS	PS	PS	PS	PS	PS	PS	PS	PS	PS	PS	PS	PS	PS	PS	PS	PS	PS	PS	PS	PS	PS	PS	PS	PS	PS
4_6861284	4	6861284	PS	PS	PS	PS	PS	PS	PS	PS	PS	PS	PS	PS	PS	PS	PS	PS	PS	PS	PS	PS	PS	PS	PS	PS	PS	PS	PS	PS	PS	PS
4_6892785	4	6892785	PS	PS	PS	PS	PS	PS	PS	PS	PS	PS	PS	PS	PS	PS	PS	PS	PS	PS	PS	PS	PS	PS	PS	PS	PS	PS	PS	PS	PS	PS
4_7996079	4	7996079	PS	PS	PS	PS	PS	PS	PS	PS	PS	PS	PS	PS	PS	PS	PS	PS	PS	PS	PS	PS	PS	PS	PS	PS	PS	PS	PS	PS	PS	PS
4_8552278	4	8552278	PS	PS	PS	PS	PS	PS	PS	PS	PS	PS	PS	PS	PS	PS	PS	PS	PS	PS	PS	PS	PS	PS	PS	PS	PS	PS	PS	PS	PS	PS
4_9429873	4	9429873	PS	PS	PS	PS	PS	PS	PS	PS	PS	PS	PS	PS	PS	PS	PS	PS	PS	PS	PS	PS	PS	PS	PS	PS	PS	PS	PS	PS	PS	PS
4_9912552	4	9912552	PS	PS	PS	PS	PS	PS	PS	PS	PS	PS	PS	PS	PS	PS	PS	PS	PS	PS	PS	PS	PS	PS	PS	PS	PS	PS	PS	PS	PS	PS
4_10991933	4	10991933	PS	PS	PS	PS	PS	PS	PS	PS	PS	PS	PS	PS	PS	PS	PS	PS	PS	PS	PS	PS	PS	PS	PS	PS	PS	PS	PS	PS	PS	PS
4_11022562	4	11022562	PS	PS	PS	PS	PS	PS	PS	PS	PS	PS	PS	PS	PS	PS	PS	PS	PS	PS	PS	PS	PS	PS	PS	PS	PS	PS	PS	PS	PS	PS
4_11154021	4	11154021	PS	PS	PS	PS	PS	PS	PS	PS	PS	PS	PS	PS	PS	PS	PS	PS	PS	PS	PS	PS	PS	PS	PS	PS	PS	PS	PS	PS	PS	PS
4_11168998	4	11168998	PS	PS	PS	PS	PS	PS	PS	PS	PS	PS	PS	PS	PS	PS	PS	PS	PS	PS	PS	PS	PS	PS	PS	PS	PS	PS	PS	PS	PS	PS
4_11292761	4	11292761	PS	PS	PS	PS	PS	PS	PS	PS	PS	PS	PS	PS	PS	PS	PS	PS	PS	PS	PS	PS	PS	PS	PS	PS	PS	PS	PS	PS	PS	PS
4_11868719	4	11868719	PS	PS	PS	PS	PS	PS	PS	PS	PS	PS	PS	PS	PS	PS	PS	PS	PS	PS	PS	PS	PS	PS	PS	PS	PS	PS	PS	PS	PS	PS
4_11882585	4	11882585	PS	PS	PS	PS	PS	PS	PS	PS	PS	PS	PS	PS	PS	PS	PS	PS	PS	PS	PS	PS	PS	PS	PS	PS	PS	PS	PS	PS	PS	PS
4_11977218	4	11977218	PS	PS	PS	PS	PS	PS	PS	PS	PS	PS	PS	PS	PS	PS	PS	PS	PS	PS	PS	PS	PS	PS	PS	PS	PS	PS	PS	PS	PS	PS
4_11977339	4	11977339	PS	PS	PS	PS	PS	PS	PS	PS	PS	PS	PS	PS	PS	PS	PS	PS	PS	PS	PS	PS	PS	PS	PS	PS	PS	PS	PS	PS	PS	PS
4_12046713	4	12046713	PS	PS	PS	PS	PS	PS	PS	PS	PS	PS	PS	PS	PS	PS	PS	PS	PS	PS	PS	PS	PS	PS	PS	PS	PS	PS	PS	PS	PS	PS
4_12110978	4	12110978	PS	PS	PS	PS	PS	PS	PS	PS	PS	PS	PS	PS	PS	PS	PS	PS	PS	PS	PS	PS	PS	PS	PS	PS	PS	PS	PS	PS	PS	PS
4_12283529	4	12283529	PS	PS	PS	PS	PS	PS	PS	PS	PS	PS	PS	PS	PS	PS	PS	PS	PS	PS	PS	PS	PS	PS	PS	PS	PS	PS	PS	PS	PS	PS
4_12407139	4	12407139	PS	PS	PS	PS	PS	PS	PS	PS	PS	PS	TRI	PS	PS	PS	PS	PS	PS	PS	PS	PS	PS	PS	PS	PS	PS	PS	PS	PS	PS	PS
4_12413188	4	12413188	PS	PS	PS	PS	PS	PS	PS	PS	PS	PS	TRI	PS	PS	PS	PS	PS	PS	PS	PS	PS	PS	PS	PS	PS	PS	PS	PS	PS	PS	PS
4_12444875	4	12444875	PS	PS	PS	PS	PS	PS	PS	PS	PS	PS	TRI	PS	PS	PS	PS	PS	PS	PS	PS	PS	PS	PS	PS	PS	PS	PS	PS	PS	PS	PS
4_12445002	4	12445002	PS	PS	PS	PS	PS	PS	PS	PS	PS	PS	TRI	PS	PS	PS	PS	PS	PS	PS	PS	PS	PS	PS	PS	PS	PS	PS	PS	PS	PS	PS
4_12486880	4	12486880	PS	PS	PS	PS	PS	PS	PS	PS	PS	PS	TRI	PS	PS	PS	PS	PS	PS	PS	PS	PS	PS	PS	PS	PS	PS	PS	PS	PS	PS	PS
4_12619675	4	12619675	PS	PS	PS	PS	PS	PS	PS	PS	PS	PS	TRI	PS	PS	PS	PS	PS	PS	PS	PS	PS	PS	PS	PS	PS	PS	PS	PS	PS	PS	PS
4_12623732	4	12623732	PS	PS	PS	PS	PS	PS	PS	PS	PS	PS	TRI	PS	PS	PS	PS	PS	PS	PS	PS	PS	PS	PS	PS	PS	PS	PS	PS	PS	PS	PS
4_12630180	4	12630180	PS	PS	PS	PS	PS	PS	PS	PS	PS	PS	TRI	PS	PS	PS	PS	PS	PS	PS	PS	PS	PS	PS	PS	PS	PS	PS	PS	PS	PS	PS
4_12698087	4	12698087	PS	PS	PS	PS	PS	PS	PS	PS	PS	PS	TRI	PS	PS	PS	PS	PS	PS	PS	PS	PS	PS	PS	PS	PS	PS	PS	PS	PS	PS	PS
4_12699359	4	12699359	PS	PS	PS	PS	PS	PS	PS	PS	PS	PS	TRI	PS	PS	PS	PS	PS	PS	PS	PS	PS	PS	PS	PS	PS	PS	PS	PS	PS	PS	PS
4_12829022	4	12829022	PS	PS	PS	PS	PS	PS	PS	PS	PS	PS	TRI	PS	PS	PS	PS	PS	PS	PS	PS	PS	PS	PS	PS	PS	PS	PS	PS	PS	PS	PS
4_12867363	4	12867363	PS	PS	PS	PS	PS	PS	PS	PS	PS	PS	TRI	PS	PS	PS	PS	PS	PS	PS	PS	PS	PS	PS	PS	PS	PS	PS	PS	PS	PS	PS
4_12889206	4	12889206	PS	PS	PS	PS	PS	PS	PS	PS	PS	PS	TRI	PS	PS	PS	PS	PS	PS	PS	PS	PS	PS	PS	PS	PS	PS	PS	PS	PS	PS	PS
4_12975334	4	12975334	PS	PS	PS	PS	PS	PS	PS	PS	PS	PS	TRI	PS	PS	PS	PS	PS	PS	PS	PS	PS	PS	PS	PS	PS	PS	PS	PS	PS	PS	PS
4_13120140	4	13120140	PS	PS	PS	PS	PS	PS	PS	PS	PS	PS	TRI	PS	PS	PS	PS	PS	PS	PS	PS	PS	PS	PS	PS	PS	PS	PS	PS	PS	PS	PS
4_13287014	4	13287014	PS	PS	PS	PS	PS	PS	PS	PS	PS	PS	TRI	PS	PS	PS	PS	PS	PS	PS	PS	PS	PS	PS	PS	PS	PS	PS	PS	PS	PS	PS
4_13402068	4	13402068	PS	PS	PS	PS	PS	PS	PS	PS	PS	PS	TRI	PS	PS	PS	PS	PS	PS	PS	PS	PS	PS	PS	PS	PS	PS	PS	PS	PS	PS	PS
4_13475949	4	13475949	PS	PS	PS	PS	PS	PS	PS	PS	PS	PS	TRI	PS	PS	PS	PS	PS	PS	PS	PS	PS	PS	PS	PS	PS	PS	PS	PS	PS	PS	PS
4_13729359	4	13729359	PS	PS	PS	PS	PS	PS	PS	PS	PS	PS	TRI	PS	PS	PS	PS	PS	PS	PS	PS	PS	PS	PS	PS	PS	PS	PS	PS	PS	PS	PS
4_13751229	4	13751229	PS	PS	PS	PS	PS	PS	PS	PS	PS	PS	TRI	PS	PS	PS	PS	PS	PS	PS	PS	PS	PS	PS	PS	PS	PS	PS	PS	PS	PS	PS
4_13782108	4	13782108	PS	PS	PS	PS	PS	PS	PS	PS	PS	PS	TRI	PS	PS	PS	PS	PS	PS	PS	PS	PS	PS	PS	PS	PS	PS	PS	PS	PS	PS	PS
4_13814846	4	13814846	PS	PS	PS	PS	PS	PS	PS	PS	PS	PS	TRI	PS	PS	PS	PS	PS	PS	PS	PS	PS	PS	PS	PS	PS	PS	PS	PS	PS	PS	PS
4_13815042	4	13815042	PS	PS	PS	PS	PS	PS	PS	PS	PS	PS	TRI	PS	PS	PS	PS	PS	PS	PS	PS	PS	PS	PS	PS	PS	PS	PS	PS	PS	PS	PS
4_13898943	4	13898943	PS	PS	PS	PS	PS	PS	PS	PS	PS	PS	TRI	PS	PS	PS	PS	PS	PS	PS	PS	PS	PS	PS	PS	PS	PS	PS	PS	PS	PS	PS
4_14149499	4	14149499	PS	PS	PS	PS	PS	PS	PS	PS	PS	PS	TRI	PS	PS	PS	PS	PS	PS	PS	PS	PS	PS	PS	PS	PS	PS	PS	PS	PS	PS	PS
4_14149615	4	14149615	PS	PS	PS	PS	PS	PS	PS	PS	PS	PS	TRI	PS	PS	PS	PS	PS	PS	PS	PS	PS	PS	PS	PS	PS	PS	PS	PS	PS	PS	PS
4_14269364	4	14269364	PS	PS	PS	PS	PS	PS	PS	PS	PS	PS	TRI	PS	PS	PS	PS	PS	PS	PS	PS	PS	PS	PS	PS	PS	PS	PS	PS	PS	PS	PS
4_14287995	4	14287995	PS	PS	PS	PS	PS	PS	PS	PS	PS	PS	TRI	PS	PS	PS	PS	PS	PS	PS	PS	PS	PS	PS	PS	PS	PS	PS	PS	PS	PS	PS
4_14303794	4	14303794	PS	PS	PS	PS	PS	PS	PS	PS	PS	PS	TRI	PS	PS	PS	PS	PS	PS	PS	PS	PS	PS	PS	PS	PS	PS	PS	PS	PS	PS	PS
4_14857280	4	14857280	PS	PS	PS	PS	PS	PS	PS	PS	PS	PS	TRI	PS	PS	PS	PS	PS	PS	PS	PS	PS	PS	PS	PS	PS	PS	PS	PS	PS	PS	PS
4_14932234	4	14932234	PS	PS	PS	PS	PS	PS	PS	PS	PS	PS	TRI	PS	PS	PS	PS	PS	PS	PS	PS	PS	PS	PS	PS	PS	PS	PS	PS	PS	PS	PS
4_15096175	4	15096175	PS	PS	PS	PS	PS	PS	PS	PS	PS	PS	TRI	PS	PS	PS	PS	PS	PS	PS	PS	PS	PS	PS	PS	PS	PS	PS	PS	PS	PS	PS
4_15349149	4	15349149	PS	PS	PS	PS	PS	PS	PS	PS	PS	PS	TRI	PS	PS	PS	PS	PS	PS	PS	PS	PS	PS	PS	PS	PS	PS	PS	PS	PS	PS	PS
4_15671419	4	15671419	PS	PS	PS	PS	PS	PS	PS	PS	PS	PS	TRI	PS	PS	PS	PS	PS	PS	PS	PS	PS	PS	PS	PS	PS	PS	PS	PS	PS	PS	PS
4_15711868	4	15711868	PS	PS	PS	PS	PS	PS	PS	PS	PS	PS	TRI	PS	PS	PS	PS	PS	PS	PS	PS	PS	PS	PS	PS	PS	PS	PS	PS	PS	PS	PS
4_15842853	4	15842853	PS	PS	PS	PS	PS	PS	PS	PS	PS	PS	TRI	PS	PS	PS	PS	PS	PS	PS	PS	PS	PS	PS	PS	PS	PS	PS	PS	PS	PS	PS
4_16444005	4	16444005	PS	PS	PS	PS	PS	PS	PS	PS	PS	PS	TRI	PS	PS	PS	PS	PS	PS	PS	PS	PS	PS	PS	PS	PS	PS	PS	PS	PS	PS	PS
4_16775012	4	16775012	PS	PS	PS	PS	PS	PS	PS	PS	PS	PS	TRI	PS	PS	PS	PS	PS	PS	PS	PS	PS	PS	PS	PS	PS	PS	PS	PS	PS	PS	PS
4_17173441	4	17173441	PS	PS	PS	PS	PS	PS	PS	PS	PS	PS	TRI	PS	PS	PS	PS	PS	PS	PS	PS	PS	PS	PS	PS	PS	PS	PS	PS	PS	PS	PS
4_17190849	4	17190849	PS	PS	PS	PS	PS	PS	PS	PS	PS	PS	TRI	PS	PS	PS	PS	PS	PS	PS	PS	PS	PS	PS	PS	PS	PS	PS	PS	PS	PS	PS
4_18551153	4	18551153	PS	PS	PS	PS	PS	PS	PS	PS	PS	PS	TRI	PS	PS	PS	PS	PS	PS	PS	PS	PS	PS	PS	PS	PS	PS	PS	PS	PS	PS	PS
4_19416546	4	19416546	PS	PS	PS	PS	PS	PS	PS	PS	PS	PS	TRI	PS	PS	PS	PS	PS	PS	PS	PS	PS	PS	PS	PS	PS	PS	PS	PS	PS	PS	PS
4_19420843	4	19420843	PS	PS	PS	PS	PS	PS	PS	PS	PS	PS	TRI	PS	PS	PS	PS	PS	PS	PS	PS	PS	PS	PS	PS	PS	PS	PS	PS	PS	PS	PS
4_19532963	4	19532963	PS	PS	PS	PS	PS	PS	PS	PS	PS	PS	TRI	PS	PS	PS	PS	PS	PS	PS	PS	PS	PS	PS	PS	PS	PS	PS	PS	PS	PS	PS
4_19604087	4	19604087	PS	PS	PS	PS	PS	PS	PS	PS	PS	PS	TRI	PS	PS	PS	PS	PS	PS	PS	PS	PS	PS	PS	PS	PS	PS	PS	PS	PS	PS	PS
4_20220993	4	20220993	PS	PS	PS	PS	PS	PS	PS	PS	PS	PS	TRI	PS	PS	PS	PS	PS	PS	PS	PS	PS	PS	PS	PS	PS	PS	PS	PS	PS	PS	PS
4_20350790	4	20350790	PS	PS	PS	PS	PS	PS	PS	PS	PS	PS	TRI	PS	PS	PS	PS	PS	PS	PS	PS	PS	PS	PS	PS	PS	PS	PS	PS	PS	PS	PS
4_20554448	4	20554448	PS	PS	PS	PS	PS	PS	PS	PS	PS	PS	TRI	PS	PS	PS	PS	PS	PS	PS	PS	PS	PS	PS	PS	PS	PS	PS	PS	PS	PS	PS
4_20607541	4	20607541	PS	PS	PS	PS	PS	PS	PS	PS	PS	PS	TRI	PS	PS	PS	PS	PS	PS	PS	PS	PS	PS	PS	PS	PS	PS	PS	PS	PS	PS	PS
4_20656885	4	20656885	PS	PS	PS	PS	PS	PS	PS	PS	PS	PS	TRI	PS	PS	PS	PS	PS	PS	PS	PS	PS	PS	PS	PS	PS	PS	PS	PS	PS	PS	PS
4_21079398	4	21079398	PS	PS	PS	PS	PS	PS	PS	PS	PS	PS	TRI	PS	PS	PS	PS	PS	PS	PS	PS	PS	PS	PS	PS	PS	PS	PS	PS	PS	PS	PS
4_21273447	4	21273447	PS	PS	PS	PS	PS	PS	PS	PS	PS	PS	TRI	PS	PS	PS	PS	PS	PS	PS	PS	PS	PS	PS	PS	PS	PS	PS	PS	PS	PS	PS
4_22607982	4	22607982	PS	PS	PS	PS	PS	PS	PS	PS	PS	PS	TRI	PS	PS	PS	PS	PS	PS	PS	PS	PS	PS	PS	PS	PS	PS	PS	PS	PS	PS	PS
4_23157927	4	23157927	PS	PS	PS	PS	PS	PS	PS	PS	PS	PS	TRI	PS	PS	PS	PS	PS	PS	PS	PS	PS	PS	PS	PS	PS	PS	PS	PS	PS	PS	PS
4_23215520	4	23215520	PS	PS	PS	PS	PS	PS	PS	PS	PS	PS	TRI	PS	PS	PS	PS	PS	PS	PS	PS	PS	PS	PS	PS	PS	PS	PS	PS	PS	PS	PS
4_23251604	4	23251604	PS	PS	PS	PS	PS	PS	PS	PS	PS	PS	TRI	PS	PS	PS	PS	PS	PS	PS	PS	PS	PS	PS	PS	PS	PS	PS	PS	PS	PS	PS
4_23264228	4	23264228	PS	PS	PS	PS	PS	PS	PS	PS	PS	PS	TRI	PS	PS	PS	PS	PS	PS	PS	PS	PS	PS	PS	PS	PS	PS	PS	PS	PS	PS	PS
4_23364809	4	23364809	PS	PS	PS	PS	PS	PS	PS	PS	PS	PS	TRI	PS	PS	PS	PS	PS	PS	PS	PS	PS	PS	PS	PS	PS	PS	PS	PS	PS	PS	PS
4_23528605	4	23528605	PS	PS	PS	PS	PS	PS	PS	PS	PS	PS	TRI	PS	PS	PS	PS	PS	PS	PS	PS	PS	PS	PS	PS	PS	PS	PS	PS	PS	PS	PS
4_23670776	4	23670776	PS	PS	PS	PS	PS	PS	PS	PS	PS	PS	TRI	PS	PS	PS	PS	PS	PS	PS	PS	PS	PS	PS	PS	PS	PS	PS	PS	PS	PS	PS
4_23787915	4	23787915	PS	PS	PS	PS	PS	PS	PS	PS	PS	PS	TRI	PS	PS	PS	PS	PS	PS	PS	PS	PS	PS	PS	PS	PS	PS	PS	PS	PS	PS	PS
4_24017099	4	24017099	PS	PS	PS	PS	PS	PS	PS	PS	PS	PS	TRI	PS	PS	PS	PS	PS	PS	PS	PS	PS	PS	PS	PS	PS	PS	PS	PS	PS	PS	PS
4_24099376	4	24099376	PS	PS	PS	PS	PS	PS	PS	PS	PS	PS	TRI	PS	PS	PS	PS	PS	PS	PS	PS	PS	PS	PS	PS	PS	PS	PS	PS	PS	PS	PS
4_24960427	4	24960427	PS	PS	PS	PS	PS	PS	PS	PS	PS	PS	TRI	PS	PS	PS	PS	PS	PS	PS	PS	PS	PS	PS	PS	PS	PS	PS	PS	PS	PS	PS
4_25106816	4	25106816	PS	PS	PS	PS	PS	PS	PS	PS	PS	PS	TRI	PS	PS	PS	PS	PS	PS	PS	PS	PS	PS	PS	PS	PS	PS	PS	PS	PS	PS	PS
4_25954395	4	25954395	PS	PS	PS	PS	PS	PS	PS	PS	PS	PS	TRI	PS	PS	PS	PS	PS	PS	PS	PS	PS	PS	PS	PS	PS	PS	PS	PS	PS	PS	PS
4_26293118	4	26293118	PS	PS	PS	PS	PS	PS	PS	PS	PS	PS	TRI	PS	PS	PS	PS	PS	PS	PS	PS	PS	PS	PS	PS	PS	PS	PS	PS	PS	PS	PS
4_26349461	4	26349461	PS	PS	PS	PS	PS	PS	PS	PS	PS	PS	TRI	PS	PS	PS	PS	PS	PS	PS	PS	PS	PS	PS	PS	PS	PS	PS	PS	PS	PS	PS
4_26681127	4	26681127	PS	PS	PS	PS	PS	PS	PS	PS	PS	PS	TRI	PS	PS	PS	PS	PS	PS	PS	PS	PS	PS	PS	PS	PS	PS	PS	PS	PS	PS	PS
4_26787599	4	26787599	PS	PS	PS	PS	PS	PS	PS	PS	PS	PS	TRI	PS	PS	PS	PS	PS	PS	PS	PS	PS	PS	PS	PS	PS	PS	PS	PS	PS	PS	PS
4_26846866	4	26846866	PS	PS	PS	PS	PS	PS	PS	PS	PS	PS	TRI	PS	PS	PS	PS	PS	PS	PS	PS	PS	PS	PS	PS	PS	PS	PS	PS	PS	PS	PS
4_27236588	4	27236588	PS	PS	PS	PS	PS	PS	PS	PS	PS	PS	TRI	PS	PS	PS	PS	PS	PS	PS	PS	PS	PS	PS	PS	PS	PS	PS	PS	PS	PS	PS
4_27247033	4	27247033	PS	PS	PS	PS	PS	PS	PS	PS	PS	PS	TRI	PS	PS	PS	PS	PS	PS	PS	PS	PS	PS	PS	PS	PS	PS	PS	PS	PS	PS	PS
4_27638795	4	27638795	PS	PS	PS	PS	PS	PS	PS	PS	PS	PS	TRI	PS	PS	PS	PS	PS	PS	PS	PS	PS	PS	PS	PS	PS	PS	PS	PS	PS	PS	PS
4_27753393	4	27753393	PS	PS	PS	PS	PS	PS	PS	PS	PS	PS	TRI	PS	PS	PS	PS	PS	PS	PS	PS	PS	PS	PS	PS	PS	PS	PS	PS	PS	PS	PS
4_27772101	4	27772101	PS	PS	PS	PS	PS	PS	PS	PS	PS	PS	TRI	PS	PS	PS	PS	PS	PS	PS	PS	PS	PS	PS	PS	PS	PS	PS	PS	PS	PS	PS
4_27905846	4	27905846	PS	PS	PS	PS	PS	PS	PS	PS	PS	PS	TRI	PS	PS	PS	PS	PS	PS	PS	PS	PS	PS	PS	PS	PS	PS	PS	PS	PS	PS	PS
4_27954561	4	27954561	PS	PS	PS	PS	PS	PS	PS	PS	PS	PS	TRI	PS	PS	PS	PS	PS	PS	PS	PS	PS	PS	PS	PS	PS	PS	PS	PS	PS	PS	PS
4_28229184	4	28229184	PS	PS	PS	PS	PS	PS	PS	PS	PS	PS	TRI	PS	PS	PS	PS	PS	PS	PS	PS	PS	PS	PS	PS	PS	PS	PS	PS	PS	PS	PS
4_28467624	4	28467624	PS	PS	PS	PS	PS	PS	PS	PS	PS	PS	TRI	PS	PS	PS	PS	PS	PS	PS	PS	PS	PS	PS	PS	PS	PS	PS	PS	PS	PS	PS
4_28477977	4	28477977	PS	PS	PS	PS	PS	PS	PS	PS	PS	PS	TRI	PS	PS	PS	PS	PS	PS	PS	PS	PS	PS	PS	PS	PS	PS	PS	PS	PS	PS	PS
4_28487817	4	28487817	PS	PS	PS	PS	PS	PS	PS	PS	PS	PS	TRI	PS	PS	PS	PS	PS	PS	PS	PS	PS	PS	PS	PS	PS	PS	PS	PS	PS	PS	PS
4_28502421	4	28502421	PS	PS	PS	PS	PS	PS	PS	PS	PS	PS	TRI	PS	PS	PS	PS	PS	PS	PS	PS	PS	PS	PS	PS	PS	PS	PS	PS	PS	PS	PS
4_28529428	4	28529428	PS	PS	PS	PS	PS	PS	PS	PS	PS	PS	TRI	PS	PS	PS	PS	PS	PS	PS	PS	PS	PS	PS	PS	PS	PS	PS	PS	PS	PS	PS
4_28545847	4	28545847	PS	PS	PS	PS	PS	PS	PS	PS	PS	PS	TRI	PS	PS	PS	PS	PS	PS	PS	PS	PS	PS	PS	PS	PS	PS	PS	PS	PS	PS	PS
4_28545972	4	28545972	PS	PS	PS	PS	PS	PS	PS	PS	PS	PS	TRI	PS	PS	PS	PS	PS	PS	PS	PS	PS	PS	PS	PS	PS	PS	PS	PS	PS	PS	PS
4_28555345	4	28555345	PS	PS	PS	PS	PS	PS	PS	PS	PS	PS	TRI	PS	PS	PS	PS	PS	PS	PS	PS	PS	PS	PS	PS	PS	PS	PS	PS	PS	PS	PS
4_28650271	4	28650271	PS	PS	PS	PS	PS	PS	PS	PS	PS	PS	TRI	PS	PS	PS	PS	PS	PS	PS	PS	PS	PS	PS	PS	PS	PS	PS	PS	PS	PS	PS
4_28892182	4	28892182	PS	PS	PS	PS	PS	PS	PS	PS	PS	PS	TRI	PS	PS	PS	PS	PS	PS	PS	PS	PS	PS	PS	PS	PS	PS	PS	PS	PS	PS	PS
4_28929619	4	28929619	PS	PS	PS	PS	PS	PS	PS	PS	PS	PS	TRI	PS	PS	PS	PS	PS	PS	PS	PS	PS	PS	PS	PS	PS	PS	PS	PS	PS	PS	PS
4_28940840	4	28940840	PS	PS	PS	PS	PS	PS	PS	PS	PS	PS	TRI	PS	PS	PS	PS	PS	PS	PS	PS	PS	PS	PS	PS	PS	PS	PS	PS	PS	PS	PS
4_29040173	4	29040173	PS	PS	PS	PS	PS	PS	PS	PS	PS	PS	TRI	PS	PS	PS	PS	PS	PS	PS	PS	PS	PS	PS	PS	PS	PS	PS	PS	PS	PS	PS
4_29201512	4	29201512	PS	PS	PS	PS	PS	PS	PS	PS	PS	PS	TRI	PS	PS	PS	PS	PS	PS	PS	PS	PS	PS	PS	PS	PS	PS	PS	PS	PS	PS	PS
4_29210296	4	29210296	PS	PS	PS	PS	PS	PS	PS	PS	PS	PS	TRI	PS	PS	PS	PS	PS	PS	PS	PS	PS	PS	PS	PS	PS	PS	PS	PS	PS	PS	PS
4_29228178	4	29228178	PS	PS	PS	PS	PS	PS	PS	PS	PS	PS	TRI	PS	PS	PS	PS	PS	PS	PS	PS	PS	PS	PS	PS	PS	PS	PS	PS	PS	PS	PS
4_29328381	4	29328381	PS	PS	PS	PS	PS	PS	PS	PS	PS	PS	TRI	PS	PS	PS	PS	PS	PS	PS	PS	PS	PS	PS	PS	PS	PS	PS	PS	PS	PS	PS
4_29347779	4	29347779	PS	PS	PS	PS	PS	PS	PS	PS	PS	PS	TRI	PS	PS	PS	PS	PS	PS	PS	PS	PS	PS	PS	PS	PS	PS	PS	PS	PS	PS	PS
4_29416312	4	29416312	PS	PS	PS	PS	PS	PS	PS	PS	PS	PS	TRI	PS	PS	PS	PS	PS	PS	PS	PS	PS	PS	PS	PS	PS	PS	PS	PS	PS	PS	PS
4_29416640	4	29416640	PS	PS	PS	PS	PS	PS	PS	PS	PS	PS	TRI	PS	PS	PS	PS	PS	PS	PS	PS	PS	PS	PS	PS	PS	PS	PS	PS	PS	PS	PS
4_29443736	4	29443736	PS	PS	PS	PS	PS	PS	PS	PS	PS	PS	TRI	PS	PS	PS	PS	PS	PS	PS	PS	PS	PS	PS	PS	PS	PS	PS	PS	PS	PS	PS
4_29579298	4	29579298	PS	PS	PS	PS	PS	PS	PS	PS	PS	PS	TRI	TRI	PS	PS	PS	PS	PS	PS	PS	PS	PS	PS	PS	PS	PS	PS	PS	PS	PS	PS
4_29752617	4	29752617	PS	PS	PS	PS	PS	PS	PS	PS	PS	PS	TRI	TRI	PS	PS	PS	PS	PS	PS	PS	PS	PS	PS	PS	PS	PS	PS	PS	PS	PS	PS
4_29997342	4	29997342	PS	PS	PS	PS	PS	PS	PS	PS	PS	PS	PS	TRI	PS	PS	PS	PS	PS	PS	PS	PS	PS	PS	PS	PS	PS	PS	PS	PS	PS	PS
4_30408596	4	30408596	PS	PS	PS	PS	PS	PS	PS	PS	PS	PS	PS	TRI	PS	PS	PS	PS	PS	PS	PS	PS	PS	PS	PS	PS	PS	PS	PS	PS	PS	PS
4_30429769	4	30429769	PS	PS	PS	PS	PS	PS	PS	PS	PS	PS	PS	TRI	PS	PS	PS	PS	PS	PS	PS	PS	PS	PS	PS	PS	PS	PS	PS	PS	PS	PS
4_30506808	4	30506808	PS	PS	PS	PS	PS	PS	PS	PS	PS	PS	PS	TRI	PS	PS	PS	PS	PS	PS	PS	PS	PS	PS	PS	PS	PS	PS	PS	PS	PS	PS
4_30680176	4	30680176	PS	PS	PS	PS	PS	PS	PS	PS	PS	PS	PS	TRI	PS	PS	PS	PS	PS	PS	PS	PS	PS	PS	PS	PS	PS	PS	PS	PS	PS	PS
4_30868975	4	30868975	PS	PS	PS	PS	PS	PS	PS	PS	PS	PS	PS	TRI	PS	PS	PS	PS	PS	PS	PS	PS	PS	PS	PS	PS	PS	PS	PS	PS	PS	PS
4_30905510	4	30905510	PS	PS	PS	PS	PS	PS	PS	PS	PS	PS	PS	TRI	PS	PS	PS	PS	PS	PS	PS	PS	PS	PS	PS	PS	PS	PS	PS	PS	PS	PS
4_31006401	4	31006401	PS	PS	PS	PS	PS	PS	PS	PS	PS	PS	PS	TRI	PS	PS	PS	PS	PS	PS	PS	PS	PS	PS	PS	PS	PS	PS	PS	PS	PS	PS
4_31109668	4	31109668	PS	PS	PS	PS	PS	PS	PS	PS	PS	PS	PS	TRI	PS	PS	PS	PS	PS	PS	PS	PS	PS	PS	PS	PS	PS	PS	PS	PS	PS	PS
4_31148885	4	31148885	PS	PS	PS	PS	PS	PS	PS	PS	PS	PS	PS	TRI	PS	PS	PS	PS	PS	PS	PS	PS	PS	PS	PS	PS	PS	PS	PS	PS	PS	PS
4_31207873	4	31207873	PS	PS	PS	PS	PS	PS	PS	PS	PS	PS	PS	TRI	PS	PS	PS	PS	PS	PS	PS	PS	PS	PS	PS	PS	PS	PS	PS	PS	PS	PS
4_31251546	4	31251546	PS	PS	PS	PS	PS	PS	PS	PS	PS	PS	PS	TRI	PS	PS	PS	PS	PS	PS	PS	PS	PS	PS	PS	PS	PS	PS	PS	PS	PS	PS
4_31347851	4	31347851	PS	PS	PS	PS	PS	PS	PS	PS	PS	PS	PS	TRI	PS	PS	PS	PS	PS	PS	PS	PS	PS	PS	PS	PS	PS	PS	PS	PS	PS	PS
4_31444400	4	31444400	PS	PS	PS	PS	PS	PS	PS	PS	PS	PS	PS	TRI	PS	PS	PS	PS	PS	PS	PS	PS	PS	PS	PS	PS	PS	PS	PS	PS	PS	PS
4_31828933	4	31828933	PS	PS	PS	PS	PS	PS	PS	PS	PS	PS	PS	TRI	PS	PS	PS	PS	PS	PS	PS	PS	PS	PS	PS	PS	PS	PS	PS	PS	PS	PS
4_31841889	4	31841889	PS	PS	PS	PS	PS	PS	PS	PS	PS	PS	PS	TRI	PS	PS	PS	PS	PS	PS	PS	PS	PS	PS	PS	PS	PS	PS	PS	PS	PS	PS
4_31916713	4	31916713	PS	PS	PS	PS	PS	PS	PS	PS	PS	PS	PS	TRI	PS	PS	PS	PS	PS	PS	PS	PS	PS	PS	PS	PS	PS	PS	PS	PS	PS	PS
4_31916912	4	31916912	PS	PS	PS	PS	PS	PS	PS	PS	PS	PS	PS	TRI	PS	PS	PS	PS	PS	PS	PS	PS	PS	PS	PS	PS	PS	PS	PS	PS	PS	PS
4_31929234	4	31929234	PS	PS	PS	PS	PS	PS	PS	PS	PS	PS	PS	TRI	PS	PS	PS	PS	PS	PS	PS	PS	PS	PS	PS	PS	PS	PS	PS	PS	PS	PS
4_31950041	4	31950041	PS	PS	PS	PS	PS	PS	PS	PS	PS	PS	PS	TRI	PS	PS	PS	PS	PS	PS	PS	PS	PS	PS	PS	PS	PS	PS	PS	PS	PS	PS
4_31977192	4	31977192	PS	PS	PS	PS	PS	PS	PS	PS	PS	PS	PS	TRI	PS	PS	PS	PS	PS	PS	PS	PS	PS	PS	PS	PS	PS	PS	PS	PS	PS	PS
4_31977349	4	31977349	PS	PS	PS	PS	PS	PS	PS	PS	PS	PS	PS	TRI	PS	PS	PS	PS	PS	PS	PS	PS	PS	PS	PS	PS	PS	PS	PS	PS	PS	PS
4_32095456	4	32095456	PS	PS	PS	PS	PS	PS	PS	PS	PS	PS	PS	TRI	PS	PS	PS	PS	PS	PS	PS	PS	PS	PS	PS	PS	PS	PS	PS	PS	PS	PS
4_32102408	4	32102408	PS	PS	PS	PS	PS	PS	PS	PS	PS	PS	PS	TRI	PS	PS	PS	PS	PS	PS	PS	PS	PS	PS	PS	PS	PS	PS	PS	PS	PS	PS
4_32146333	4	32146333	PS	PS	PS	PS	PS	PS	PS	PS	PS	PS	PS	TRI	PS	PS	PS	PS	PS	PS	PS	PS	PS	PS	PS	PS	PS	PS	PS	PS	PS	PS
4_32205760	4	32205760	PS	PS	PS	PS	PS	PS	PS	PS	PS	PS	PS	TRI	PS	PS	PS	PS	PS	PS	PS	PS	PS	PS	PS	PS	PS	PS	PS	PS	PS	PS
4_32223477	4	32223477	PS	PS	PS	PS	PS	PS	PS	PS	PS	PS	PS	TRI	PS	PS	PS	PS	PS	PS	PS	PS	PS	PS	PS	PS	PS	PS	PS	PS	PS	PS
4_32439150	4	32439150	PS	PS	PS	PS	PS	PS	PS	PS	PS	PS	PS	TRI	PS	PS	PS	PS	PS	PS	PS	PS	PS	PS	PS	PS	PS	PS	PS	PS	PS	PS
4_32479163	4	32479163	PS	PS	PS	PS	PS	PS	PS	PS	PS	PS	PS	TRI	PS	PS	PS	PS	PS	PS	PS	PS	PS	PS	PS	PS	PS	PS	PS	PS	PS	PS
4_32497701	4	32497701	PS	PS	PS	PS	PS	PS	PS	PS	PS	PS	PS	TRI	PS	PS	PS	PS	PS	PS	PS	PS	PS	PS	PS	PS	PS	PS	PS	PS	PS	PS
4_32521337	4	32521337	PS	PS	PS	PS	PS	PS	PS	PS	PS	PS	PS	TRI	PS	PS	PS	PS	PS	PS	PS	PS	PS	PS	PS	PS	PS	PS	PS	PS	PS	PS
4_32645099	4	32645099	PS	PS	PS	PS	PS	PS	PS	PS	PS	PS	PS	TRI	PS	PS	PS	PS	PS	PS	PS	PS	PS	PS	PS	PS	PS	PS	PS	PS	PS	PS
4_32659974	4	32659974	PS	PS	PS	PS	PS	PS	PS	PS	PS	PS	PS	TRI	PS	PS	PS	PS	PS	PS	PS	PS	PS	PS	PS	PS	PS	PS	PS	PS	PS	PS
4_32684514	4	32684514	PS	PS	PS	PS	PS	PS	PS	PS	PS	PS	PS	TRI	PS	PS	PS	PS	PS	PS	PS	PS	PS	PS	PS	PS	PS	PS	PS	PS	PS	PS
4_32715294	4	32715294	PS	PS	PS	PS	PS	PS	PS	PS	PS	PS	PS	TRI	PS	PS	PS	PS	PS	PS	PS	PS	PS	PS	PS	PS	PS	PS	PS	PS	PS	PS
4_32734709	4	32734709	PS	PS	PS	PS	PS	PS	PS	PS	PS	PS	PS	TRI	PS	PS	PS	PS	PS	PS	PS	PS	PS	PS	PS	PS	PS	PS	PS	PS	PS	PS
4_32751522	4	32751522	PS	PS	PS	PS	PS	PS	PS	PS	PS	PS	PS	PS	PS	PS	PS	PS	PS	PS	PS	PS	PS	PS	PS	PS	PS	PS	PS	PS	PS	PS
4_32758932	4	32758932	PS	PS	PS	PS	PS	PS	PS	PS	PS	PS	PS	PS	PS	PS	PS	PS	PS	PS	PS	PS	PS	PS	PS	PS	PS	PS	PS	PS	PS	PS
4_32834144	4	32834144	PS	PS	PS	PS	PS	PS	PS	PS	PS	PS	PS	PS	PS	PS	PS	PS	PS	PS	PS	PS	PS	PS	PS	PS	PS	PS	PS	PS	PS	PS
4_32862284	4	32862284	PS	PS	PS	PS	PS	PS	PS	PS	PS	PS	PS	PS	PS	PS	PS	PS	PS	PS	PS	PS	PS	PS	PS	PS	PS	PS	PS	PS	PS	PS
4_32878945	4	32878945	PS	PS	PS	PS	PS	PS	PS	PS	PS	PS	PS	PS	PS	PS	PS	PS	PS	PS	PS	PS	PS	PS	PS	PS	PS	PS	PS	PS	PS	PS
4_32890615	4	32890615	PS	PS	PS	PS	PS	PS	PS	PS	PS	PS	PS	PS	PS	PS	PS	PS	PS	PS	PS	PS	PS	PS	PS	PS	PS	PS	PS	PS	PS	PS
4_32890727	4	32890727	PS	PS	PS	PS	PS	PS	PS	PS	PS	PS	PS	PS	PS	PS	PS	PS	PS	PS	PS	PS	PS	PS	PS	PS	PS	PS	PS	PS	PS	PS
4_32891924	4	32891924	PS	PS	PS	PS	PS	PS	PS	PS	PS	PS	PS	PS	PS	PS	PS	PS	PS	PS	PS	PS	PS	PS	PS	PS	PS	PS	PS	PS	PS	PS
4_32925544	4	32925544	PS	PS	PS	PS	PS	PS	PS	PS	PS	PS	PS	PS	PS	PS	PS	PS	PS	PS	PS	PS	PS	PS	PS	PS	PS	PS	PS	PS	PS	PS
4_33018482	4	33018482	PS	PS	PS	PS	PS	PS	PS	PS	PS	PS	PS	PS	PS	PS	PS	PS	PS	PS	PS	PS	PS	PS	PS	PS	PS	PS	PS	PS	PS	PS
4_33082477	4	33082477	PS	PS	PS	PS	PS	PS	PS	PS	PS	PS	PS	PS	PS	PS	PS	PS	PS	PS	PS	PS	PS	PS	PS	PS	PS	PS	PS	PS	PS	PS
4_33090922	4	33090922	PS	PS	PS	PS	PS	PS	PS	PS	PS	PS	PS	PS	PS	PS	PS	PS	PS	PS	PS	PS	PS	PS	PS	PS	PS	PS	PS	PS	PS	PS
5_23894	5	23894	PS	PS	PS	PS	PS	PS	PS	PS	PS	PS	PS	PS	PS	PS	PS	PS	PS	PS	PS	PS	PS	PS	PS	PS	PS	PS	PS	PS	PS	PS
5_211835	5	211835	PS	PS	PS	PS	PS	PS	PS	PS	PS	PS	PS	PS	PS	PS	PS	PS	PS	PS	PS	PS	PS	PS	PS	PS	PS	PS	PS	PS	PS	PS
5_324448	5	324448	PS	PS	PS	PS	PS	PS	PS	PS	PS	PS	PS	PS	PS	PS	PS	PS	PS	PS	PS	PS	PS	PS	PS	PS	PS	PS	PS	PS	PS	PS
5_380548	5	380548	PS	PS	PS	PS	PS	PS	PS	PS	PS	PS	PS	PS	PS	PS	PS	PS	PS	PS	PS	PS	PS	PS	PS	PS	PS	PS	PS	PS	PS	PS
5_576351	5	576351	PS	PS	PS	PS	PS	PS	PS	PS	PS	PS	PS	PS	PS	PS	PS	PS	PS	PS	PS	PS	PS	PS	PS	PS	PS	PS	PS	PS	PS	PS
5_683991	5	683991	PS	PS	PS	PS	PS	PS	PS	PS	PS	PS	PS	PS	TRI	PS	PS	PS	PS	PS	PS	PS	PS	PS	PS	PS	PS	PS	PS	PS	PS	PS
5_690755	5	690755	PS	PS	PS	PS	PS	PS	PS	PS	PS	PS	PS	PS	TRI	PS	PS	PS	PS	PS	PS	PS	PS	PS	PS	PS	PS	PS	PS	PS	PS	PS
5_1057534	5	1057534	PS	PS	PS	PS	PS	PS	PS	PS	PS	PS	PS	PS	TRI	PS	PS	PS	PS	PS	PS	PS	PS	PS	PS	PS	PS	PS	PS	PS	PS	PS
5_1100890	5	1100890	PS	PS	PS	PS	PS	PS	PS	PS	PS	PS	PS	PS	TRI	PS	PS	PS	PS	PS	PS	PS	PS	PS	PS	PS	PS	PS	PS	PS	PS	PS
5_1187563	5	1187563	PS	PS	PS	PS	PS	PS	PS	PS	PS	PS	PS	PS	TRI	PS	PS	PS	PS	PS	PS	PS	PS	PS	PS	PS	PS	PS	PS	PS	PS	PS
5_1204452	5	1204452	PS	PS	PS	PS	PS	PS	PS	PS	PS	PS	PS	PS	TRI	PS	PS	PS	PS	PS	PS	PS	PS	PS	PS	PS	PS	PS	PS	PS	PS	PS
5_1205987	5	1205987	PS	PS	PS	PS	PS	PS	PS	PS	PS	PS	PS	PS	TRI	PS	PS	PS	PS	PS	PS	PS	PS	PS	PS	PS	PS	PS	PS	PS	PS	PS
5_1210352	5	1210352	PS	PS	PS	PS	PS	PS	PS	PS	PS	PS	PS	PS	TRI	PS	PS	PS	PS	PS	PS	PS	PS	PS	PS	PS	PS	PS	PS	PS	PS	PS
5_1221268	5	1221268	PS	PS	PS	PS	PS	PS	PS	PS	PS	PS	PS	PS	TRI	PS	PS	PS	PS	PS	PS	PS	PS	PS	PS	PS	PS	PS	PS	PS	PS	PS
5_1230525	5	1230525	PS	PS	PS	PS	PS	PS	PS	PS	PS	PS	PS	PS	TRI	PS	PS	PS	PS	PS	PS	PS	PS	PS	PS	PS	PS	PS	PS	PS	PS	PS
5_1302201	5	1302201	PS	PS	PS	PS	PS	PS	PS	PS	PS	PS	PS	PS	TRI	PS	PS	PS	PS	PS	PS	PS	PS	PS	PS	PS	PS	PS	PS	PS	PS	PS
5_1340835	5	1340835	PS	PS	PS	PS	PS	PS	PS	PS	PS	PS	PS	PS	TRI	PS	PS	PS	PS	PS	PS	PS	PS	PS	PS	PS	PS	PS	PS	PS	PS	PS
5_1432542	5	1432542	PS	PS	PS	PS	PS	PS	PS	PS	PS	PS	PS	PS	TRI	PS	PS	PS	PS	PS	PS	PS	PS	PS	PS	PS	PS	PS	PS	PS	PS	PS
5_1626117	5	1626117	PS	PS	PS	PS	PS	PS	PS	PS	PS	PS	PS	PS	TRI	PS	PS	PS	PS	PS	PS	PS	PS	PS	PS	PS	PS	PS	PS	PS	PS	PS
5_1831800	5	1831800	PS	PS	PS	PS	PS	PS	PS	PS	PS	PS	PS	PS	TRI	PS	PS	PS	PS	PS	PS	PS	PS	PS	PS	PS	PS	PS	PS	PS	PS	PS
5_1899423	5	1899423	PS	PS	PS	PS	PS	PS	PS	PS	PS	PS	PS	PS	TRI	PS	PS	PS	PS	PS	PS	PS	PS	PS	PS	PS	PS	PS	PS	PS	PS	PS
5_1906514	5	1906514	PS	PS	PS	PS	PS	PS	PS	PS	PS	PS	PS	PS	TRI	PS	PS	PS	PS	PS	PS	PS	PS	PS	PS	PS	PS	PS	PS	PS	PS	PS
5_1957110	5	1957110	PS	PS	PS	PS	PS	PS	PS	PS	PS	PS	PS	PS	TRI	PS	PS	PS	PS	PS	PS	PS	PS	PS	PS	PS	PS	PS	PS	PS	PS	PS
5_2077480	5	2077480	PS	PS	PS	PS	PS	PS	PS	PS	PS	PS	PS	PS	TRI	PS	PS	PS	PS	PS	PS	PS	PS	PS	PS	PS	PS	PS	PS	PS	PS	PS
5_2103264	5	2103264	PS	PS	PS	PS	PS	PS	PS	PS	PS	PS	PS	PS	TRI	PS	PS	PS	PS	PS	PS	PS	PS	PS	PS	PS	PS	PS	PS	PS	PS	PS
5_2208543	5	2208543	PS	PS	PS	PS	PS	PS	PS	PS	PS	PS	PS	PS	TRI	PS	PS	PS	PS	PS	PS	PS	PS	PS	PS	PS	PS	PS	PS	PS	PS	PS
5_2209517	5	2209517	PS	PS	PS	PS	PS	PS	PS	PS	PS	PS	PS	PS	TRI	PS	PS	PS	PS	PS	PS	PS	PS	PS	PS	PS	PS	PS	PS	PS	PS	PS
5_2233008	5	2233008	PS	PS	PS	PS	PS	PS	PS	PS	PS	PS	PS	PS	TRI	PS	PS	PS	PS	PS	PS	PS	PS	PS	PS	PS	PS	PS	PS	PS	PS	PS
5_2282430	5	2282430	PS	PS	PS	PS	PS	PS	PS	PS	PS	PS	PS	PS	TRI	PS	PS	PS	PS	PS	PS	PS	PS	PS	PS	PS	PS	PS	PS	PS	PS	PS
5_2332275	5	2332275	PS	PS	PS	PS	PS	PS	PS	PS	PS	PS	PS	PS	TRI	PS	PS	PS	PS	PS	PS	PS	PS	PS	PS	PS	PS	PS	PS	PS	PS	PS
5_2398882	5	2398882	PS	PS	PS	PS	PS	PS	PS	PS	PS	PS	PS	PS	TRI	PS	PS	PS	PS	PS	PS	PS	PS	PS	PS	PS	PS	PS	PS	PS	PS	PS
5_2907117	5	2907117	PS	PS	PS	PS	PS	PS	PS	PS	PS	PS	PS	PS	PS	PS	PS	PS	PS	PS	PS	PS	PS	PS	PS	PS	PS	PS	PS	PS	PS	PS
5_2907524	5	2907524	PS	PS	PS	PS	PS	PS	PS	PS	PS	PS	PS	PS	PS	PS	PS	PS	PS	PS	PS	PS	PS	PS	PS	PS	PS	PS	PS	PS	PS	PS
5_2930926	5	2930926	PS	PS	PS	PS	PS	PS	PS	PS	PS	PS	PS	PS	PS	PS	PS	PS	PS	PS	PS	PS	PS	PS	PS	PS	PS	PS	PS	PS	PS	PS
5_3045429	5	3045429	PS	PS	PS	PS	PS	PS	PS	PS	PS	PS	PS	PS	PS	PS	PS	PS	PS	PS	PS	PS	PS	PS	PS	PS	PS	PS	PS	PS	PS	PS
5_3193559	5	3193559	PS	PS	PS	PS	PS	PS	PS	PS	PS	PS	PS	PS	PS	PS	TRI	PS	PS	PS	PS	PS	PS	PS	PS	PS	PS	PS	PS	PS	PS	PS
5_3220255	5	3220255	PS	PS	PS	PS	PS	PS	PS	PS	PS	PS	PS	PS	PS	PS	TRI	PS	PS	PS	PS	PS	PS	PS	PS	PS	PS	PS	PS	PS	PS	PS
5_3241180	5	3241180	PS	PS	PS	PS	PS	PS	PS	PS	PS	PS	PS	PS	PS	PS	TRI	PS	PS	PS	PS	PS	PS	PS	PS	PS	PS	PS	PS	PS	PS	PS
5_3252027	5	3252027	PS	PS	PS	PS	PS	PS	PS	PS	PS	PS	PS	PS	PS	PS	TRI	PS	PS	PS	PS	PS	PS	PS	PS	PS	PS	PS	PS	PS	PS	PS
5_3486251	5	3486251	PS	PS	PS	PS	PS	PS	PS	PS	PS	PS	PS	PS	PS	PS	TRI	PS	PS	PS	PS	PS	PS	PS	PS	PS	PS	PS	PS	PS	PS	PS
5_3699919	5	3699919	PS	PS	PS	PS	PS	PS	PS	PS	PS	PS	PS	PS	PS	PS	TRI	PS	PS	PS	PS	PS	PS	PS	PS	PS	PS	PS	PS	PS	PS	PS
5_3742115	5	3742115	PS	PS	PS	PS	PS	PS	PS	PS	PS	PS	PS	PS	PS	PS	TRI	PS	PS	PS	PS	PS	PS	PS	PS	PS	PS	PS	PS	PS	PS	PS
5_4268396	5	4268396	PS	PS	PS	PS	PS	PS	PS	PS	PS	PS	PS	PS	PS	PS	PS	PS	PS	PS	PS	PS	PS	PS	PS	PS	PS	PS	PS	PS	PS	PS
5_4410759	5	4410759	PS	PS	PS	PS	PS	PS	PS	PS	PS	PS	PS	PS	PS	TRI	PS	PS	PS	PS	PS	PS	PS	PS	PS	PS	PS	PS	PS	PS	PS	PS
5_5126649	5	5126649	PS	PS	PS	PS	PS	PS	PS	PS	PS	PS	PS	PS	PS	TRI	PS	PS	PS	PS	PS	PS	PS	PS	PS	PS	PS	PS	PS	PS	PS	PS
5_5174732	5	5174732	PS	PS	PS	PS	PS	PS	PS	PS	PS	PS	PS	PS	PS	TRI	PS	PS	PS	PS	PS	PS	PS	PS	PS	PS	PS	PS	PS	PS	PS	PS
5_5174933	5	5174933	PS	PS	PS	PS	PS	PS	PS	PS	PS	PS	PS	PS	PS	TRI	PS	PS	PS	PS	PS	PS	PS	PS	PS	PS	PS	PS	PS	PS	PS	PS
5_5175139	5	5175139	PS	PS	PS	PS	PS	PS	PS	PS	PS	PS	PS	PS	PS	TRI	PS	PS	PS	PS	PS	PS	PS	PS	PS	PS	PS	PS	PS	PS	PS	PS
5_5184443	5	5184443	PS	PS	PS	PS	PS	PS	PS	PS	PS	PS	PS	PS	PS	TRI	PS	PS	PS	PS	PS	PS	PS	PS	PS	PS	PS	PS	PS	PS	PS	PS
5_5826141	5	5826141	PS	PS	PS	PS	PS	PS	PS	PS	PS	PS	PS	PS	PS	TRI	PS	PS	PS	PS	PS	PS	PS	PS	PS	PS	PS	PS	PS	PS	PS	PS
5_6502819	5	6502819	PS	PS	PS	PS	PS	PS	PS	PS	PS	PS	PS	PS	PS	TRI	PS	PS	PS	PS	PS	PS	PS	PS	PS	PS	PS	PS	PS	PS	PS	PS
5_6587611	5	6587611	PS	PS	PS	PS	PS	PS	PS	PS	PS	PS	PS	PS	PS	TRI	PS	PS	PS	PS	PS	PS	PS	PS	PS	PS	PS	PS	PS	PS	PS	PS
5_6886790	5	6886790	PS	PS	PS	PS	PS	PS	PS	PS	PS	PS	PS	PS	PS	TRI	PS	PS	PS	PS	PS	PS	PS	PS	PS	PS	PS	PS	PS	PS	PS	PS
5_7181259	5	7181259	PS	PS	PS	PS	PS	PS	PS	PS	PS	PS	PS	PS	PS	TRI	PS	PS	PS	PS	PS	PS	PS	PS	PS	PS	PS	PS	PS	PS	PS	PS
5_7443760	5	7443760	PS	PS	PS	PS	PS	PS	PS	PS	PS	PS	PS	PS	PS	TRI	PS	PS	PS	PS	PS	PS	PS	PS	PS	PS	PS	PS	PS	PS	PS	PS
5_7585177	5	7585177	PS	PS	PS	PS	PS	PS	PS	PS	PS	PS	PS	PS	PS	TRI	PS	PS	PS	PS	PS	PS	PS	PS	PS	PS	PS	PS	PS	PS	PS	PS
5_7601971	5	7601971	PS	PS	PS	PS	PS	PS	PS	PS	PS	PS	PS	PS	PS	TRI	PS	PS	PS	PS	PS	PS	PS	PS	PS	PS	PS	PS	PS	PS	PS	PS
5_7609525	5	7609525	PS	PS	PS	PS	PS	PS	PS	PS	PS	PS	PS	PS	PS	TRI	PS	PS	PS	PS	PS	PS	PS	PS	PS	PS	PS	PS	PS	PS	PS	PS
5_7611536	5	7611536	PS	PS	PS	PS	PS	PS	PS	PS	PS	PS	PS	PS	PS	TRI	PS	PS	PS	PS	PS	PS	PS	PS	PS	PS	PS	PS	PS	PS	PS	PS
5_7661580	5	7661580	PS	PS	PS	PS	PS	PS	PS	PS	PS	PS	PS	PS	PS	TRI	PS	PS	PS	PS	PS	PS	PS	PS	PS	PS	PS	PS	PS	PS	PS	PS
5_7886032	5	7886032	PS	PS	PS	PS	PS	PS	PS	PS	PS	PS	PS	PS	PS	TRI	PS	PS	PS	PS	PS	PS	PS	PS	PS	PS	PS	PS	PS	PS	PS	PS
5_8031878	5	8031878	PS	PS	PS	PS	PS	PS	PS	PS	PS	PS	PS	PS	PS	TRI	PS	PS	PS	PS	PS	PS	PS	PS	PS	PS	PS	PS	PS	PS	PS	PS
5_8049926	5	8049926	PS	PS	PS	PS	PS	PS	PS	PS	PS	PS	PS	PS	PS	TRI	PS	PS	PS	PS	PS	PS	PS	PS	PS	PS	PS	PS	PS	PS	PS	PS
5_8224983	5	8224983	PS	PS	PS	PS	PS	PS	PS	PS	PS	PS	PS	PS	PS	TRI	PS	PS	PS	PS	PS	PS	PS	PS	PS	PS	PS	PS	PS	PS	PS	PS
5_8248269	5	8248269	PS	PS	PS	PS	PS	PS	PS	PS	PS	PS	PS	PS	PS	TRI	PS	PS	PS	PS	PS	PS	PS	PS	PS	PS	PS	PS	PS	PS	PS	PS
5_8286127	5	8286127	PS	PS	PS	PS	PS	PS	PS	PS	PS	PS	PS	PS	PS	TRI	PS	PS	PS	PS	PS	PS	PS	PS	PS	PS	PS	PS	PS	PS	PS	PS
5_8359842	5	8359842	PS	PS	PS	PS	PS	PS	PS	PS	PS	PS	PS	PS	PS	TRI	PS	PS	PS	PS	PS	PS	PS	PS	PS	PS	PS	PS	PS	PS	PS	PS
5_8523406	5	8523406	PS	PS	PS	PS	PS	PS	PS	PS	PS	PS	PS	PS	PS	TRI	PS	PS	PS	PS	PS	PS	PS	PS	PS	PS	PS	PS	PS	PS	PS	PS
5_8607939	5	8607939	PS	PS	PS	PS	PS	PS	PS	PS	PS	PS	PS	PS	PS	TRI	PS	PS	PS	PS	PS	PS	PS	PS	PS	PS	PS	PS	PS	PS	PS	PS
5_8608179	5	8608179	PS	PS	PS	PS	PS	PS	PS	PS	PS	PS	PS	PS	PS	TRI	PS	PS	PS	PS	PS	PS	PS	PS	PS	PS	PS	PS	PS	PS	PS	PS
5_8628377	5	8628377	PS	PS	PS	PS	PS	PS	PS	PS	PS	PS	PS	PS	PS	TRI	PS	PS	PS	PS	PS	PS	PS	PS	PS	PS	PS	PS	PS	PS	PS	PS
5_8630322	5	8630322	PS	PS	PS	PS	PS	PS	PS	PS	PS	PS	PS	PS	PS	TRI	PS	PS	PS	PS	PS	PS	PS	PS	PS	PS	PS	PS	PS	PS	PS	PS
5_8650454	5	8650454	PS	PS	PS	PS	PS	PS	PS	PS	PS	PS	PS	PS	PS	TRI	PS	PS	PS	PS	PS	PS	PS	PS	PS	PS	PS	PS	PS	PS	PS	PS
5_8656454	5	8656454	PS	PS	PS	PS	PS	PS	PS	PS	PS	PS	PS	PS	PS	TRI	PS	PS	PS	PS	PS	PS	PS	PS	PS	PS	PS	PS	PS	PS	PS	PS
5_8656612	5	8656612	PS	PS	PS	PS	PS	PS	PS	PS	PS	PS	PS	PS	PS	TRI	PS	PS	PS	PS	PS	PS	PS	PS	PS	PS	PS	PS	PS	PS	PS	PS
5_8693756	5	8693756	PS	PS	PS	PS	PS	PS	PS	PS	PS	PS	PS	PS	PS	TRI	PS	PS	PS	PS	PS	PS	PS	PS	PS	PS	PS	PS	PS	PS	PS	PS
5_8693899	5	8693899	PS	PS	PS	PS	PS	PS	PS	PS	PS	PS	PS	PS	PS	TRI	PS	PS	PS	PS	PS	PS	PS	PS	PS	PS	PS	PS	PS	PS	PS	PS
5_9147205	5	9147205	PS	PS	PS	PS	PS	PS	PS	PS	PS	PS	PS	PS	PS	TRI	PS	PS	PS	PS	PS	PS	PS	PS	PS	PS	PS	PS	PS	PS	PS	PS
5_9150079	5	9150079	PS	PS	PS	PS	PS	PS	PS	PS	PS	PS	PS	PS	PS	TRI	PS	PS	PS	PS	PS	PS	PS	PS	PS	PS	PS	PS	PS	PS	PS	PS
5_9150326	5	9150326	PS	PS	PS	PS	PS	PS	PS	PS	PS	PS	PS	PS	PS	TRI	PS	PS	PS	PS	PS	PS	PS	PS	PS	PS	PS	PS	PS	PS	PS	PS
5_9162552	5	9162552	PS	PS	PS	PS	PS	PS	PS	PS	PS	PS	PS	PS	PS	TRI	PS	PS	PS	PS	PS	PS	PS	PS	PS	PS	PS	PS	PS	PS	PS	PS
5_9215691	5	9215691	PS	PS	PS	PS	PS	PS	PS	PS	PS	PS	PS	PS	PS	TRI	PS	PS	PS	PS	PS	PS	PS	PS	PS	PS	PS	PS	PS	PS	PS	PS
5_9876830	5	9876830	PS	PS	PS	PS	PS	PS	PS	PS	PS	PS	PS	PS	PS	TRI	PS	PS	PS	PS	PS	PS	PS	PS	PS	PS	PS	PS	PS	PS	PS	PS
5_10453008	5	10453008	PS	PS	PS	PS	PS	PS	PS	PS	PS	PS	PS	PS	PS	TRI	PS	PS	PS	PS	PS	PS	PS	PS	PS	PS	PS	PS	PS	PS	PS	PS
5_12261792	5	12261792	PS	PS	PS	PS	PS	PS	PS	PS	PS	PS	PS	PS	PS	TRI	PS	PS	PS	PS	PS	PS	PS	PS	PS	PS	PS	PS	PS	PS	PS	PS
5_13017474	5	13017474	PS	PS	PS	PS	PS	PS	PS	PS	PS	PS	PS	PS	PS	TRI	PS	PS	PS	PS	PS	PS	PS	PS	PS	PS	PS	PS	PS	PS	PS	PS
5_14633199	5	14633199	PS	PS	PS	PS	PS	PS	PS	PS	PS	PS	PS	PS	PS	TRI	PS	PS	PS	PS	PS	PS	PS	PS	PS	PS	PS	PS	PS	PS	PS	PS
5_15049805	5	15049805	PS	PS	PS	PS	PS	PS	PS	PS	PS	PS	PS	PS	PS	TRI	PS	PS	PS	PS	PS	PS	PS	PS	PS	PS	PS	PS	PS	PS	PS	PS
5_15049878	5	15049878	PS	PS	PS	PS	PS	PS	PS	PS	PS	PS	PS	PS	PS	TRI	PS	PS	PS	PS	PS	PS	PS	PS	PS	PS	PS	PS	PS	PS	PS	PS
5_16187360	5	16187360	PS	PS	PS	PS	PS	PS	PS	PS	PS	PS	PS	PS	PS	TRI	PS	PS	PS	PS	PS	PS	PS	PS	PS	PS	PS	PS	PS	PS	PS	PS
5_16195438	5	16195438	PS	PS	PS	PS	PS	PS	PS	PS	PS	PS	PS	PS	PS	TRI	PS	PS	PS	PS	PS	PS	PS	PS	PS	PS	PS	PS	PS	PS	PS	PS
5_16592388	5	16592388	PS	PS	PS	PS	PS	PS	PS	PS	PS	PS	PS	PS	PS	TRI	PS	PS	PS	PS	PS	PS	PS	PS	PS	PS	PS	PS	PS	PS	PS	PS
5_16610097	5	16610097	PS	PS	PS	PS	PS	PS	PS	PS	PS	PS	PS	PS	PS	TRI	PS	PS	PS	PS	PS	PS	PS	PS	PS	PS	PS	PS	PS	PS	PS	PS
5_16624100	5	16624100	PS	PS	PS	PS	PS	PS	PS	PS	PS	PS	PS	PS	PS	TRI	PS	PS	PS	PS	PS	PS	PS	PS	PS	PS	PS	PS	PS	PS	PS	PS
5_17177876	5	17177876	PS	PS	PS	PS	PS	PS	PS	PS	PS	PS	PS	PS	PS	TRI	PS	PS	PS	PS	PS	PS	PS	PS	PS	PS	PS	PS	PS	PS	PS	PS
5_17214786	5	17214786	PS	PS	PS	PS	PS	PS	PS	PS	PS	PS	PS	PS	PS	TRI	PS	PS	PS	PS	PS	PS	PS	PS	PS	PS	PS	PS	PS	PS	PS	PS
5_17247166	5	17247166	PS	PS	PS	PS	PS	PS	PS	PS	PS	PS	PS	PS	PS	TRI	PS	PS	PS	PS	PS	PS	PS	PS	PS	PS	PS	PS	PS	PS	PS	PS
5_18256780	5	18256780	PS	PS	PS	PS	PS	PS	PS	PS	PS	PS	PS	PS	PS	TRI	PS	PS	PS	PS	PS	PS	PS	PS	PS	PS	PS	PS	PS	PS	PS	PS
5_18378079	5	18378079	PS	PS	PS	PS	PS	PS	PS	PS	PS	PS	PS	PS	PS	TRI	PS	PS	PS	PS	PS	PS	PS	PS	PS	PS	PS	PS	PS	PS	PS	PS
5_18432290	5	18432290	PS	PS	PS	PS	PS	PS	PS	PS	PS	PS	PS	PS	PS	TRI	PS	PS	PS	PS	PS	PS	PS	PS	PS	PS	PS	PS	PS	PS	PS	PS
5_18900074	5	18900074	PS	PS	PS	PS	PS	PS	PS	PS	PS	PS	PS	PS	PS	TRI	PS	PS	PS	PS	PS	PS	PS	PS	PS	PS	PS	PS	PS	PS	PS	PS
5_19175006	5	19175006	PS	PS	PS	PS	PS	PS	PS	PS	PS	PS	PS	PS	PS	TRI	PS	PS	PS	PS	PS	PS	PS	PS	PS	PS	PS	PS	PS	PS	PS	PS
5_19222669	5	19222669	PS	PS	PS	PS	PS	PS	PS	PS	PS	PS	PS	PS	PS	TRI	PS	PS	PS	PS	PS	PS	PS	PS	PS	PS	PS	PS	PS	PS	PS	PS
5_19612771	5	19612771	PS	PS	PS	PS	PS	PS	PS	PS	PS	PS	PS	PS	PS	TRI	PS	PS	PS	PS	PS	PS	PS	PS	PS	PS	PS	PS	PS	PS	PS	PS
5_19958773	5	19958773	PS	PS	PS	PS	PS	PS	PS	PS	PS	PS	PS	PS	PS	TRI	PS	PS	PS	PS	PS	PS	PS	PS	PS	PS	PS	PS	PS	PS	PS	PS
5_21089862	5	21089862	PS	PS	PS	PS	PS	PS	PS	PS	PS	PS	PS	PS	PS	TRI	PS	PS	PS	PS	PS	PS	PS	PS	PS	PS	PS	PS	PS	PS	PS	PS
5_21294670	5	21294670	PS	PS	PS	PS	PS	PS	PS	PS	PS	PS	PS	PS	PS	TRI	PS	PS	PS	PS	PS	PS	PS	PS	PS	PS	PS	PS	PS	PS	PS	PS
5_21320958	5	21320958	PS	PS	PS	PS	PS	PS	PS	PS	PS	PS	PS	PS	PS	TRI	PS	PS	PS	PS	PS	PS	PS	PS	PS	PS	PS	PS	PS	PS	PS	PS
5_22207678	5	22207678	PS	PS	PS	PS	PS	PS	PS	PS	PS	PS	PS	PS	PS	TRI	PS	PS	PS	PS	PS	PS	PS	PS	PS	PS	PS	PS	PS	PS	PS	PS
5_22567492	5	22567492	PS	PS	PS	PS	PS	PS	PS	PS	PS	PS	PS	PS	PS	PS	PS	PS	PS	PS	PS	PS	PS	PS	PS	PS	PS	PS	PS	PS	PS	PS
5_22764775	5	22764775	PS	PS	PS	PS	PS	PS	PS	PS	PS	PS	PS	PS	PS	PS	PS	PS	PS	PS	PS	PS	PS	PS	PS	PS	PS	PS	PS	PS	PS	PS
5_23376459	5	23376459	PS	PS	PS	PS	PS	PS	PS	PS	PS	PS	PS	PS	PS	PS	PS	PS	PS	PS	PS	PS	PS	PS	PS	PS	PS	PS	PS	PS	PS	PS
5_23453385	5	23453385	PS	PS	PS	PS	PS	PS	PS	PS	PS	PS	PS	PS	PS	PS	PS	PS	PS	PS	PS	PS	PS	PS	PS	PS	PS	PS	PS	PS	PS	PS
5_23510046	5	23510046	PS	PS	PS	PS	PS	PS	PS	PS	PS	PS	PS	PS	PS	PS	PS	PS	PS	PS	PS	PS	PS	PS	PS	PS	PS	PS	PS	PS	PS	PS
5_23523820	5	23523820	PS	PS	PS	PS	PS	PS	PS	PS	PS	PS	PS	PS	PS	PS	PS	PS	PS	PS	PS	PS	PS	PS	PS	PS	PS	PS	PS	PS	PS	PS
5_23563263	5	23563263	PS	PS	PS	PS	PS	PS	PS	PS	PS	PS	PS	PS	PS	PS	PS	PS	PS	PS	PS	PS	PS	PS	PS	PS	PS	PS	PS	PS	PS	PS
5_23685530	5	23685530	PS	PS	PS	PS	PS	PS	PS	PS	PS	PS	PS	PS	PS	PS	PS	PS	PS	PS	PS	PS	PS	PS	PS	PS	PS	PS	PS	PS	PS	PS
5_23685637	5	23685637	PS	PS	PS	PS	PS	PS	PS	PS	PS	PS	PS	PS	PS	PS	PS	PS	PS	PS	PS	PS	PS	PS	PS	PS	PS	PS	PS	PS	PS	PS
5_24083954	5	24083954	PS	PS	PS	PS	PS	PS	PS	PS	PS	PS	PS	PS	PS	PS	PS	PS	PS	PS	PS	PS	PS	PS	PS	PS	PS	PS	PS	PS	PS	PS
5_24110229	5	24110229	PS	PS	PS	PS	PS	PS	PS	PS	PS	PS	PS	PS	PS	PS	PS	PS	PS	PS	PS	PS	PS	PS	PS	PS	PS	PS	PS	PS	PS	PS
5_24192280	5	24192280	PS	PS	PS	PS	PS	PS	PS	PS	PS	PS	PS	PS	PS	PS	PS	PS	PS	PS	PS	PS	PS	PS	PS	PS	PS	PS	PS	PS	PS	PS
5_24227828	5	24227828	PS	PS	PS	PS	PS	PS	PS	PS	PS	PS	PS	PS	PS	PS	PS	PS	PS	PS	PS	PS	PS	PS	PS	PS	PS	PS	PS	PS	PS	PS
5_24298278	5	24298278	PS	PS	PS	PS	PS	PS	PS	PS	PS	PS	PS	PS	PS	PS	PS	PS	PS	PS	PS	PS	PS	PS	PS	PS	PS	PS	PS	PS	PS	PS
5_24341310	5	24341310	PS	PS	PS	PS	PS	PS	PS	PS	PS	PS	PS	PS	PS	PS	PS	PS	PS	PS	PS	PS	PS	PS	PS	PS	PS	PS	PS	PS	PS	PS
5_24413403	5	24413403	PS	PS	PS	PS	PS	PS	PS	PS	PS	PS	PS	PS	PS	PS	PS	PS	PS	PS	PS	PS	PS	PS	PS	PS	PS	PS	PS	PS	PS	PS
5_24434563	5	24434563	PS	PS	PS	PS	PS	PS	PS	PS	PS	PS	PS	PS	PS	PS	PS	PS	PS	PS	PS	PS	PS	PS	PS	PS	PS	PS	PS	PS	PS	PS
5_24439711	5	24439711	PS	PS	PS	PS	PS	PS	PS	PS	PS	PS	PS	PS	PS	PS	PS	PS	PS	PS	PS	PS	PS	PS	PS	PS	PS	PS	PS	PS	PS	PS
5_24439942	5	24439942	PS	PS	PS	PS	PS	PS	PS	PS	PS	PS	PS	PS	PS	PS	PS	PS	PS	PS	PS	PS	PS	PS	PS	PS	PS	PS	PS	PS	PS	PS
5_24710571	5	24710571	PS	PS	PS	PS	PS	PS	PS	PS	PS	PS	PS	PS	PS	PS	PS	PS	PS	PS	PS	PS	PS	PS	PS	PS	PS	PS	PS	PS	PS	PS
5_24751908	5	24751908	PS	PS	PS	PS	PS	PS	PS	PS	PS	PS	PS	PS	PS	PS	PS	PS	PS	PS	PS	PS	PS	PS	PS	PS	PS	PS	PS	PS	PS	PS
5_24767187	5	24767187	PS	PS	PS	PS	PS	PS	PS	PS	PS	PS	PS	PS	PS	PS	PS	PS	PS	PS	PS	PS	PS	PS	PS	PS	PS	PS	PS	PS	PS	PS
5_24772285	5	24772285	PS	PS	PS	PS	PS	PS	PS	PS	PS	PS	PS	PS	PS	PS	PS	PS	PS	PS	PS	PS	PS	PS	PS	PS	PS	PS	PS	PS	PS	PS
5_24878342	5	24878342	PS	PS	PS	PS	PS	PS	PS	PS	PS	PS	PS	PS	PS	PS	PS	PS	PS	PS	PS	PS	PS	PS	PS	PS	PS	PS	PS	PS	PS	PS
5_24996321	5	24996321	PS	PS	PS	PS	PS	PS	PS	PS	PS	PS	PS	PS	PS	PS	PS	PS	PS	PS	PS	PS	PS	PS	PS	PS	PS	PS	PS	PS	PS	PS
5_25132908	5	25132908	PS	PS	PS	PS	PS	PS	PS	PS	PS	PS	PS	PS	PS	PS	PS	PS	PS	PS	PS	PS	PS	PS	PS	PS	PS	PS	PS	PS	PS	PS
5_25491001	5	25491001	PS	PS	PS	PS	PS	PS	PS	PS	PS	PS	PS	PS	PS	PS	PS	PS	PS	PS	PS	PS	PS	PS	PS	PS	PS	PS	PS	PS	PS	PS
5_25752140	5	25752140	PS	PS	PS	PS	PS	PS	PS	PS	PS	PS	PS	PS	PS	TRI	PS	PS	PS	PS	PS	PS	PS	PS	PS	PS	PS	PS	PS	PS	PS	PS
5_26465833	5	26465833	PS	PS	PS	PS	PS	PS	PS	PS	PS	PS	PS	PS	PS	TRI	PS	PS	PS	PS	PS	PS	PS	PS	PS	PS	PS	PS	PS	PS	PS	PS
5_26544653	5	26544653	PS	PS	PS	PS	PS	PS	PS	PS	PS	PS	PS	PS	PS	TRI	PS	PS	PS	PS	PS	PS	PS	PS	PS	PS	PS	PS	PS	PS	PS	PS
5_26594878	5	26594878	PS	PS	PS	PS	PS	PS	PS	PS	PS	PS	PS	PS	PS	TRI	PS	PS	PS	PS	PS	PS	PS	PS	PS	PS	PS	PS	PS	PS	PS	PS
5_26595225	5	26595225	PS	PS	PS	PS	PS	PS	PS	PS	PS	PS	PS	PS	PS	TRI	PS	PS	PS	PS	PS	PS	PS	PS	PS	PS	PS	PS	PS	PS	PS	PS
5_26696753	5	26696753	PS	PS	PS	PS	PS	PS	PS	PS	PS	PS	PS	PS	PS	TRI	PS	PS	PS	PS	PS	PS	PS	PS	PS	PS	PS	PS	PS	PS	PS	PS
5_26724775	5	26724775	PS	PS	PS	PS	PS	PS	PS	PS	PS	PS	PS	PS	PS	TRI	PS	PS	PS	PS	PS	PS	PS	PS	PS	PS	PS	PS	PS	PS	PS	PS
5_26864338	5	26864338	PS	PS	PS	PS	PS	PS	PS	PS	PS	PS	PS	PS	PS	TRI	TRI	PS	PS	PS	PS	PS	PS	PS	PS	PS	PS	PS	PS	PS	PS	PS
5_26884650	5	26884650	PS	PS	PS	PS	PS	PS	PS	PS	PS	PS	PS	PS	PS	TRI	TRI	PS	PS	PS	PS	PS	PS	PS	PS	PS	PS	PS	PS	PS	PS	PS
5_26894283	5	26894283	PS	PS	PS	PS	PS	PS	PS	PS	PS	PS	PS	PS	PS	TRI	TRI	PS	PS	PS	PS	PS	PS	PS	PS	PS	PS	PS	PS	PS	PS	PS
5_26900216	5	26900216	PS	PS	PS	PS	PS	PS	PS	PS	PS	PS	PS	PS	PS	TRI	TRI	PS	PS	PS	PS	PS	PS	PS	PS	PS	PS	PS	PS	PS	PS	PS
5_26900297	5	26900297	PS	PS	PS	PS	PS	PS	PS	PS	PS	PS	PS	PS	PS	TRI	TRI	PS	PS	PS	PS	PS	PS	PS	PS	PS	PS	PS	PS	PS	PS	PS
5_27038103	5	27038103	PS	PS	PS	PS	PS	PS	PS	PS	PS	PS	PS	PS	PS	TRI	TRI	PS	PS	PS	PS	PS	PS	PS	PS	PS	PS	PS	PS	PS	PS	PS
5_27043523	5	27043523	PS	PS	PS	PS	PS	PS	PS	PS	PS	PS	PS	PS	PS	TRI	TRI	PS	PS	PS	PS	PS	PS	PS	PS	PS	PS	PS	PS	PS	PS	PS
5_27047054	5	27047054	PS	PS	PS	PS	PS	PS	PS	PS	PS	PS	PS	PS	PS	TRI	TRI	PS	PS	PS	PS	PS	PS	PS	PS	PS	PS	PS	PS	PS	PS	PS
5_27048727	5	27048727	PS	PS	PS	PS	PS	PS	PS	PS	PS	PS	PS	PS	PS	TRI	TRI	PS	PS	PS	PS	PS	PS	PS	PS	PS	PS	PS	PS	PS	PS	PS
5_27136326	5	27136326	PS	PS	PS	PS	PS	PS	PS	PS	PS	PS	PS	PS	PS	PS	TRI	PS	PS	PS	PS	PS	PS	PS	PS	PS	PS	PS	PS	PS	PS	PS
5_27137854	5	27137854	PS	PS	PS	PS	PS	PS	PS	PS	PS	PS	PS	PS	PS	PS	TRI	PS	PS	PS	PS	PS	PS	PS	PS	PS	PS	PS	PS	PS	PS	PS
5_27138046	5	27138046	PS	PS	PS	PS	PS	PS	PS	PS	PS	PS	PS	PS	PS	PS	TRI	PS	PS	PS	PS	PS	PS	PS	PS	PS	PS	PS	PS	PS	PS	PS
5_27289750	5	27289750	PS	PS	PS	PS	PS	PS	PS	PS	PS	PS	PS	PS	PS	PS	TRI	PS	PS	PS	PS	PS	PS	PS	PS	PS	PS	PS	PS	PS	PS	PS
5_27290100	5	27290100	PS	PS	PS	PS	PS	PS	PS	PS	PS	PS	PS	PS	PS	PS	TRI	PS	PS	PS	PS	PS	PS	PS	PS	PS	PS	PS	PS	PS	PS	PS
5_27328488	5	27328488	PS	PS	PS	PS	PS	PS	PS	PS	PS	PS	PS	PS	PS	PS	TRI	PS	PS	PS	PS	PS	PS	PS	PS	PS	PS	PS	PS	PS	PS	PS
5_27390100	5	27390100	PS	PS	PS	PS	PS	PS	PS	PS	PS	PS	PS	PS	PS	PS	TRI	PS	PS	PS	PS	PS	PS	PS	PS	PS	PS	PS	PS	PS	PS	PS
5_27397731	5	27397731	PS	PS	PS	PS	PS	PS	PS	PS	PS	PS	PS	PS	PS	PS	TRI	PS	PS	PS	PS	PS	PS	PS	PS	PS	PS	PS	PS	PS	PS	PS
5_27402213	5	27402213	PS	PS	PS	PS	PS	PS	PS	PS	PS	PS	PS	PS	PS	PS	TRI	PS	PS	PS	PS	PS	PS	PS	PS	PS	PS	PS	PS	PS	PS	PS
5_27418300	5	27418300	PS	PS	PS	PS	PS	PS	PS	PS	PS	PS	PS	PS	PS	PS	TRI	PS	PS	PS	PS	PS	PS	PS	PS	PS	PS	PS	PS	PS	PS	PS
5_27619673	5	27619673	PS	PS	PS	PS	PS	PS	PS	PS	PS	PS	PS	PS	PS	PS	TRI	PS	PS	PS	PS	PS	PS	PS	PS	PS	PS	PS	PS	PS	PS	PS
5_27644949	5	27644949	PS	PS	PS	PS	PS	PS	PS	PS	PS	PS	PS	PS	PS	PS	TRI	PS	PS	PS	PS	PS	PS	PS	PS	PS	PS	PS	PS	PS	PS	PS
5_27700386	5	27700386	PS	PS	PS	PS	PS	PS	PS	PS	PS	PS	PS	PS	PS	PS	TRI	PS	PS	PS	PS	PS	PS	PS	PS	PS	PS	PS	PS	PS	PS	PS
5_27791836	5	27791836	PS	PS	PS	PS	PS	PS	PS	PS	PS	PS	PS	PS	PS	PS	TRI	PS	PS	PS	PS	PS	PS	PS	PS	PS	PS	PS	PS	PS	PS	PS
5_27843022	5	27843022	PS	PS	PS	PS	PS	PS	PS	PS	PS	PS	PS	PS	PS	PS	TRI	PS	PS	PS	PS	PS	PS	PS	PS	PS	PS	PS	PS	PS	PS	PS
5_27861239	5	27861239	PS	PS	PS	PS	PS	PS	PS	PS	PS	PS	PS	PS	PS	PS	TRI	PS	PS	PS	PS	PS	PS	PS	PS	PS	PS	PS	PS	PS	PS	PS
5_27870084	5	27870084	PS	PS	PS	PS	PS	PS	PS	PS	PS	PS	PS	PS	PS	PS	TRI	PS	PS	PS	PS	PS	PS	PS	PS	PS	PS	PS	PS	PS	PS	PS
5_27952445	5	27952445	PS	PS	PS	PS	PS	PS	PS	PS	PS	PS	PS	PS	PS	PS	TRI	PS	PS	PS	PS	PS	PS	PS	PS	PS	PS	PS	PS	PS	PS	PS
5_27962207	5	27962207	PS	PS	PS	PS	PS	PS	PS	PS	PS	PS	PS	PS	PS	PS	TRI	PS	PS	PS	PS	PS	PS	PS	PS	PS	PS	PS	PS	PS	PS	PS
5_28002205	5	28002205	PS	PS	PS	PS	PS	PS	PS	PS	PS	PS	PS	PS	PS	PS	TRI	PS	PS	PS	PS	PS	PS	PS	PS	PS	PS	PS	PS	PS	PS	PS
5_28151616	5	28151616	PS	PS	PS	PS	PS	PS	PS	PS	PS	PS	PS	PS	PS	PS	TRI	PS	PS	PS	PS	PS	PS	PS	PS	PS	PS	PS	PS	PS	PS	PS
5_28204706	5	28204706	PS	PS	PS	PS	PS	PS	PS	PS	PS	PS	PS	PS	PS	PS	TRI	PS	PS	PS	PS	PS	PS	PS	PS	PS	PS	PS	PS	PS	PS	PS
5_28263459	5	28263459	PS	PS	PS	PS	PS	PS	PS	PS	PS	PS	PS	PS	PS	PS	TRI	PS	PS	PS	PS	PS	PS	PS	PS	PS	PS	PS	PS	PS	PS	PS
5_28568994	5	28568994	PS	PS	PS	PS	PS	PS	PS	PS	PS	PS	PS	PS	PS	PS	TRI	PS	PS	PS	PS	PS	PS	PS	PS	PS	PS	PS	PS	PS	PS	PS
5_28608976	5	28608976	PS	PS	PS	PS	PS	PS	PS	PS	PS	PS	PS	PS	PS	PS	TRI	PS	PS	PS	PS	PS	PS	PS	PS	PS	PS	PS	PS	PS	PS	PS
5_28847034	5	28847034	PS	PS	PS	PS	PS	PS	PS	PS	PS	PS	PS	PS	PS	PS	TRI	PS	PS	PS	PS	PS	PS	PS	PS	PS	PS	PS	PS	PS	PS	PS
5_28847184	5	28847184	PS	PS	PS	PS	PS	PS	PS	PS	PS	PS	PS	PS	PS	PS	TRI	PS	PS	PS	PS	PS	PS	PS	PS	PS	PS	PS	PS	PS	PS	PS
5_28901772	5	28901772	PS	PS	PS	PS	PS	PS	PS	PS	PS	PS	PS	PS	PS	PS	TRI	PS	PS	PS	PS	PS	PS	PS	PS	PS	PS	PS	PS	PS	PS	PS
5_28910723	5	28910723	PS	PS	PS	PS	PS	PS	PS	PS	PS	PS	PS	PS	PS	PS	TRI	PS	PS	PS	PS	PS	PS	PS	PS	PS	PS	PS	PS	PS	PS	PS
5_28931718	5	28931718	PS	PS	PS	PS	PS	PS	PS	PS	PS	PS	PS	PS	PS	PS	TRI	PS	PS	PS	PS	PS	PS	PS	PS	PS	PS	PS	PS	PS	PS	PS
5_28931878	5	28931878	PS	PS	PS	PS	PS	PS	PS	PS	PS	PS	PS	PS	PS	PS	TRI	PS	PS	PS	PS	PS	PS	PS	PS	PS	PS	PS	PS	PS	PS	PS
5_28948310	5	28948310	PS	PS	PS	PS	PS	PS	PS	PS	PS	PS	PS	PS	PS	PS	TRI	PS	PS	PS	PS	PS	PS	PS	PS	PS	PS	PS	PS	PS	PS	PS
5_28956861	5	28956861	PS	PS	PS	PS	PS	PS	PS	PS	PS	PS	PS	PS	PS	PS	TRI	PS	PS	PS	PS	PS	PS	PS	PS	PS	PS	PS	PS	PS	PS	PS
5_28959237	5	28959237	PS	PS	PS	PS	PS	PS	PS	PS	PS	PS	PS	PS	PS	PS	TRI	PS	PS	PS	PS	PS	PS	PS	PS	PS	PS	PS	PS	PS	PS	PS
5_28967336	5	28967336	PS	PS	PS	PS	PS	PS	PS	PS	PS	PS	PS	PS	PS	PS	TRI	PS	PS	PS	PS	PS	PS	PS	PS	PS	PS	PS	PS	PS	PS	PS
5_28967611	5	28967611	PS	PS	PS	PS	PS	PS	PS	PS	PS	PS	PS	PS	PS	PS	TRI	PS	PS	PS	PS	PS	PS	PS	PS	PS	PS	PS	PS	PS	PS	PS
5_28970673	5	28970673	PS	PS	PS	PS	PS	PS	PS	PS	PS	PS	PS	PS	PS	PS	TRI	PS	PS	PS	PS	PS	PS	PS	PS	PS	PS	PS	PS	PS	PS	PS
5_28994033	5	28994033	PS	PS	PS	PS	PS	PS	PS	PS	PS	PS	PS	PS	PS	PS	TRI	PS	PS	PS	PS	PS	PS	PS	PS	PS	PS	PS	PS	PS	PS	PS
5_29017110	5	29017110	PS	PS	PS	PS	PS	PS	PS	PS	PS	PS	PS	PS	PS	PS	TRI	PS	PS	PS	PS	PS	PS	PS	PS	PS	PS	PS	PS	PS	PS	PS
5_29028516	5	29028516	PS	PS	PS	PS	PS	PS	PS	PS	PS	PS	PS	PS	PS	PS	TRI	PS	PS	PS	PS	PS	PS	PS	PS	PS	PS	PS	PS	PS	PS	PS
5_29033967	5	29033967	PS	PS	PS	PS	PS	PS	PS	PS	PS	PS	PS	PS	PS	PS	TRI	PS	PS	PS	PS	PS	PS	PS	PS	PS	PS	PS	PS	PS	PS	PS
5_29047925	5	29047925	PS	PS	PS	PS	PS	PS	PS	PS	PS	PS	PS	PS	PS	PS	TRI	PS	PS	PS	PS	PS	PS	PS	PS	PS	PS	PS	PS	PS	PS	PS
5_29071450	5	29071450	PS	PS	PS	PS	PS	PS	PS	PS	PS	PS	PS	PS	PS	PS	TRI	PS	PS	PS	PS	PS	PS	PS	PS	PS	PS	PS	PS	PS	PS	PS
5_29072474	5	29072474	PS	PS	PS	PS	PS	PS	PS	PS	PS	PS	PS	PS	PS	PS	TRI	PS	PS	PS	PS	PS	PS	PS	PS	PS	PS	PS	PS	PS	PS	PS
6_224170	6	224170	PS	PS	PS	PS	PS	PS	PS	PS	PS	PS	PS	PS	PS	PS	PS	TRI	PS	PS	PS	PS	PS	PS	PS	PS	PS	PS	PS	PS	PS	PS
6_289472	6	289472	PS	PS	PS	PS	PS	PS	PS	PS	PS	PS	PS	PS	PS	PS	PS	TRI	PS	PS	PS	PS	PS	PS	PS	PS	PS	PS	PS	PS	PS	PS
6_289570	6	289570	PS	PS	PS	PS	PS	PS	PS	PS	PS	PS	PS	PS	PS	PS	PS	TRI	PS	PS	PS	PS	PS	PS	PS	PS	PS	PS	PS	PS	PS	PS
6_544316	6	544316	PS	PS	PS	PS	PS	PS	PS	PS	PS	PS	PS	PS	PS	PS	PS	TRI	PS	PS	PS	PS	PS	PS	PS	PS	PS	PS	PS	PS	PS	PS
6_702308	6	702308	PS	PS	PS	PS	PS	PS	PS	PS	PS	PS	PS	PS	PS	PS	PS	TRI	PS	PS	PS	PS	PS	PS	PS	PS	PS	PS	PS	PS	PS	PS
6_828430	6	828430	PS	PS	PS	PS	PS	PS	PS	PS	PS	PS	PS	PS	PS	PS	PS	TRI	PS	PS	PS	PS	PS	PS	PS	PS	PS	PS	PS	PS	PS	PS
6_830756	6	830756	PS	PS	PS	PS	PS	PS	PS	PS	PS	PS	PS	PS	PS	PS	PS	TRI	PS	PS	PS	PS	PS	PS	PS	PS	PS	PS	PS	PS	PS	PS
6_830818	6	830818	PS	PS	PS	PS	PS	PS	PS	PS	PS	PS	PS	PS	PS	PS	PS	TRI	PS	PS	PS	PS	PS	PS	PS	PS	PS	PS	PS	PS	PS	PS
6_959898	6	959898	PS	PS	PS	PS	PS	PS	PS	PS	PS	PS	PS	PS	PS	PS	PS	TRI	PS	PS	PS	PS	PS	PS	PS	PS	PS	PS	PS	PS	PS	PS
6_974638	6	974638	PS	PS	PS	PS	PS	PS	PS	PS	PS	PS	PS	PS	PS	PS	PS	TRI	PS	PS	PS	PS	PS	PS	PS	PS	PS	PS	PS	PS	PS	PS
6_1009899	6	1009899	PS	PS	PS	PS	PS	PS	PS	PS	PS	PS	PS	PS	PS	PS	PS	TRI	PS	PS	PS	PS	PS	PS	PS	PS	PS	PS	PS	PS	PS	PS
6_1111321	6	1111321	PS	PS	PS	PS	PS	PS	PS	PS	PS	PS	PS	PS	PS	PS	PS	TRI	PS	PS	PS	PS	PS	PS	PS	PS	PS	PS	PS	PS	PS	PS
6_1171813	6	1171813	PS	PS	PS	PS	PS	PS	PS	PS	PS	PS	PS	PS	PS	PS	PS	TRI	PS	PS	PS	PS	PS	PS	PS	PS	PS	PS	PS	PS	PS	PS
6_1343782	6	1343782	PS	PS	PS	PS	PS	PS	PS	PS	PS	PS	PS	PS	PS	PS	PS	TRI	PS	PS	PS	PS	PS	PS	PS	PS	PS	PS	PS	PS	PS	PS
6_1545006	6	1545006	PS	PS	PS	PS	PS	PS	PS	PS	PS	PS	PS	PS	PS	PS	PS	TRI	PS	PS	PS	PS	PS	PS	PS	PS	PS	PS	PS	PS	PS	PS
6_1645341	6	1645341	PS	PS	PS	PS	PS	PS	PS	PS	PS	PS	PS	PS	PS	PS	PS	TRI	PS	PS	PS	PS	PS	PS	PS	PS	PS	PS	PS	PS	PS	PS
6_1733492	6	1733492	PS	PS	PS	PS	PS	PS	PS	PS	PS	PS	PS	PS	PS	PS	PS	TRI	PS	PS	PS	PS	PS	PS	PS	PS	PS	PS	PS	PS	PS	PS
6_1760707	6	1760707	PS	PS	PS	PS	PS	PS	PS	PS	PS	PS	PS	PS	PS	PS	PS	TRI	PS	PS	PS	PS	PS	PS	PS	PS	PS	PS	PS	PS	PS	PS
6_1787109	6	1787109	PS	PS	PS	PS	PS	PS	PS	PS	PS	PS	PS	PS	PS	PS	PS	TRI	TRI	PS	PS	PS	PS	PS	PS	PS	PS	PS	PS	PS	PS	PS
6_1859023	6	1859023	PS	PS	PS	PS	PS	PS	PS	PS	PS	PS	PS	PS	PS	PS	PS	TRI	TRI	PS	PS	PS	PS	PS	PS	PS	PS	PS	PS	PS	PS	PS
6_1883471	6	1883471	PS	PS	PS	PS	PS	PS	PS	PS	PS	PS	PS	PS	PS	PS	PS	TRI	TRI	PS	PS	PS	PS	PS	PS	PS	PS	PS	PS	PS	PS	PS
6_2102026	6	2102026	PS	PS	PS	PS	PS	PS	PS	PS	PS	PS	PS	PS	PS	PS	PS	TRI	TRI	PS	PS	PS	PS	PS	PS	PS	PS	PS	PS	PS	PS	PS
6_2151916	6	2151916	PS	PS	PS	PS	PS	PS	PS	PS	PS	PS	PS	PS	PS	PS	PS	TRI	TRI	PS	PS	PS	PS	PS	PS	PS	PS	PS	PS	PS	PS	PS
6_2165477	6	2165477	PS	PS	PS	PS	PS	PS	PS	PS	PS	PS	PS	PS	PS	PS	PS	TRI	TRI	PS	PS	PS	PS	PS	PS	PS	PS	PS	PS	PS	PS	PS
6_2328385	6	2328385	PS	PS	PS	PS	PS	PS	PS	PS	PS	PS	PS	PS	PS	PS	PS	TRI	TRI	PS	PS	PS	PS	PS	PS	PS	PS	PS	PS	PS	PS	PS
6_2331986	6	2331986	PS	PS	PS	PS	PS	PS	PS	PS	PS	PS	PS	PS	PS	PS	PS	TRI	TRI	PS	PS	PS	PS	PS	PS	PS	PS	PS	PS	PS	PS	PS
6_2377678	6	2377678	PS	PS	PS	PS	PS	PS	PS	PS	PS	PS	PS	PS	PS	PS	PS	TRI	TRI	PS	PS	PS	PS	PS	PS	PS	PS	PS	PS	PS	PS	PS
6_2416542	6	2416542	PS	PS	PS	PS	PS	PS	PS	PS	PS	PS	PS	PS	PS	PS	PS	TRI	TRI	PS	PS	PS	PS	PS	PS	PS	PS	PS	PS	PS	PS	PS
6_2539760	6	2539760	PS	PS	PS	PS	PS	PS	PS	PS	PS	PS	PS	PS	PS	PS	PS	TRI	TRI	PS	PS	PS	PS	PS	PS	PS	PS	PS	PS	PS	PS	PS
6_2594159	6	2594159	PS	PS	PS	PS	PS	PS	PS	PS	PS	PS	PS	PS	PS	PS	PS	TRI	TRI	PS	PS	PS	PS	PS	PS	PS	PS	PS	PS	PS	PS	PS
6_2647991	6	2647991	PS	PS	PS	PS	PS	PS	PS	PS	PS	PS	PS	PS	PS	PS	PS	TRI	TRI	PS	PS	PS	PS	PS	PS	PS	PS	PS	PS	PS	PS	PS
6_2701165	6	2701165	PS	PS	PS	PS	PS	PS	PS	PS	PS	PS	PS	PS	PS	PS	PS	TRI	TRI	PS	PS	PS	PS	PS	PS	PS	PS	PS	PS	PS	PS	PS
6_2708628	6	2708628	PS	PS	PS	PS	PS	PS	PS	PS	PS	PS	PS	PS	PS	PS	PS	TRI	TRI	PS	PS	PS	PS	PS	PS	PS	PS	PS	PS	PS	PS	PS
6_2812933	6	2812933	PS	PS	PS	PS	PS	PS	PS	PS	PS	PS	PS	PS	PS	PS	PS	TRI	TRI	PS	PS	PS	PS	PS	PS	PS	PS	PS	PS	PS	PS	PS
6_2861075	6	2861075	PS	PS	PS	PS	PS	PS	PS	PS	PS	PS	PS	PS	PS	PS	PS	TRI	TRI	PS	PS	PS	PS	PS	PS	PS	PS	PS	PS	PS	PS	PS
6_2952294	6	2952294	PS	PS	PS	PS	PS	PS	PS	PS	PS	PS	PS	PS	PS	PS	PS	TRI	TRI	PS	PS	PS	PS	PS	PS	PS	PS	PS	PS	PS	PS	PS
6_2968362	6	2968362	PS	PS	PS	PS	PS	PS	PS	PS	PS	PS	PS	PS	PS	PS	PS	TRI	TRI	PS	PS	PS	PS	PS	PS	PS	PS	PS	PS	PS	PS	PS
6_3039930	6	3039930	PS	PS	PS	PS	PS	PS	PS	PS	PS	PS	PS	PS	PS	PS	PS	TRI	TRI	PS	PS	PS	PS	PS	PS	PS	PS	PS	PS	PS	PS	PS
6_3087937	6	3087937	PS	PS	PS	PS	PS	PS	PS	PS	PS	PS	PS	PS	PS	PS	PS	TRI	TRI	PS	PS	PS	PS	PS	PS	PS	PS	PS	PS	PS	PS	PS
6_3105985	6	3105985	PS	PS	PS	PS	PS	PS	PS	PS	PS	PS	PS	PS	PS	PS	PS	TRI	TRI	PS	PS	PS	PS	PS	PS	PS	PS	PS	PS	PS	PS	PS
6_3106208	6	3106208	PS	PS	PS	PS	PS	PS	PS	PS	PS	PS	PS	PS	PS	PS	PS	TRI	TRI	PS	PS	PS	PS	PS	PS	PS	PS	PS	PS	PS	PS	PS
6_3106283	6	3106283	PS	PS	PS	PS	PS	PS	PS	PS	PS	PS	PS	PS	PS	PS	PS	TRI	TRI	PS	PS	PS	PS	PS	PS	PS	PS	PS	PS	PS	PS	PS
6_3434000	6	3434000	PS	PS	PS	PS	PS	PS	PS	PS	PS	PS	PS	PS	PS	PS	PS	TRI	TRI	PS	PS	PS	PS	PS	PS	PS	PS	PS	PS	PS	PS	PS
6_3744863	6	3744863	PS	PS	PS	PS	PS	PS	PS	PS	PS	PS	PS	PS	PS	PS	PS	TRI	TRI	PS	PS	PS	PS	PS	PS	PS	PS	PS	PS	PS	PS	PS
6_3785983	6	3785983	PS	PS	PS	PS	PS	PS	PS	PS	PS	PS	PS	PS	PS	PS	PS	TRI	TRI	PS	PS	PS	PS	PS	PS	PS	PS	PS	PS	PS	PS	PS
6_3962446	6	3962446	PS	PS	PS	PS	PS	PS	PS	PS	PS	PS	PS	PS	PS	PS	PS	TRI	TRI	PS	PS	PS	PS	PS	PS	PS	PS	PS	PS	PS	PS	PS
6_4247515	6	4247515	PS	PS	PS	PS	PS	PS	PS	PS	PS	PS	PS	PS	PS	PS	PS	TRI	TRI	PS	PS	PS	PS	PS	PS	PS	PS	PS	PS	PS	PS	PS
6_4359054	6	4359054	PS	PS	PS	PS	PS	PS	PS	PS	PS	PS	PS	PS	PS	PS	PS	TRI	TRI	PS	PS	PS	PS	PS	PS	PS	PS	PS	PS	PS	PS	PS
6_4512903	6	4512903	PS	PS	PS	PS	PS	PS	PS	PS	PS	PS	PS	PS	PS	PS	PS	PS	TRI	PS	PS	PS	PS	PS	PS	PS	PS	PS	PS	PS	PS	PS
6_4520404	6	4520404	PS	PS	PS	PS	PS	PS	PS	PS	PS	PS	PS	PS	PS	PS	PS	PS	TRI	PS	PS	PS	PS	PS	PS	PS	PS	PS	PS	PS	PS	PS
6_4592912	6	4592912	PS	PS	PS	PS	PS	PS	PS	PS	PS	PS	PS	PS	PS	PS	PS	PS	TRI	PS	PS	PS	PS	PS	PS	PS	PS	PS	PS	PS	PS	PS
6_4622552	6	4622552	PS	PS	PS	PS	PS	PS	PS	PS	PS	PS	PS	PS	PS	PS	PS	PS	TRI	PS	PS	PS	PS	PS	PS	PS	PS	PS	PS	PS	PS	PS
6_5047707	6	5047707	PS	PS	PS	PS	PS	PS	PS	PS	PS	PS	PS	PS	PS	PS	PS	PS	TRI	PS	PS	PS	PS	PS	PS	PS	PS	PS	PS	PS	PS	PS
6_5151777	6	5151777	PS	PS	PS	PS	PS	PS	PS	PS	PS	PS	PS	PS	PS	PS	PS	PS	TRI	PS	PS	PS	PS	PS	PS	PS	PS	PS	PS	PS	PS	PS
6_5876404	6	5876404	PS	PS	PS	PS	PS	PS	PS	PS	PS	PS	PS	PS	PS	TRI	PS	PS	TRI	PS	PS	PS	PS	PS	PS	PS	PS	PS	PS	PS	PS	PS
6_5880457	6	5880457	PS	PS	PS	PS	PS	PS	PS	PS	PS	PS	PS	PS	PS	TRI	PS	PS	TRI	PS	PS	PS	PS	PS	PS	PS	PS	PS	PS	PS	PS	PS
6_5953665	6	5953665	PS	PS	PS	PS	PS	PS	PS	PS	PS	PS	PS	PS	PS	TRI	PS	PS	TRI	PS	PS	PS	PS	PS	PS	PS	PS	PS	PS	PS	PS	PS
6_5953847	6	5953847	PS	PS	PS	PS	PS	PS	PS	PS	PS	PS	PS	PS	PS	TRI	PS	PS	TRI	PS	PS	PS	PS	PS	PS	PS	PS	PS	PS	PS	PS	PS
6_6016832	6	6016832	PS	PS	PS	PS	PS	PS	PS	PS	PS	PS	PS	PS	PS	TRI	PS	PS	TRI	PS	PS	PS	PS	PS	PS	PS	PS	PS	PS	PS	PS	PS
6_6024661	6	6024661	PS	PS	PS	PS	PS	PS	PS	PS	PS	PS	PS	PS	PS	TRI	PS	PS	TRI	PS	PS	PS	PS	PS	PS	PS	PS	PS	PS	PS	PS	PS
6_6159634	6	6159634	PS	PS	PS	PS	PS	PS	PS	PS	PS	PS	PS	PS	PS	TRI	PS	PS	TRI	PS	PS	PS	PS	PS	PS	PS	PS	PS	PS	PS	PS	PS
6_6173309	6	6173309	PS	PS	PS	PS	PS	PS	PS	PS	PS	PS	PS	PS	PS	TRI	PS	PS	TRI	PS	PS	PS	PS	PS	PS	PS	PS	PS	PS	PS	PS	PS
6_6717782	6	6717782	PS	PS	PS	PS	PS	PS	PS	PS	PS	PS	PS	PS	PS	TRI	PS	PS	TRI	PS	PS	PS	PS	PS	PS	PS	PS	PS	PS	PS	PS	PS
6_6758731	6	6758731	PS	PS	PS	PS	PS	PS	PS	PS	PS	PS	PS	PS	PS	TRI	PS	PS	TRI	PS	PS	PS	PS	PS	PS	PS	PS	PS	PS	PS	PS	PS
6_6778076	6	6778076	PS	PS	PS	PS	PS	PS	PS	PS	PS	PS	PS	PS	PS	TRI	PS	PS	TRI	PS	PS	PS	PS	PS	PS	PS	PS	PS	PS	PS	PS	PS
6_6940219	6	6940219	PS	PS	PS	PS	PS	PS	PS	PS	PS	PS	PS	PS	PS	TRI	PS	PS	TRI	PS	PS	PS	PS	PS	PS	PS	PS	PS	PS	PS	PS	PS
6_6948115	6	6948115	PS	PS	PS	PS	PS	PS	PS	PS	PS	PS	PS	PS	PS	TRI	PS	PS	TRI	PS	PS	PS	PS	PS	PS	PS	PS	PS	PS	PS	PS	PS
6_7043496	6	7043496	PS	PS	PS	PS	PS	PS	PS	PS	PS	PS	PS	PS	PS	TRI	PS	PS	TRI	PS	PS	PS	PS	PS	PS	PS	PS	PS	PS	PS	PS	PS
6_7210599	6	7210599	PS	PS	PS	PS	PS	PS	PS	PS	PS	PS	PS	PS	PS	TRI	PS	PS	TRI	PS	PS	PS	PS	PS	PS	PS	PS	PS	PS	PS	PS	PS
6_7248788	6	7248788	PS	PS	PS	PS	PS	PS	PS	PS	PS	PS	PS	PS	PS	TRI	PS	PS	TRI	PS	PS	PS	PS	PS	PS	PS	PS	PS	PS	PS	PS	PS
6_7270962	6	7270962	PS	PS	PS	PS	PS	PS	PS	PS	PS	PS	PS	PS	PS	TRI	PS	PS	TRI	PS	PS	PS	PS	PS	PS	PS	PS	PS	PS	PS	PS	PS
6_7271524	6	7271524	PS	PS	PS	PS	PS	PS	PS	PS	PS	PS	PS	PS	PS	TRI	PS	PS	TRI	PS	PS	PS	PS	PS	PS	PS	PS	PS	PS	PS	PS	PS
6_7271680	6	7271680	PS	PS	PS	PS	PS	PS	PS	PS	PS	PS	PS	PS	PS	TRI	PS	PS	TRI	PS	PS	PS	PS	PS	PS	PS	PS	PS	PS	PS	PS	PS
6_7309582	6	7309582	PS	PS	PS	PS	PS	PS	PS	PS	PS	PS	PS	PS	PS	TRI	PS	PS	TRI	PS	PS	PS	PS	PS	PS	PS	PS	PS	PS	PS	PS	PS
6_7381808	6	7381808	PS	PS	PS	PS	PS	PS	PS	PS	PS	PS	PS	PS	PS	PS	PS	PS	TRI	PS	PS	PS	PS	PS	PS	PS	PS	PS	PS	PS	PS	PS
6_7381998	6	7381998	PS	PS	PS	PS	PS	PS	PS	PS	PS	PS	PS	PS	PS	PS	PS	PS	TRI	PS	PS	PS	PS	PS	PS	PS	PS	PS	PS	PS	PS	PS
6_7457233	6	7457233	PS	PS	PS	PS	PS	PS	PS	PS	PS	PS	PS	PS	PS	PS	PS	PS	TRI	PS	PS	PS	PS	PS	PS	PS	PS	PS	PS	PS	PS	PS
6_7571353	6	7571353	PS	PS	PS	PS	PS	PS	PS	PS	PS	PS	PS	PS	PS	PS	PS	PS	TRI	PS	PS	PS	PS	PS	PS	PS	PS	PS	PS	PS	PS	PS
6_7599897	6	7599897	PS	PS	PS	PS	PS	PS	PS	PS	PS	PS	PS	PS	PS	PS	PS	PS	TRI	PS	PS	PS	PS	PS	PS	PS	PS	PS	PS	PS	PS	PS
6_7679438	6	7679438	PS	PS	PS	PS	PS	PS	PS	PS	PS	PS	PS	PS	PS	PS	PS	PS	TRI	PS	PS	PS	PS	PS	PS	PS	PS	PS	PS	PS	PS	PS
6_8515778	6	8515778	PS	PS	PS	PS	PS	PS	PS	PS	PS	PS	PS	PS	PS	PS	PS	PS	TRI	PS	PS	PS	PS	PS	PS	PS	PS	PS	PS	PS	PS	PS
6_8673080	6	8673080	PS	PS	PS	PS	PS	PS	PS	PS	PS	PS	PS	PS	PS	PS	PS	PS	TRI	PS	PS	PS	PS	PS	PS	PS	PS	PS	PS	PS	PS	PS
6_8675163	6	8675163	PS	PS	PS	PS	PS	PS	PS	PS	PS	PS	PS	PS	PS	PS	PS	PS	TRI	PS	PS	PS	PS	PS	PS	PS	PS	PS	PS	PS	PS	PS
6_8836528	6	8836528	PS	PS	PS	PS	PS	PS	PS	PS	PS	PS	PS	PS	PS	PS	PS	PS	TRI	PS	PS	PS	PS	PS	PS	PS	PS	PS	PS	PS	PS	PS
6_9256276	6	9256276	PS	PS	PS	PS	PS	PS	PS	PS	PS	PS	PS	PS	PS	PS	PS	PS	TRI	PS	PS	PS	PS	PS	PS	PS	PS	PS	PS	PS	PS	PS
6_10108136	6	10108136	PS	PS	PS	PS	PS	PS	PS	PS	PS	PS	PS	PS	PS	PS	PS	PS	TRI	PS	PS	PS	PS	PS	PS	PS	PS	PS	PS	PS	PS	PS
6_10472507	6	10472507	PS	PS	PS	PS	PS	PS	PS	PS	PS	PS	PS	PS	PS	PS	PS	PS	TRI	PS	PS	PS	PS	PS	PS	PS	PS	PS	PS	PS	PS	PS
6_10522125	6	10522125	PS	PS	PS	PS	PS	PS	PS	PS	PS	PS	PS	PS	PS	PS	PS	PS	TRI	PS	PS	PS	PS	PS	PS	PS	PS	PS	PS	PS	PS	PS
6_10624825	6	10624825	PS	PS	PS	PS	PS	PS	PS	PS	PS	PS	PS	PS	PS	PS	PS	PS	TRI	PS	PS	PS	PS	PS	PS	PS	PS	PS	PS	PS	PS	PS
6_10635774	6	10635774	PS	PS	PS	PS	PS	PS	PS	PS	PS	PS	PS	PS	PS	PS	PS	PS	TRI	PS	PS	PS	PS	PS	PS	PS	PS	PS	PS	PS	PS	PS
6_10854066	6	10854066	PS	PS	PS	PS	PS	PS	PS	PS	PS	PS	PS	PS	PS	PS	PS	PS	TRI	PS	PS	PS	PS	PS	PS	PS	PS	PS	PS	PS	PS	PS
6_10943100	6	10943100	PS	PS	PS	PS	PS	PS	PS	PS	PS	PS	PS	PS	PS	PS	PS	PS	TRI	PS	PS	PS	PS	PS	PS	PS	PS	PS	PS	PS	PS	PS
6_11108737	6	11108737	PS	PS	PS	PS	PS	PS	PS	PS	PS	PS	PS	PS	PS	PS	PS	PS	TRI	PS	PS	PS	PS	PS	PS	PS	PS	PS	PS	PS	PS	PS
6_11185500	6	11185500	PS	PS	PS	PS	PS	PS	PS	PS	PS	PS	PS	PS	PS	PS	PS	PS	TRI	PS	PS	PS	PS	PS	PS	PS	PS	PS	PS	PS	PS	PS
6_12234871	6	12234871	PS	PS	PS	PS	PS	PS	PS	PS	PS	PS	PS	PS	PS	PS	PS	PS	TRI	PS	PS	PS	PS	PS	PS	PS	PS	PS	PS	PS	PS	PS
6_13606916	6	13606916	PS	PS	PS	PS	PS	PS	PS	PS	PS	PS	PS	PS	PS	PS	PS	PS	TRI	PS	PS	PS	PS	PS	PS	PS	PS	PS	PS	PS	PS	PS
6_13915367	6	13915367	PS	PS	PS	PS	PS	PS	PS	PS	PS	PS	PS	PS	PS	PS	PS	PS	TRI	PS	PS	PS	PS	PS	PS	PS	PS	PS	PS	PS	PS	PS
6_13930159	6	13930159	PS	PS	PS	PS	PS	PS	PS	PS	PS	PS	PS	PS	PS	PS	PS	PS	TRI	PS	PS	PS	PS	PS	PS	PS	PS	PS	PS	PS	PS	PS
6_14046598	6	14046598	PS	PS	PS	PS	PS	PS	PS	PS	PS	PS	PS	PS	PS	PS	PS	PS	TRI	PS	PS	PS	PS	PS	PS	PS	PS	PS	PS	PS	PS	PS
6_14062757	6	14062757	PS	PS	PS	PS	PS	PS	PS	PS	PS	PS	PS	PS	PS	PS	PS	PS	TRI	PS	PS	PS	PS	PS	PS	PS	PS	PS	PS	PS	PS	PS
6_14069536	6	14069536	PS	PS	PS	PS	PS	PS	PS	PS	PS	PS	PS	PS	PS	PS	PS	PS	TRI	PS	PS	PS	PS	PS	PS	PS	PS	PS	PS	PS	PS	PS
6_14069967	6	14069967	PS	PS	PS	PS	PS	PS	PS	PS	PS	PS	PS	PS	PS	PS	PS	PS	TRI	PS	PS	PS	PS	PS	PS	PS	PS	PS	PS	PS	PS	PS
6_14102673	6	14102673	PS	PS	PS	PS	PS	PS	PS	PS	PS	PS	PS	PS	PS	PS	PS	PS	TRI	PS	PS	PS	PS	PS	PS	PS	PS	PS	PS	PS	PS	PS
6_14122190	6	14122190	PS	PS	PS	PS	PS	PS	PS	PS	PS	PS	PS	PS	PS	PS	PS	PS	TRI	PS	PS	PS	PS	PS	PS	PS	PS	PS	PS	PS	PS	PS
6_14156093	6	14156093	PS	PS	PS	PS	PS	PS	PS	PS	PS	PS	PS	PS	PS	PS	PS	PS	TRI	PS	PS	PS	PS	PS	PS	PS	PS	PS	PS	PS	PS	PS
6_14156316	6	14156316	PS	PS	PS	PS	PS	PS	PS	PS	PS	PS	PS	PS	PS	PS	PS	PS	TRI	PS	PS	PS	PS	PS	PS	PS	PS	PS	PS	PS	PS	PS
6_14156451	6	14156451	PS	PS	PS	PS	PS	PS	PS	PS	PS	PS	PS	PS	PS	PS	PS	PS	TRI	PS	PS	PS	PS	PS	PS	PS	PS	PS	PS	PS	PS	PS
6_14214151	6	14214151	PS	PS	PS	PS	PS	PS	PS	PS	PS	PS	PS	PS	PS	PS	PS	PS	TRI	PS	PS	PS	PS	PS	PS	PS	PS	PS	PS	PS	PS	PS
6_14324810	6	14324810	PS	PS	PS	PS	PS	PS	PS	PS	PS	PS	PS	PS	PS	PS	PS	PS	TRI	PS	PS	PS	PS	PS	PS	PS	PS	PS	PS	PS	PS	PS
6_14378347	6	14378347	PS	PS	PS	PS	PS	PS	PS	PS	PS	PS	PS	PS	PS	PS	PS	PS	TRI	PS	PS	PS	PS	PS	PS	PS	PS	PS	PS	PS	PS	PS
6_14391599	6	14391599	PS	PS	PS	PS	PS	PS	PS	PS	PS	PS	PS	PS	PS	PS	PS	PS	TRI	PS	PS	PS	PS	PS	PS	PS	PS	PS	PS	PS	PS	PS
6_14890662	6	14890662	PS	PS	PS	PS	PS	PS	PS	PS	PS	PS	PS	PS	PS	PS	PS	PS	TRI	PS	PS	PS	PS	PS	PS	PS	PS	PS	PS	PS	PS	PS
6_16780112	6	16780112	PS	PS	PS	PS	PS	PS	PS	PS	PS	PS	PS	PS	PS	PS	PS	PS	TRI	PS	PS	PS	PS	PS	PS	PS	PS	PS	PS	PS	PS	PS
6_16780450	6	16780450	PS	PS	PS	PS	PS	PS	PS	PS	PS	PS	PS	PS	PS	PS	PS	PS	TRI	PS	PS	PS	PS	PS	PS	PS	PS	PS	PS	PS	PS	PS
6_16780767	6	16780767	PS	PS	PS	PS	PS	PS	PS	PS	PS	PS	PS	PS	PS	PS	PS	PS	TRI	PS	PS	PS	PS	PS	PS	PS	PS	PS	PS	PS	PS	PS
6_16812625	6	16812625	PS	PS	PS	PS	PS	PS	PS	PS	PS	PS	PS	PS	PS	PS	PS	PS	TRI	PS	PS	PS	PS	PS	PS	PS	PS	PS	PS	PS	PS	PS
6_16858969	6	16858969	PS	PS	PS	PS	PS	PS	PS	PS	PS	PS	PS	PS	PS	PS	PS	PS	TRI	PS	PS	PS	PS	PS	PS	PS	PS	PS	PS	PS	PS	PS
6_16859440	6	16859440	PS	PS	PS	PS	PS	PS	PS	PS	PS	PS	PS	PS	PS	PS	PS	PS	TRI	PS	PS	PS	PS	PS	PS	PS	PS	PS	PS	PS	PS	PS
6_16872296	6	16872296	PS	PS	PS	PS	PS	PS	PS	PS	PS	PS	PS	PS	PS	PS	PS	PS	TRI	PS	PS	PS	PS	PS	PS	PS	PS	PS	PS	PS	PS	PS
6_16904656	6	16904656	PS	PS	PS	PS	PS	PS	PS	PS	PS	PS	PS	PS	PS	PS	PS	PS	TRI	PS	PS	PS	PS	PS	PS	PS	PS	PS	PS	PS	PS	PS
6_16904834	6	16904834	PS	PS	PS	PS	PS	PS	PS	PS	PS	PS	PS	PS	PS	PS	PS	PS	TRI	PS	PS	PS	PS	PS	PS	PS	PS	PS	PS	PS	PS	PS
6_17100094	6	17100094	PS	PS	PS	PS	PS	PS	PS	PS	PS	PS	PS	PS	PS	PS	PS	PS	TRI	PS	PS	PS	PS	PS	PS	PS	PS	PS	PS	PS	PS	PS
6_17105150	6	17105150	PS	PS	PS	PS	PS	PS	PS	PS	PS	PS	PS	PS	PS	PS	PS	PS	TRI	PS	PS	PS	PS	PS	PS	PS	PS	PS	PS	PS	PS	PS
6_17129386	6	17129386	PS	PS	PS	PS	PS	PS	PS	PS	PS	PS	PS	PS	PS	PS	PS	PS	TRI	PS	PS	PS	PS	PS	PS	PS	PS	PS	PS	PS	PS	PS
6_17154037	6	17154037	PS	PS	PS	PS	PS	PS	PS	PS	PS	PS	PS	PS	PS	PS	PS	PS	TRI	PS	PS	PS	PS	PS	PS	PS	PS	PS	PS	PS	PS	PS
6_17161848	6	17161848	PS	PS	PS	PS	PS	PS	PS	PS	PS	PS	PS	PS	PS	PS	PS	PS	TRI	PS	PS	PS	PS	PS	PS	PS	PS	PS	PS	PS	PS	PS
6_17203977	6	17203977	PS	PS	PS	PS	PS	PS	PS	PS	PS	PS	PS	PS	PS	PS	PS	PS	TRI	PS	PS	PS	PS	PS	PS	PS	PS	PS	PS	PS	PS	PS
6_17208305	6	17208305	PS	PS	PS	PS	PS	PS	PS	PS	PS	PS	PS	PS	PS	PS	PS	PS	TRI	PS	PS	PS	PS	PS	PS	PS	PS	PS	PS	PS	PS	PS
6_17209911	6	17209911	PS	PS	PS	PS	PS	PS	PS	PS	PS	PS	PS	PS	PS	PS	PS	PS	TRI	PS	PS	PS	PS	PS	PS	PS	PS	PS	PS	PS	PS	PS
6_17328007	6	17328007	PS	PS	PS	PS	PS	PS	PS	PS	PS	PS	PS	PS	PS	PS	PS	PS	TRI	PS	PS	PS	PS	PS	PS	PS	PS	PS	PS	PS	PS	PS
6_17330279	6	17330279	PS	PS	PS	PS	PS	PS	PS	PS	PS	PS	PS	PS	PS	PS	PS	PS	TRI	PS	PS	PS	PS	PS	PS	PS	PS	PS	PS	PS	PS	PS
6_17334656	6	17334656	PS	PS	PS	PS	PS	PS	PS	PS	PS	PS	PS	PS	PS	PS	PS	PS	TRI	PS	PS	PS	PS	PS	PS	PS	PS	PS	PS	PS	PS	PS
6_17388643	6	17388643	PS	PS	PS	PS	PS	PS	PS	PS	PS	PS	PS	PS	PS	PS	PS	PS	TRI	PS	PS	PS	PS	PS	PS	PS	PS	PS	PS	PS	PS	PS
6_17392093	6	17392093	PS	PS	PS	PS	PS	PS	PS	PS	PS	PS	PS	PS	PS	PS	PS	PS	TRI	PS	PS	PS	PS	PS	PS	PS	PS	PS	PS	PS	PS	PS
6_17392352	6	17392352	PS	PS	PS	PS	PS	PS	PS	PS	PS	PS	PS	PS	PS	PS	PS	PS	TRI	PS	PS	PS	PS	PS	PS	PS	PS	PS	PS	PS	PS	PS
6_17398221	6	17398221	PS	PS	PS	PS	PS	PS	PS	PS	PS	PS	PS	PS	PS	PS	PS	PS	TRI	PS	PS	PS	PS	PS	PS	PS	PS	PS	PS	PS	PS	PS
6_17398421	6	17398421	PS	PS	PS	PS	PS	PS	PS	PS	PS	PS	PS	PS	PS	PS	PS	PS	TRI	PS	PS	PS	PS	PS	PS	PS	PS	PS	PS	PS	PS	PS
6_17414228	6	17414228	PS	PS	PS	PS	PS	PS	PS	PS	PS	PS	PS	PS	PS	PS	PS	PS	TRI	PS	PS	PS	PS	PS	PS	PS	PS	PS	PS	PS	PS	PS
6_17414554	6	17414554	PS	PS	PS	PS	PS	PS	PS	PS	PS	PS	PS	PS	PS	PS	PS	PS	TRI	PS	PS	PS	PS	PS	PS	PS	PS	PS	PS	PS	PS	PS
6_17450546	6	17450546	PS	PS	PS	PS	PS	PS	PS	PS	PS	PS	PS	PS	PS	PS	PS	PS	TRI	PS	PS	PS	PS	PS	PS	PS	PS	PS	PS	PS	PS	PS
6_17455258	6	17455258	PS	PS	PS	PS	PS	PS	PS	PS	PS	PS	PS	PS	PS	PS	PS	PS	TRI	PS	PS	PS	PS	PS	PS	PS	PS	PS	PS	PS	PS	PS
6_17462397	6	17462397	PS	PS	PS	PS	PS	PS	PS	PS	PS	PS	PS	PS	PS	PS	PS	PS	TRI	PS	PS	PS	PS	PS	PS	PS	PS	PS	PS	PS	PS	PS
6_17462694	6	17462694	PS	PS	PS	PS	PS	PS	PS	PS	PS	PS	PS	PS	PS	PS	PS	PS	TRI	PS	PS	PS	PS	PS	PS	PS	PS	PS	PS	PS	PS	PS
6_17632729	6	17632729	PS	PS	PS	PS	PS	PS	PS	PS	PS	PS	PS	PS	PS	PS	PS	PS	TRI	PS	PS	PS	PS	PS	PS	PS	PS	PS	PS	PS	PS	PS
6_18374853	6	18374853	PS	PS	PS	PS	PS	PS	PS	PS	PS	PS	PS	PS	PS	PS	PS	PS	TRI	PS	PS	PS	PS	PS	PS	PS	PS	PS	PS	PS	PS	PS
6_18433885	6	18433885	PS	PS	PS	PS	PS	PS	PS	PS	PS	PS	PS	PS	PS	PS	PS	PS	TRI	PS	PS	PS	PS	PS	PS	PS	PS	PS	PS	PS	PS	PS
6_18814224	6	18814224	PS	PS	PS	PS	PS	PS	PS	PS	PS	PS	PS	PS	PS	TRI	PS	PS	TRI	PS	PS	PS	PS	PS	PS	PS	PS	PS	PS	PS	PS	PS
6_19033007	6	19033007	PS	PS	PS	PS	PS	PS	PS	PS	PS	PS	PS	PS	PS	TRI	PS	PS	TRI	PS	PS	PS	PS	PS	PS	PS	PS	PS	PS	PS	PS	PS
6_19125523	6	19125523	PS	PS	PS	PS	PS	PS	PS	PS	PS	PS	PS	PS	PS	TRI	PS	PS	TRI	PS	PS	PS	PS	PS	PS	PS	PS	PS	PS	PS	PS	PS
6_19279807	6	19279807	PS	PS	PS	PS	PS	PS	PS	PS	PS	PS	PS	PS	PS	TRI	PS	PS	TRI	PS	PS	PS	PS	PS	PS	PS	PS	PS	PS	PS	PS	PS
6_19306920	6	19306920	PS	PS	PS	PS	PS	PS	PS	PS	PS	PS	PS	PS	PS	TRI	PS	PS	TRI	PS	PS	PS	PS	PS	PS	PS	PS	PS	PS	PS	PS	PS
6_19587072	6	19587072	PS	PS	PS	PS	PS	PS	PS	PS	PS	PS	PS	PS	PS	TRI	PS	PS	TRI	PS	PS	PS	PS	PS	PS	PS	PS	PS	PS	PS	PS	PS
6_19587315	6	19587315	PS	PS	PS	PS	PS	PS	PS	PS	PS	PS	PS	PS	PS	TRI	PS	PS	TRI	PS	PS	PS	PS	PS	PS	PS	PS	PS	PS	PS	PS	PS
6_19653642	6	19653642	PS	PS	PS	PS	PS	PS	PS	PS	PS	PS	PS	PS	PS	TRI	PS	PS	TRI	PS	PS	PS	PS	PS	PS	PS	PS	PS	PS	PS	PS	PS
6_19698383	6	19698383	PS	PS	PS	PS	PS	PS	PS	PS	PS	PS	PS	PS	PS	TRI	PS	PS	TRI	PS	PS	PS	PS	PS	PS	PS	PS	PS	PS	PS	PS	PS
6_19701447	6	19701447	PS	PS	PS	PS	PS	PS	PS	PS	PS	PS	PS	PS	PS	TRI	PS	PS	TRI	PS	PS	PS	PS	PS	PS	PS	PS	PS	PS	PS	PS	PS
6_19702098	6	19702098	PS	PS	PS	PS	PS	PS	PS	PS	PS	PS	PS	PS	PS	TRI	PS	PS	TRI	PS	PS	PS	PS	PS	PS	PS	PS	PS	PS	PS	PS	PS
6_19705740	6	19705740	PS	PS	PS	PS	PS	PS	PS	PS	PS	PS	PS	PS	PS	TRI	PS	PS	TRI	PS	PS	PS	PS	PS	PS	PS	PS	PS	PS	PS	PS	PS
6_19713223	6	19713223	PS	PS	PS	PS	PS	PS	PS	PS	PS	PS	PS	PS	PS	TRI	PS	PS	TRI	PS	PS	PS	PS	PS	PS	PS	PS	PS	PS	PS	PS	PS
6_19864407	6	19864407	PS	PS	PS	PS	PS	PS	PS	PS	PS	PS	PS	PS	PS	TRI	PS	PS	TRI	PS	PS	PS	PS	PS	PS	PS	PS	PS	PS	PS	PS	PS
6_19870870	6	19870870	PS	PS	PS	PS	PS	PS	PS	PS	PS	PS	PS	PS	PS	TRI	PS	PS	TRI	PS	PS	PS	PS	PS	PS	PS	PS	PS	PS	PS	PS	PS
6_19890416	6	19890416	PS	PS	PS	PS	PS	PS	PS	PS	PS	PS	PS	PS	PS	TRI	PS	PS	TRI	PS	PS	PS	PS	PS	PS	PS	PS	PS	PS	PS	PS	PS
6_20097157	6	20097157	PS	PS	PS	PS	PS	PS	PS	PS	PS	PS	PS	PS	PS	TRI	PS	PS	TRI	PS	PS	PS	PS	PS	PS	PS	PS	PS	PS	PS	PS	PS
6_20451178	6	20451178	PS	PS	PS	PS	PS	PS	PS	PS	PS	PS	PS	PS	PS	TRI	PS	PS	TRI	PS	PS	PS	PS	PS	PS	PS	PS	PS	PS	PS	PS	PS
6_21206761	6	21206761	PS	PS	PS	PS	PS	PS	PS	PS	PS	PS	PS	PS	PS	PS	PS	PS	TRI	PS	PS	PS	PS	PS	PS	PS	PS	PS	PS	PS	PS	PS
6_21523611	6	21523611	PS	PS	PS	PS	PS	PS	PS	PS	PS	PS	PS	PS	PS	PS	PS	PS	TRI	PS	PS	PS	PS	PS	PS	PS	PS	PS	PS	PS	PS	PS
6_21782934	6	21782934	PS	PS	PS	PS	PS	PS	PS	PS	PS	PS	PS	PS	PS	PS	PS	PS	TRI	PS	PS	PS	PS	PS	PS	PS	PS	PS	PS	PS	PS	PS
6_21889380	6	21889380	PS	PS	PS	PS	PS	PS	PS	PS	PS	PS	PS	PS	PS	PS	PS	PS	TRI	PS	PS	PS	PS	PS	PS	PS	PS	PS	PS	PS	PS	PS
6_21906399	6	21906399	PS	PS	PS	PS	PS	PS	PS	PS	PS	PS	PS	PS	PS	PS	PS	PS	TRI	PS	PS	PS	PS	PS	PS	PS	PS	PS	PS	PS	PS	PS
6_21908444	6	21908444	PS	PS	PS	PS	PS	PS	PS	PS	PS	PS	PS	PS	PS	PS	PS	PS	TRI	PS	PS	PS	PS	PS	PS	PS	PS	PS	PS	PS	PS	PS
6_21910298	6	21910298	PS	PS	PS	PS	PS	PS	PS	PS	PS	PS	PS	PS	PS	PS	PS	PS	TRI	PS	PS	PS	PS	PS	PS	PS	PS	PS	PS	PS	PS	PS
6_21921331	6	21921331	PS	PS	PS	PS	PS	PS	PS	PS	PS	PS	PS	PS	PS	PS	PS	PS	TRI	PS	PS	PS	PS	PS	PS	PS	PS	PS	PS	PS	PS	PS
6_21931436	6	21931436	PS	PS	PS	PS	PS	PS	PS	PS	PS	PS	PS	PS	PS	PS	PS	PS	TRI	PS	PS	PS	PS	PS	PS	PS	PS	PS	PS	PS	PS	PS
6_22000099	6	22000099	PS	PS	PS	PS	PS	PS	PS	PS	PS	PS	PS	PS	PS	PS	PS	PS	TRI	PS	PS	PS	PS	PS	PS	PS	PS	PS	PS	PS	PS	PS
6_22028464	6	22028464	PS	PS	PS	PS	PS	PS	PS	PS	PS	PS	PS	PS	PS	PS	PS	PS	TRI	PS	PS	PS	PS	PS	PS	PS	PS	PS	PS	PS	PS	PS
6_22036198	6	22036198	PS	PS	PS	PS	PS	PS	PS	PS	PS	PS	PS	PS	PS	PS	PS	PS	TRI	PS	PS	PS	PS	PS	PS	PS	PS	PS	PS	PS	PS	PS
6_22037900	6	22037900	PS	PS	PS	PS	PS	PS	PS	PS	PS	PS	PS	PS	PS	PS	PS	PS	TRI	PS	PS	PS	PS	PS	PS	PS	PS	PS	PS	PS	PS	PS
6_22041298	6	22041298	PS	PS	PS	PS	PS	PS	PS	PS	PS	PS	PS	PS	PS	PS	PS	PS	TRI	PS	PS	PS	PS	PS	PS	PS	PS	PS	PS	PS	PS	PS
6_22163731	6	22163731	PS	PS	PS	PS	PS	PS	PS	PS	PS	PS	PS	PS	PS	PS	PS	PS	TRI	PS	PS	PS	PS	PS	PS	PS	PS	PS	PS	PS	PS	PS
6_22170747	6	22170747	PS	PS	PS	PS	PS	PS	PS	PS	PS	PS	PS	PS	PS	PS	PS	PS	TRI	PS	PS	PS	PS	PS	PS	PS	PS	PS	PS	PS	PS	PS
6_22175709	6	22175709	PS	PS	PS	PS	PS	PS	PS	PS	PS	PS	PS	PS	PS	PS	PS	PS	TRI	PS	PS	PS	PS	PS	PS	PS	PS	PS	PS	PS	PS	PS
6_22223555	6	22223555	PS	PS	PS	PS	PS	PS	PS	PS	PS	PS	PS	PS	PS	PS	PS	PS	TRI	PS	PS	PS	PS	PS	PS	PS	PS	PS	PS	PS	PS	PS
6_22226613	6	22226613	PS	PS	PS	PS	PS	PS	PS	PS	PS	PS	PS	PS	PS	PS	PS	PS	TRI	PS	PS	PS	PS	PS	PS	PS	PS	PS	PS	PS	PS	PS
6_22226759	6	22226759	PS	PS	PS	PS	PS	PS	PS	PS	PS	PS	PS	PS	PS	PS	PS	PS	TRI	PS	PS	PS	PS	PS	PS	PS	PS	PS	PS	PS	PS	PS
6_22228143	6	22228143	PS	PS	PS	PS	PS	PS	PS	PS	PS	PS	PS	PS	PS	PS	PS	PS	TRI	PS	PS	PS	PS	PS	PS	PS	PS	PS	PS	PS	PS	PS
6_22239853	6	22239853	PS	PS	PS	PS	PS	PS	PS	PS	PS	PS	PS	PS	PS	PS	PS	PS	TRI	PS	PS	PS	PS	PS	PS	PS	PS	PS	PS	PS	PS	PS
6_22250435	6	22250435	PS	PS	PS	PS	PS	PS	PS	PS	PS	PS	PS	PS	PS	PS	PS	PS	TRI	PS	PS	PS	PS	PS	PS	PS	PS	PS	PS	PS	PS	PS
6_22383712	6	22383712	PS	PS	PS	PS	PS	PS	PS	PS	PS	PS	PS	PS	PS	PS	PS	PS	TRI	PS	PS	PS	PS	PS	PS	PS	PS	PS	PS	PS	PS	PS
6_22418590	6	22418590	PS	PS	PS	PS	PS	PS	PS	PS	PS	PS	PS	PS	PS	PS	PS	PS	TRI	PS	PS	PS	PS	PS	PS	PS	PS	PS	PS	PS	PS	PS
6_22515256	6	22515256	PS	PS	PS	PS	PS	PS	PS	PS	PS	PS	PS	PS	PS	PS	PS	PS	TRI	PS	PS	PS	PS	PS	PS	PS	PS	PS	PS	PS	PS	PS
6_22705174	6	22705174	PS	PS	PS	PS	PS	PS	PS	PS	PS	PS	PS	PS	PS	PS	PS	PS	TRI	PS	PS	PS	PS	PS	PS	PS	PS	PS	PS	PS	PS	PS
6_22718760	6	22718760	PS	PS	PS	PS	PS	PS	PS	PS	PS	PS	PS	PS	PS	PS	PS	PS	TRI	PS	PS	PS	PS	PS	PS	PS	PS	PS	PS	PS	PS	PS
6_22818785	6	22818785	PS	PS	PS	PS	PS	PS	PS	PS	PS	PS	PS	PS	PS	PS	PS	PS	TRI	PS	PS	PS	PS	PS	PS	PS	PS	PS	PS	PS	PS	PS
6_22845471	6	22845471	PS	PS	PS	PS	PS	PS	PS	PS	PS	PS	PS	PS	PS	PS	PS	PS	TRI	PS	PS	PS	PS	PS	PS	PS	PS	PS	PS	PS	PS	PS
6_22926218	6	22926218	PS	PS	PS	PS	PS	PS	PS	PS	PS	PS	PS	PS	PS	PS	PS	PS	TRI	PS	PS	PS	PS	PS	PS	PS	PS	PS	PS	PS	PS	PS
6_22939361	6	22939361	PS	PS	PS	PS	PS	PS	PS	PS	PS	PS	PS	PS	PS	PS	PS	PS	TRI	PS	PS	PS	PS	PS	PS	PS	PS	PS	PS	PS	PS	PS
6_22955422	6	22955422	PS	PS	PS	PS	PS	PS	PS	PS	PS	PS	PS	PS	PS	PS	PS	PS	TRI	PS	PS	PS	PS	PS	PS	PS	PS	PS	PS	PS	PS	PS
6_22965616	6	22965616	PS	PS	PS	PS	PS	PS	PS	PS	PS	PS	PS	PS	PS	PS	PS	PS	TRI	PS	PS	PS	PS	PS	PS	PS	PS	PS	PS	PS	PS	PS
6_23014045	6	23014045	PS	PS	PS	PS	PS	PS	PS	PS	PS	PS	PS	PS	PS	PS	PS	PS	TRI	PS	PS	PS	PS	PS	PS	PS	PS	PS	PS	PS	PS	PS
6_23016548	6	23016548	PS	PS	PS	PS	PS	PS	PS	PS	PS	PS	PS	PS	PS	PS	PS	PS	TRI	PS	PS	PS	PS	PS	PS	PS	PS	PS	PS	PS	PS	PS
6_23167389	6	23167389	PS	PS	PS	PS	PS	PS	PS	PS	PS	PS	PS	PS	PS	PS	PS	PS	TRI	PS	PS	PS	PS	PS	PS	PS	PS	PS	PS	PS	PS	PS
6_23193904	6	23193904	PS	PS	PS	PS	PS	PS	PS	PS	PS	PS	PS	PS	PS	PS	PS	PS	TRI	PS	PS	PS	PS	PS	PS	PS	PS	PS	PS	PS	PS	PS
6_23214176	6	23214176	PS	PS	PS	PS	PS	PS	PS	PS	PS	PS	PS	PS	PS	PS	PS	PS	TRI	PS	PS	PS	PS	PS	PS	PS	PS	PS	PS	PS	PS	PS
6_23248716	6	23248716	PS	PS	PS	PS	PS	PS	PS	PS	PS	PS	PS	PS	PS	PS	PS	PS	TRI	PS	PS	PS	PS	PS	PS	PS	PS	PS	PS	PS	PS	PS
6_23248827	6	23248827	PS	PS	PS	PS	PS	PS	PS	PS	PS	PS	PS	PS	PS	PS	PS	PS	TRI	PS	PS	PS	PS	PS	PS	PS	PS	PS	PS	PS	PS	PS
6_23322427	6	23322427	PS	PS	PS	PS	PS	PS	PS	PS	PS	PS	PS	PS	PS	PS	PS	PS	TRI	PS	PS	PS	PS	PS	PS	PS	PS	PS	PS	PS	PS	PS
6_23359301	6	23359301	PS	PS	PS	PS	PS	PS	PS	PS	PS	PS	PS	PS	PS	PS	PS	PS	TRI	PS	PS	PS	PS	PS	PS	PS	PS	PS	PS	PS	PS	PS
6_23368420	6	23368420	PS	PS	PS	PS	PS	PS	PS	PS	PS	PS	PS	PS	PS	PS	PS	PS	TRI	PS	PS	PS	PS	PS	PS	PS	PS	PS	PS	PS	PS	PS
6_23368548	6	23368548	PS	PS	PS	PS	PS	PS	PS	PS	PS	PS	PS	PS	PS	PS	PS	PS	TRI	PS	PS	PS	PS	PS	PS	PS	PS	PS	PS	PS	PS	PS
6_23381164	6	23381164	PS	PS	PS	PS	PS	PS	PS	PS	PS	PS	PS	PS	PS	PS	PS	PS	TRI	PS	PS	PS	PS	PS	PS	PS	PS	PS	PS	PS	PS	PS
6_23410769	6	23410769	PS	PS	PS	PS	PS	PS	PS	PS	PS	PS	PS	PS	PS	PS	PS	PS	TRI	PS	PS	PS	PS	PS	PS	PS	PS	PS	PS	PS	PS	PS
6_23462333	6	23462333	PS	PS	PS	PS	PS	PS	PS	PS	PS	PS	PS	PS	PS	PS	PS	PS	TRI	PS	PS	PS	PS	PS	PS	PS	PS	PS	PS	PS	PS	PS
6_23639068	6	23639068	PS	PS	PS	PS	PS	PS	PS	PS	PS	PS	PS	PS	PS	PS	PS	PS	TRI	PS	PS	PS	PS	PS	PS	PS	PS	PS	PS	PS	PS	PS
6_23683540	6	23683540	PS	PS	PS	PS	PS	PS	PS	PS	PS	PS	PS	PS	PS	PS	PS	PS	TRI	PS	PS	PS	PS	PS	PS	PS	PS	PS	PS	PS	PS	PS
6_24159384	6	24159384	PS	PS	PS	PS	PS	PS	PS	PS	PS	PS	PS	PS	PS	PS	PS	PS	TRI	PS	PS	PS	PS	PS	PS	PS	PS	PS	PS	PS	PS	PS
6_24516070	6	24516070	PS	PS	PS	PS	PS	PS	PS	PS	PS	PS	PS	PS	PS	PS	PS	PS	TRI	PS	PS	PS	PS	PS	PS	PS	PS	PS	PS	PS	PS	PS
6_24612033	6	24612033	PS	PS	PS	PS	PS	PS	PS	PS	PS	PS	PS	PS	PS	PS	PS	PS	TRI	PS	PS	PS	PS	PS	PS	PS	PS	PS	PS	PS	PS	PS
6_24630434	6	24630434	PS	PS	PS	PS	PS	PS	PS	PS	PS	PS	PS	PS	PS	PS	PS	PS	TRI	PS	PS	PS	PS	PS	PS	PS	PS	PS	PS	PS	PS	PS
6_24650961	6	24650961	PS	PS	PS	PS	PS	PS	PS	PS	PS	PS	PS	PS	PS	PS	PS	PS	TRI	PS	PS	PS	PS	PS	PS	PS	PS	PS	PS	PS	PS	PS
6_24813733	6	24813733	PS	PS	PS	PS	PS	PS	PS	PS	PS	PS	PS	PS	PS	PS	PS	PS	TRI	PS	PS	PS	PS	PS	PS	PS	PS	PS	PS	PS	PS	PS
6_24939033	6	24939033	PS	PS	PS	PS	PS	PS	PS	PS	PS	PS	PS	PS	PS	PS	PS	PS	TRI	PS	PS	PS	PS	PS	PS	PS	PS	PS	PS	PS	PS	PS
6_24971279	6	24971279	PS	PS	PS	PS	PS	PS	PS	PS	PS	PS	PS	PS	PS	PS	PS	PS	TRI	PS	PS	PS	PS	PS	PS	PS	PS	PS	PS	PS	PS	PS
6_25039674	6	25039674	PS	PS	PS	PS	PS	PS	PS	PS	PS	PS	PS	PS	PS	PS	PS	PS	TRI	PS	PS	PS	PS	PS	PS	PS	PS	PS	PS	PS	PS	PS
6_25043112	6	25043112	PS	PS	PS	PS	PS	PS	PS	PS	PS	PS	PS	PS	PS	PS	PS	PS	TRI	PS	PS	PS	PS	PS	PS	PS	PS	PS	PS	PS	PS	PS
6_25043272	6	25043272	PS	PS	PS	PS	PS	PS	PS	PS	PS	PS	PS	PS	PS	PS	PS	PS	TRI	PS	PS	PS	PS	PS	PS	PS	PS	PS	PS	PS	PS	PS
6_25767625	6	25767625	PS	PS	PS	PS	PS	PS	PS	PS	PS	PS	PS	PS	PS	PS	PS	PS	TRI	PS	PS	PS	PS	PS	PS	PS	PS	PS	PS	PS	PS	PS
6_25785586	6	25785586	PS	PS	PS	PS	PS	PS	PS	PS	PS	PS	PS	PS	PS	PS	PS	PS	TRI	PS	PS	PS	PS	PS	PS	PS	PS	PS	PS	PS	PS	PS
6_25861185	6	25861185	PS	PS	PS	PS	PS	PS	PS	PS	PS	PS	PS	PS	PS	PS	PS	PS	TRI	PS	PS	PS	PS	PS	PS	PS	PS	PS	PS	PS	PS	PS
6_25889392	6	25889392	PS	PS	PS	PS	PS	PS	PS	PS	PS	PS	PS	PS	PS	PS	PS	PS	TRI	PS	PS	PS	PS	PS	PS	PS	PS	PS	PS	PS	PS	PS
6_25889933	6	25889933	PS	PS	PS	PS	PS	PS	PS	PS	PS	PS	PS	PS	PS	PS	PS	PS	TRI	PS	PS	PS	PS	PS	PS	PS	PS	PS	PS	PS	PS	PS
6_25890138	6	25890138	PS	PS	PS	PS	PS	PS	PS	PS	PS	PS	PS	PS	PS	PS	PS	PS	TRI	PS	PS	PS	PS	PS	PS	PS	PS	PS	PS	PS	PS	PS
6_25999970	6	25999970	PS	PS	PS	PS	PS	PS	PS	PS	PS	PS	PS	PS	PS	PS	PS	PS	TRI	PS	PS	PS	PS	PS	PS	PS	PS	PS	PS	PS	PS	PS
6_26042264	6	26042264	PS	PS	PS	PS	PS	PS	PS	PS	PS	PS	PS	PS	PS	PS	PS	PS	TRI	PS	PS	PS	PS	PS	PS	PS	PS	PS	PS	PS	PS	PS
6_26064427	6	26064427	PS	PS	PS	PS	PS	PS	PS	PS	PS	PS	PS	PS	PS	PS	PS	PS	TRI	PS	PS	PS	PS	PS	PS	PS	PS	PS	PS	PS	PS	PS
6_26231167	6	26231167	PS	PS	PS	PS	PS	PS	PS	PS	PS	PS	PS	PS	PS	PS	PS	PS	TRI	PS	PS	PS	PS	PS	PS	PS	PS	PS	PS	PS	PS	PS
6_26565620	6	26565620	PS	PS	PS	PS	PS	PS	PS	PS	PS	PS	PS	PS	PS	PS	PS	PS	TRI	PS	PS	PS	PS	PS	PS	PS	PS	PS	PS	PS	PS	PS
6_26565909	6	26565909	PS	PS	PS	PS	PS	PS	PS	PS	PS	PS	PS	PS	PS	PS	PS	PS	TRI	PS	PS	PS	PS	PS	PS	PS	PS	PS	PS	PS	PS	PS
6_26570241	6	26570241	PS	PS	PS	PS	PS	PS	PS	PS	PS	PS	PS	PS	PS	PS	PS	PS	TRI	PS	PS	PS	PS	PS	PS	PS	PS	PS	PS	PS	PS	PS
6_26570421	6	26570421	PS	PS	PS	PS	PS	PS	PS	PS	PS	PS	PS	PS	PS	PS	PS	PS	TRI	PS	PS	PS	PS	PS	PS	PS	PS	PS	PS	PS	PS	PS
6_26654227	6	26654227	PS	PS	PS	PS	PS	PS	PS	PS	PS	PS	PS	PS	PS	PS	PS	PS	TRI	PS	PS	PS	PS	PS	PS	PS	PS	PS	PS	PS	PS	PS
6_26654390	6	26654390	PS	PS	PS	PS	PS	PS	PS	PS	PS	PS	PS	PS	PS	PS	PS	PS	TRI	PS	PS	PS	PS	PS	PS	PS	PS	PS	PS	PS	PS	PS
6_26745362	6	26745362	PS	PS	PS	PS	PS	PS	PS	PS	PS	PS	PS	PS	PS	PS	PS	PS	TRI	PS	PS	PS	PS	PS	PS	PS	PS	PS	PS	PS	PS	PS
6_26767033	6	26767033	PS	PS	PS	PS	PS	PS	PS	PS	PS	PS	PS	PS	PS	PS	PS	PS	TRI	PS	PS	PS	PS	PS	PS	PS	PS	PS	PS	PS	PS	PS
6_26795015	6	26795015	PS	PS	PS	PS	PS	PS	PS	PS	PS	PS	PS	PS	PS	PS	PS	PS	TRI	PS	PS	PS	PS	PS	PS	PS	PS	PS	PS	PS	PS	PS
6_26855070	6	26855070	PS	PS	PS	PS	PS	PS	PS	PS	PS	PS	PS	PS	PS	PS	PS	PS	TRI	PS	PS	PS	PS	PS	PS	PS	PS	PS	PS	PS	PS	PS
6_26867866	6	26867866	PS	PS	PS	PS	PS	PS	PS	PS	PS	PS	PS	PS	PS	PS	PS	PS	TRI	PS	PS	PS	PS	PS	PS	PS	PS	PS	PS	PS	PS	PS
6_26882684	6	26882684	PS	PS	PS	PS	PS	PS	PS	PS	PS	PS	PS	PS	PS	PS	PS	PS	TRI	PS	PS	PS	PS	PS	PS	PS	PS	PS	PS	PS	PS	PS
6_26890797	6	26890797	PS	PS	PS	PS	PS	PS	PS	PS	PS	PS	PS	PS	PS	PS	PS	PS	TRI	PS	PS	PS	PS	PS	PS	PS	PS	PS	PS	PS	PS	PS
6_26914928	6	26914928	PS	PS	PS	PS	PS	PS	PS	PS	PS	PS	PS	PS	PS	PS	PS	PS	TRI	PS	PS	PS	PS	PS	PS	PS	PS	PS	PS	PS	PS	PS
6_26994256	6	26994256	PS	PS	PS	PS	PS	PS	PS	PS	PS	PS	PS	PS	PS	PS	PS	PS	TRI	PS	PS	PS	PS	PS	PS	PS	PS	PS	PS	PS	PS	PS
6_26994468	6	26994468	PS	PS	PS	PS	PS	PS	PS	PS	PS	PS	PS	PS	PS	PS	PS	PS	TRI	PS	PS	PS	PS	PS	PS	PS	PS	PS	PS	PS	PS	PS
6_27020634	6	27020634	PS	PS	PS	PS	PS	PS	PS	PS	PS	PS	PS	PS	PS	PS	PS	PS	TRI	PS	PS	PS	PS	PS	PS	PS	PS	PS	PS	PS	PS	PS
6_27028546	6	27028546	PS	PS	PS	PS	PS	PS	PS	PS	PS	PS	PS	PS	PS	PS	PS	PS	TRI	PS	PS	PS	PS	PS	PS	PS	PS	PS	PS	PS	PS	PS
6_27045848	6	27045848	PS	PS	PS	PS	PS	PS	PS	PS	PS	PS	PS	PS	PS	PS	PS	PS	TRI	PS	PS	PS	PS	PS	PS	PS	PS	PS	PS	PS	PS	PS
6_27061967	6	27061967	PS	PS	PS	PS	PS	PS	PS	PS	PS	PS	PS	PS	PS	PS	PS	PS	TRI	PS	PS	PS	PS	PS	PS	PS	PS	PS	PS	PS	PS	PS
6_27099028	6	27099028	PS	PS	PS	PS	PS	PS	PS	PS	PS	PS	PS	PS	PS	PS	PS	PS	TRI	PS	PS	PS	PS	PS	PS	PS	PS	PS	PS	PS	PS	PS
6_27149502	6	27149502	PS	PS	PS	PS	PS	PS	PS	PS	PS	PS	PS	PS	PS	PS	PS	PS	TRI	PS	PS	PS	PS	PS	PS	PS	PS	PS	PS	PS	PS	PS
6_27998307	6	27998307	PS	PS	PS	PS	PS	PS	PS	PS	PS	PS	PS	PS	PS	PS	PS	PS	TRI	PS	PS	PS	PS	PS	PS	PS	PS	PS	PS	PS	PS	PS
6_28051249	6	28051249	PS	PS	PS	PS	PS	PS	PS	PS	PS	PS	PS	PS	PS	PS	PS	PS	TRI	PS	PS	PS	PS	PS	PS	PS	PS	PS	PS	PS	PS	PS
6_28052815	6	28052815	PS	PS	PS	PS	PS	PS	PS	PS	PS	PS	PS	PS	PS	PS	PS	PS	TRI	PS	PS	PS	PS	PS	PS	PS	PS	PS	PS	PS	PS	PS
6_28067843	6	28067843	PS	PS	PS	PS	PS	PS	PS	PS	PS	PS	PS	PS	PS	PS	PS	PS	TRI	PS	PS	PS	PS	PS	PS	PS	PS	PS	PS	PS	PS	PS
6_28355762	6	28355762	PS	PS	PS	PS	PS	PS	PS	PS	PS	PS	PS	PS	PS	PS	PS	PS	TRI	PS	PS	PS	PS	PS	PS	PS	PS	PS	PS	PS	PS	PS
6_28355893	6	28355893	PS	PS	PS	PS	PS	PS	PS	PS	PS	PS	PS	PS	PS	PS	PS	PS	TRI	PS	PS	PS	PS	PS	PS	PS	PS	PS	PS	PS	PS	PS
6_28545283	6	28545283	PS	PS	PS	PS	PS	PS	PS	PS	PS	PS	PS	PS	PS	PS	PS	PS	TRI	PS	PS	PS	PS	PS	PS	PS	PS	PS	PS	PS	PS	PS
6_28561281	6	28561281	PS	PS	PS	PS	PS	PS	PS	PS	PS	PS	PS	PS	PS	PS	PS	PS	TRI	PS	PS	PS	PS	PS	PS	PS	PS	PS	PS	PS	PS	PS
6_28614593	6	28614593	PS	PS	PS	PS	PS	PS	PS	PS	PS	PS	PS	PS	PS	PS	PS	PS	TRI	PS	PS	PS	PS	PS	PS	PS	PS	PS	PS	PS	PS	PS
6_28767209	6	28767209	PS	PS	PS	PS	PS	PS	PS	PS	PS	PS	PS	PS	PS	PS	PS	PS	TRI	PS	PS	PS	PS	PS	PS	PS	PS	PS	PS	PS	PS	PS
6_28949992	6	28949992	PS	PS	PS	PS	PS	PS	PS	PS	PS	PS	PS	PS	PS	PS	PS	PS	TRI	PS	PS	PS	PS	PS	PS	PS	PS	PS	PS	PS	PS	PS
6_29606219	6	29606219	PS	PS	PS	PS	PS	PS	PS	PS	PS	PS	PS	PS	PS	PS	PS	PS	TRI	PS	PS	PS	PS	PS	PS	PS	PS	PS	PS	PS	PS	PS
6_29620545	6	29620545	PS	PS	PS	PS	PS	PS	PS	PS	PS	PS	PS	PS	PS	PS	PS	PS	TRI	PS	PS	PS	PS	PS	PS	PS	PS	PS	PS	PS	PS	PS
6_29798262	6	29798262	PS	PS	PS	PS	PS	PS	PS	PS	PS	PS	PS	PS	PS	PS	PS	PS	TRI	PS	PS	PS	PS	PS	PS	PS	PS	PS	PS	PS	PS	PS
6_29798404	6	29798404	PS	PS	PS	PS	PS	PS	PS	PS	PS	PS	PS	PS	PS	PS	PS	PS	TRI	PS	PS	PS	PS	PS	PS	PS	PS	PS	PS	PS	PS	PS
6_30033746	6	30033746	PS	PS	PS	PS	PS	PS	PS	PS	PS	PS	PS	PS	PS	PS	PS	PS	TRI	PS	PS	PS	PS	PS	PS	PS	PS	PS	PS	PS	PS	PS
6_30046179	6	30046179	PS	PS	PS	PS	PS	PS	PS	PS	PS	PS	PS	PS	PS	PS	PS	PS	TRI	PS	PS	PS	PS	PS	PS	PS	PS	PS	PS	PS	PS	PS
6_30138717	6	30138717	PS	PS	PS	PS	PS	PS	PS	PS	PS	PS	PS	PS	PS	PS	PS	PS	TRI	PS	PS	PS	PS	PS	PS	PS	PS	PS	PS	PS	PS	PS
6_30204640	6	30204640	PS	PS	PS	PS	PS	PS	PS	PS	PS	PS	PS	PS	PS	PS	PS	PS	TRI	PS	PS	PS	PS	PS	PS	PS	PS	PS	PS	PS	PS	PS
6_30251540	6	30251540	PS	PS	PS	PS	PS	PS	PS	PS	PS	PS	PS	PS	PS	PS	PS	PS	TRI	PS	PS	PS	PS	PS	PS	PS	PS	PS	PS	PS	PS	PS
6_30274065	6	30274065	PS	PS	PS	PS	PS	PS	PS	PS	PS	PS	PS	PS	PS	PS	PS	PS	TRI	PS	PS	PS	PS	PS	PS	PS	PS	PS	PS	PS	PS	PS
6_30275111	6	30275111	PS	PS	PS	PS	PS	PS	PS	PS	PS	PS	PS	PS	PS	PS	PS	PS	TRI	PS	PS	PS	PS	PS	PS	PS	PS	PS	PS	PS	PS	PS
6_30275239	6	30275239	PS	PS	PS	PS	PS	PS	PS	PS	PS	PS	PS	PS	PS	PS	PS	PS	TRI	PS	PS	PS	PS	PS	PS	PS	PS	PS	PS	PS	PS	PS
6_30278680	6	30278680	PS	PS	PS	PS	PS	PS	PS	PS	PS	PS	PS	PS	PS	PS	PS	PS	TRI	PS	PS	PS	PS	PS	PS	PS	PS	PS	PS	PS	PS	PS
6_30299764	6	30299764	PS	PS	PS	PS	PS	PS	PS	PS	PS	PS	PS	PS	PS	PS	PS	PS	TRI	PS	PS	PS	PS	PS	PS	PS	PS	PS	PS	PS	PS	PS
6_30395818	6	30395818	PS	PS	PS	PS	PS	PS	PS	PS	PS	PS	PS	PS	PS	PS	PS	PS	TRI	PS	PS	PS	PS	PS	PS	PS	PS	PS	PS	PS	PS	PS
6_30396195	6	30396195	PS	PS	PS	PS	PS	PS	PS	PS	PS	PS	PS	PS	PS	PS	PS	PS	TRI	PS	PS	PS	PS	PS	PS	PS	PS	PS	PS	PS	PS	PS
6_30401733	6	30401733	PS	PS	PS	PS	PS	PS	PS	PS	PS	PS	PS	PS	PS	PS	PS	PS	TRI	PS	PS	PS	PS	PS	PS	PS	PS	PS	PS	PS	PS	PS
6_30445214	6	30445214	PS	PS	PS	PS	PS	PS	PS	PS	PS	PS	PS	PS	PS	PS	PS	PS	TRI	PS	PS	PS	PS	PS	PS	PS	PS	PS	PS	PS	PS	PS
6_36111486 *	6	36,111,486 / 30,655,431	PS	PS	PS	PS	PS	PS	PS	PS	PS	PS	PS	PS	PS	PS	PS	PS	TRI	PS	PS	PS	PS	PS	PS	PS	PS	PS	PS	PS	PS	PS
6_36021805	6	36021805	PS	PS	PS	PS	PS	PS	PS	PS	PS	PS	PS	PS	PS	PS	PS	PS	TRI	PS	PS	PS	PS	PS	PS	PS	PS	PS	PS	PS	PS	PS
6_36019874	6	36019874	PS	PS	PS	PS	PS	PS	PS	PS	PS	PS	PS	PS	PS	PS	PS	PS	TRI	PS	PS	PS	PS	PS	PS	PS	PS	PS	PS	PS	PS	PS
6_35727723	6	35727723	PS	PS	PS	PS	PS	PS	PS	PS	PS	PS	PS	PS	PS	PS	PS	PS	TRI	PS	PS	PS	PS	PS	PS	PS	PS	PS	PS	PS	PS	PS
6_35706690	6	35706690	PS	PS	PS	PS	PS	PS	PS	PS	PS	PS	PS	PS	PS	PS	PS	PS	TRI	PS	PS	PS	PS	PS	PS	PS	PS	PS	PS	PS	PS	PS
6_35197669	6	35197669	PS	PS	PS	PS	PS	PS	PS	PS	PS	PS	PS	PS	PS	PS	PS	PS	TRI	PS	PS	PS	PS	PS	PS	PS	PS	PS	PS	PS	PS	PS
6_34832739	6	34832739	PS	PS	PS	PS	PS	PS	PS	PS	PS	PS	PS	PS	PS	PS	PS	PS	TRI	PS	PS	PS	PS	PS	PS	PS	PS	PS	PS	PS	PS	PS
6_34594473	6	34594473	PS	PS	PS	PS	PS	PS	PS	PS	PS	PS	PS	PS	PS	PS	PS	PS	TRI	PS	PS	PS	PS	PS	PS	PS	PS	PS	PS	PS	PS	PS
6_34367217	6	34367217	PS	PS	PS	PS	PS	PS	PS	PS	PS	PS	PS	PS	PS	PS	PS	PS	TRI	PS	PS	PS	PS	PS	PS	PS	PS	PS	PS	PS	PS	PS
6_34356848	6	34356848	PS	PS	PS	PS	PS	PS	PS	PS	PS	PS	PS	PS	PS	PS	PS	PS	TRI	PS	PS	PS	PS	PS	PS	PS	PS	PS	PS	PS	PS	PS
6_34311290	6	34311290	PS	PS	PS	PS	PS	PS	PS	PS	PS	PS	PS	PS	PS	PS	PS	PS	TRI	PS	PS	PS	PS	PS	PS	PS	PS	PS	PS	PS	PS	PS
6_33928934	6	33928934	PS	PS	PS	PS	PS	PS	PS	PS	PS	PS	PS	PS	PS	PS	PS	PS	TRI	PS	PS	PS	PS	PS	PS	PS	PS	PS	PS	PS	PS	PS
6_33867719	6	33867719	PS	PS	PS	PS	PS	PS	PS	PS	PS	PS	PS	PS	PS	PS	PS	PS	TRI	PS	PS	PS	PS	PS	PS	PS	PS	PS	PS	PS	PS	PS
6_33854047	6	33854047	PS	PS	PS	PS	PS	PS	PS	PS	PS	PS	PS	PS	PS	PS	PS	PS	TRI	PS	PS	PS	PS	PS	PS	PS	PS	PS	PS	PS	PS	PS
6_33611748	6	33611748	PS	PS	PS	PS	PS	PS	PS	PS	PS	PS	PS	PS	PS	PS	PS	PS	TRI	PS	PS	PS	PS	PS	PS	PS	PS	PS	PS	PS	PS	PS
6_32846583	6	32846583	PS	PS	PS	PS	PS	PS	PS	PS	PS	PS	PS	PS	PS	PS	PS	PS	TRI	PS	PS	PS	PS	PS	PS	PS	PS	PS	PS	PS	PS	PS
6_32596491	6	32596491	PS	PS	PS	PS	PS	PS	PS	PS	PS	PS	PS	PS	PS	PS	PS	PS	TRI	PS	PS	PS	PS	PS	PS	PS	PS	PS	PS	PS	PS	PS
6_32589416	6	32589416	PS	PS	PS	PS	PS	PS	PS	PS	PS	PS	PS	PS	PS	PS	PS	PS	TRI	PS	PS	PS	PS	PS	PS	PS	PS	PS	PS	PS	PS	PS
6_32489259	6	32,489,259 / 34,277,658	PS	PS	PS	PS	PS	PS	PS	PS	PS	PS	PS	PS	PS	PS	PS	PS	TRI	PS	PS	PS	PS	PS	PS	PS	PS	PS	PS	PS	PS	PS
6_32022282	6	32,022,282 / 34,744,635	PS	PS	PS	PS	PS	PS	PS	PS	PS	PS	PS	PS	PS	PS	PS	PS	PS	PS	PS	PS	PS	PS	PS	PS	PS	PS	PS	PS	PS	PS
6_32008760	6	32008760	PS	PS	PS	PS	PS	PS	PS	PS	PS	PS	PS	PS	PS	PS	PS	PS	PS	PS	PS	PS	PS	PS	PS	PS	PS	PS	PS	PS	PS	PS
6_31983496	6	31983496	PS	PS	PS	PS	PS	PS	PS	PS	PS	PS	PS	PS	PS	PS	PS	PS	PS	PS	PS	PS	PS	PS	PS	PS	PS	PS	PS	PS	PS	PS
6_31982120	6	31982120	PS	PS	PS	PS	PS	PS	PS	PS	PS	PS	PS	PS	PS	PS	PS	PS	PS	PS	PS	PS	PS	PS	PS	PS	PS	PS	PS	PS	PS	PS
6_31962202	6	31962202	PS	PS	PS	PS	PS	PS	PS	PS	PS	PS	PS	PS	PS	PS	PS	PS	PS	PS	PS	PS	PS	PS	PS	PS	PS	PS	PS	PS	PS	PS
6_31921283	6	31921283	PS	PS	PS	PS	PS	PS	PS	PS	PS	PS	PS	PS	PS	PS	PS	PS	PS	PS	PS	PS	PS	PS	PS	PS	PS	PS	PS	PS	PS	PS
6_31823731	6	31823731	PS	PS	PS	PS	PS	PS	PS	PS	PS	PS	PS	PS	PS	PS	PS	PS	PS	PS	PS	PS	PS	PS	PS	PS	PS	PS	PS	PS	PS	PS
6_31755219	6	31755219	PS	PS	PS	PS	PS	PS	PS	PS	PS	PS	PS	PS	PS	PS	PS	PS	PS	PS	PS	PS	PS	PS	PS	PS	PS	PS	PS	PS	PS	PS
6_31712236	6	31712236	PS	PS	PS	PS	PS	PS	PS	PS	PS	PS	PS	PS	PS	PS	PS	PS	PS	PS	PS	PS	PS	PS	PS	PS	PS	PS	PS	PS	PS	PS
6_31687730	6	31687730	PS	PS	PS	PS	PS	PS	PS	PS	PS	PS	PS	PS	PS	PS	PS	PS	PS	PS	PS	PS	PS	PS	PS	PS	PS	PS	PS	PS	PS	PS
6_31684017	6	31684017	PS	PS	PS	PS	PS	PS	PS	PS	PS	PS	PS	PS	PS	PS	PS	PS	PS	PS	PS	PS	PS	PS	PS	PS	PS	PS	PS	PS	PS	PS
6_31600497	6	31,600,497 / 35,166,420	PS	PS	PS	PS	PS	PS	PS	PS	PS	PS	PS	PS	PS	PS	PS	PS	PS	PS	PS	PS	PS	PS	PS	PS	PS	PS	PS	PS	PS	PS
6_31520648	6	31,520,648 / 35,246,269	PS	PS	PS	PS	PS	PS	PS	PS	PS	PS	PS	PS	PS	PS	PS	PS	PS	TRI	PS	PS	PS	PS	PS	PS	PS	PS	PS	PS	PS	PS
6_31316711	6	31316711	PS	PS	PS	PS	PS	PS	PS	PS	PS	PS	PS	PS	PS	PS	PS	PS	PS	TRI	PS	PS	PS	PS	PS	PS	PS	PS	PS	PS	PS	PS
6_31286488	6	31286488	PS	PS	PS	PS	PS	PS	PS	PS	PS	PS	PS	PS	PS	PS	PS	PS	PS	TRI	PS	PS	PS	PS	PS	PS	PS	PS	PS	PS	PS	PS
6_31278263	6	31278263	PS	PS	PS	PS	PS	PS	PS	PS	PS	PS	PS	PS	PS	PS	PS	PS	PS	TRI	PS	PS	PS	PS	PS	PS	PS	PS	PS	PS	PS	PS
6_31149582	6	31149582	PS	PS	PS	PS	PS	PS	PS	PS	PS	PS	PS	PS	PS	PS	PS	PS	PS	TRI	PS	PS	PS	PS	PS	PS	PS	PS	PS	PS	PS	PS
6_31087947	6	31087947	PS	PS	PS	PS	PS	PS	PS	PS	PS	PS	PS	PS	PS	PS	PS	PS	PS	TRI	PS	PS	PS	PS	PS	PS	PS	PS	PS	PS	PS	PS
6_31049298	6	31049298	PS	PS	PS	PS	PS	PS	PS	PS	PS	PS	PS	PS	PS	PS	PS	PS	PS	TRI	PS	PS	PS	PS	PS	PS	PS	PS	PS	PS	PS	PS
6_31023420	6	31023420	PS	PS	PS	PS	PS	PS	PS	PS	PS	PS	PS	PS	PS	PS	PS	PS	PS	TRI	PS	PS	PS	PS	PS	PS	PS	PS	PS	PS	PS	PS
6_31011371	6	31011371	PS	PS	PS	PS	PS	PS	PS	PS	PS	PS	PS	PS	PS	PS	PS	PS	PS	TRI	PS	PS	PS	PS	PS	PS	PS	PS	PS	PS	PS	PS
6_30986920	6	30986920	PS	PS	PS	PS	PS	PS	PS	PS	PS	PS	PS	PS	PS	PS	PS	PS	PS	TRI	PS	PS	PS	PS	PS	PS	PS	PS	PS	PS	PS	PS
6_30985011	6	30985011	PS	PS	PS	PS	PS	PS	PS	PS	PS	PS	PS	PS	PS	PS	PS	PS	PS	TRI	PS	PS	PS	PS	PS	PS	PS	PS	PS	PS	PS	PS
6_30969934	6	30969934	PS	PS	PS	PS	PS	PS	PS	PS	PS	PS	PS	PS	PS	PS	PS	PS	PS	TRI	PS	PS	PS	PS	PS	PS	PS	PS	PS	PS	PS	PS
6_30921467	6	30921467	PS	PS	PS	PS	PS	PS	PS	PS	PS	PS	PS	PS	PS	PS	PS	PS	PS	TRI	PS	PS	PS	PS	PS	PS	PS	PS	PS	PS	PS	PS
6_30717967	6	30717967	PS	PS	PS	PS	PS	PS	PS	PS	PS	PS	PS	PS	PS	PS	PS	PS	PS	TRI	PS	PS	PS	PS	PS	PS	PS	PS	PS	H	PS	PS
6_30700648	6	30700648	PS	PS	PS	PS	PS	PS	PS	PS	PS	PS	PS	PS	PS	PS	PS	PS	PS	TRI	PS	PS	PS	PS	PS	PS	PS	PS	PS	H	PS	PS
6_30655559	6	30655559	PS	PS	PS	PS	PS	PS	PS	PS	PS	PS	PS	PS	PS	PS	PS	PS	PS	TRI	PS	PS	PS	PS	PS	PS	PS	PS	PS	H	PS	PS
6_30655431 **	6	30,655,431 / 36,111,486	PS	PS	PS	PS	PS	PS	PS	PS	PS	PS	PS	PS	PS	PS	PS	PS	PS	TRI	PS	PS	PS	PS	PS	PS	PS	PS	PS	PS	PS	PS
7_42456	7	42456	PS	PS	PS	PS	PS	PS	PS	PS	PS	PS	PS	PS	PS	PS	PS	PS	PS	PS	TRI	PS	PS	PS	PS	PS	PS	PS	PS	PS	PS	PS
7_90466	7	90466	PS	PS	PS	PS	PS	PS	PS	PS	PS	PS	PS	PS	PS	PS	PS	PS	PS	PS	TRI	PS	PS	PS	PS	PS	PS	PS	PS	PS	PS	PS
7_252031	7	252031	PS	PS	PS	PS	PS	PS	PS	PS	PS	PS	PS	PS	PS	PS	PS	PS	PS	PS	TRI	PS	PS	PS	PS	PS	PS	PS	PS	PS	PS	PS
7_273274	7	273274	PS	PS	PS	PS	PS	PS	PS	PS	PS	PS	PS	PS	PS	PS	PS	PS	PS	PS	TRI	PS	PS	PS	PS	PS	PS	PS	PS	PS	PS	PS
7_274336	7	274336	PS	PS	PS	PS	PS	PS	PS	PS	PS	PS	PS	PS	PS	PS	PS	PS	PS	PS	TRI	PS	PS	PS	PS	PS	PS	PS	PS	PS	PS	PS
7_274445	7	274445	PS	PS	PS	PS	PS	PS	PS	PS	PS	PS	PS	PS	PS	PS	PS	PS	PS	PS	TRI	PS	PS	PS	PS	PS	PS	PS	PS	PS	PS	PS
7_274576	7	274576	PS	PS	PS	PS	PS	PS	PS	PS	PS	PS	PS	PS	PS	PS	PS	PS	PS	PS	TRI	PS	PS	PS	PS	PS	PS	PS	PS	PS	PS	PS
7_334030	7	334030	PS	PS	PS	PS	PS	PS	PS	PS	PS	PS	PS	PS	PS	PS	PS	PS	PS	PS	TRI	PS	PS	PS	PS	PS	PS	PS	PS	PS	PS	PS
7_339942	7	339942	PS	PS	PS	PS	PS	PS	PS	PS	PS	PS	PS	PS	PS	PS	PS	PS	PS	PS	TRI	PS	PS	PS	PS	PS	PS	PS	PS	PS	PS	PS
7_340022	7	340022	PS	PS	PS	PS	PS	PS	PS	PS	PS	PS	PS	PS	PS	PS	PS	PS	PS	PS	TRI	PS	PS	PS	PS	PS	PS	PS	PS	PS	PS	PS
7_346861	7	346861	PS	PS	PS	PS	PS	PS	PS	PS	PS	PS	PS	PS	PS	PS	PS	PS	PS	PS	TRI	PS	PS	PS	PS	PS	PS	PS	PS	PS	PS	PS
7_364137	7	364137	PS	PS	PS	PS	PS	PS	PS	PS	PS	PS	PS	PS	PS	PS	PS	PS	PS	PS	TRI	PS	PS	PS	PS	PS	PS	PS	PS	PS	PS	PS
7_403473	7	403473	PS	PS	PS	PS	PS	PS	PS	PS	PS	PS	PS	PS	PS	PS	PS	PS	PS	PS	TRI	PS	PS	PS	PS	PS	PS	PS	PS	PS	PS	PS
7_437561	7	437561	PS	PS	PS	PS	PS	PS	PS	PS	PS	PS	PS	PS	PS	PS	PS	PS	PS	PS	TRI	PS	PS	PS	PS	PS	PS	PS	PS	PS	PS	PS
7_504703	7	504703	PS	PS	PS	PS	PS	PS	PS	PS	PS	PS	PS	PS	PS	PS	PS	PS	PS	PS	TRI	PS	PS	PS	PS	PS	PS	PS	PS	PS	PS	PS
7_509771	7	509771	PS	PS	PS	PS	PS	PS	PS	PS	PS	PS	PS	PS	PS	PS	PS	PS	PS	PS	TRI	PS	PS	PS	PS	PS	PS	PS	PS	PS	PS	PS
7_512639	7	512639	PS	PS	PS	PS	PS	PS	PS	PS	PS	PS	PS	PS	PS	PS	PS	PS	PS	PS	TRI	PS	PS	PS	PS	PS	PS	PS	PS	PS	PS	PS
7_514906	7	514906	PS	PS	PS	PS	PS	PS	PS	PS	PS	PS	PS	PS	PS	PS	PS	PS	PS	PS	TRI	PS	PS	PS	PS	PS	PS	PS	PS	PS	PS	PS
7_536215	7	536215	PS	PS	PS	PS	PS	PS	PS	PS	PS	PS	PS	PS	PS	PS	PS	PS	PS	PS	TRI	PS	PS	PS	PS	PS	PS	PS	PS	PS	PS	PS
7_706890	7	706890	PS	PS	PS	PS	PS	PS	PS	PS	PS	PS	PS	PS	PS	PS	PS	PS	PS	PS	TRI	PS	PS	PS	PS	PS	PS	PS	PS	PS	PS	PS
7_733429	7	733429	PS	PS	PS	PS	PS	PS	PS	PS	PS	PS	PS	PS	PS	PS	PS	PS	PS	PS	TRI	PS	PS	PS	PS	PS	PS	PS	PS	PS	PS	PS
7_751333	7	751333	PS	PS	PS	PS	PS	PS	PS	PS	PS	PS	PS	PS	PS	PS	PS	PS	PS	PS	TRI	PS	PS	PS	PS	PS	PS	PS	PS	PS	PS	PS
7_827636	7	827636	PS	PS	PS	PS	PS	PS	PS	PS	PS	PS	PS	PS	PS	PS	PS	PS	PS	PS	TRI	PS	PS	PS	PS	PS	PS	PS	PS	PS	PS	PS
7_838832	7	838832	PS	PS	PS	PS	PS	PS	PS	PS	PS	PS	PS	PS	PS	PS	PS	PS	PS	PS	TRI	PS	PS	PS	PS	PS	PS	PS	PS	PS	PS	PS
7_873305	7	873305	PS	PS	PS	PS	PS	PS	PS	PS	PS	PS	PS	PS	PS	PS	PS	PS	PS	PS	TRI	PS	PS	PS	PS	PS	PS	PS	PS	PS	PS	PS
7_873412	7	873412	PS	PS	PS	PS	PS	PS	PS	PS	PS	PS	PS	PS	PS	PS	PS	PS	PS	PS	TRI	PS	PS	PS	PS	PS	PS	PS	PS	PS	PS	PS
7_879674	7	879674	PS	PS	PS	PS	PS	PS	PS	PS	PS	PS	PS	PS	PS	PS	PS	PS	PS	PS	TRI	PS	PS	PS	PS	PS	PS	PS	PS	PS	PS	PS
7_992497	7	992497	PS	PS	PS	PS	PS	PS	PS	PS	PS	PS	PS	PS	PS	PS	PS	PS	PS	PS	TRI	PS	PS	PS	PS	PS	PS	PS	PS	PS	PS	PS
7_1048789	7	1048789	PS	PS	PS	PS	PS	PS	PS	PS	PS	PS	PS	PS	PS	PS	PS	PS	PS	PS	TRI	TRI	PS	PS	PS	PS	PS	PS	PS	PS	PS	PS
7_1270994	7	1270994	PS	PS	PS	PS	PS	PS	PS	PS	PS	PS	PS	PS	PS	PS	PS	PS	PS	PS	TRI	TRI	PS	PS	PS	PS	PS	PS	PS	PS	PS	PS
7_1271176	7	1271176	PS	PS	PS	PS	PS	PS	PS	PS	PS	PS	PS	PS	PS	PS	PS	PS	PS	PS	TRI	TRI	PS	PS	PS	PS	PS	PS	PS	PS	PS	PS
7_1380330	7	1380330	PS	PS	PS	PS	PS	PS	PS	PS	PS	PS	PS	PS	PS	PS	PS	PS	PS	PS	TRI	TRI	PS	PS	PS	PS	PS	PS	PS	PS	PS	PS
7_1383451	7	1383451	PS	PS	PS	PS	PS	PS	PS	PS	PS	PS	PS	PS	PS	PS	PS	PS	PS	PS	TRI	TRI	PS	PS	PS	PS	PS	PS	PS	PS	PS	PS
7_1448494	7	1448494	PS	PS	PS	PS	PS	PS	PS	PS	PS	PS	PS	PS	PS	PS	PS	PS	PS	PS	TRI	TRI	PS	PS	PS	PS	PS	PS	PS	PS	PS	PS
7_1467066	7	1467066	PS	PS	PS	PS	PS	PS	PS	PS	PS	PS	PS	PS	PS	PS	PS	PS	PS	PS	TRI	TRI	PS	PS	PS	PS	PS	PS	PS	PS	PS	PS
7_1517802	7	1517802	PS	PS	PS	PS	PS	PS	PS	PS	PS	PS	PS	PS	PS	PS	PS	PS	PS	PS	TRI	TRI	PS	PS	PS	PS	PS	PS	PS	PS	PS	PS
7_1849257	7	1849257	PS	PS	PS	PS	PS	PS	PS	PS	PS	PS	PS	PS	PS	PS	PS	PS	PS	PS	TRI	TRI	TRI	PS	PS	PS	PS	PS	PS	PS	PS	PS
7_2249423	7	2249423	PS	PS	PS	PS	PS	PS	PS	PS	PS	PS	PS	PS	PS	PS	PS	PS	PS	PS	TRI	TRI	TRI	PS	PS	PS	PS	PS	PS	PS	PS	PS
7_2255501	7	2255501	PS	PS	PS	PS	PS	PS	PS	PS	PS	PS	PS	PS	PS	PS	PS	PS	PS	PS	TRI	TRI	TRI	PS	PS	PS	PS	PS	PS	PS	PS	PS
7_2255526	7	2255526	PS	PS	PS	PS	PS	PS	PS	PS	PS	PS	PS	PS	PS	PS	PS	PS	PS	PS	TRI	TRI	TRI	PS	PS	PS	PS	PS	PS	PS	PS	PS
7_2303556	7	2303556	PS	PS	PS	PS	PS	PS	PS	PS	PS	PS	PS	PS	PS	PS	PS	PS	PS	PS	TRI	TRI	TRI	PS	PS	PS	PS	PS	PS	PS	PS	PS
7_2447450	7	2447450	PS	PS	PS	PS	PS	PS	PS	PS	PS	PS	PS	PS	PS	PS	PS	PS	PS	PS	TRI	TRI	TRI	PS	PS	PS	PS	PS	PS	PS	PS	PS
7_2458245	7	2458245	PS	PS	PS	PS	PS	PS	PS	PS	PS	PS	PS	PS	PS	PS	PS	PS	PS	PS	TRI	TRI	TRI	PS	PS	PS	PS	PS	PS	PS	PS	PS
7_2497930	7	2497930	PS	PS	PS	PS	PS	PS	PS	PS	PS	PS	PS	PS	PS	PS	PS	PS	PS	PS	TRI	TRI	TRI	PS	PS	PS	PS	PS	PS	PS	PS	PS
7_2696931	7	2696931	PS	PS	PS	PS	PS	PS	PS	PS	PS	PS	PS	PS	PS	PS	PS	PS	PS	PS	TRI	TRI	TRI	PS	PS	PS	PS	PS	PS	PS	PS	PS
7_2744868	7	2744868	PS	PS	PS	PS	PS	PS	PS	PS	PS	PS	PS	PS	PS	PS	PS	PS	PS	PS	TRI	TRI	TRI	PS	PS	PS	PS	PS	PS	PS	PS	PS
7_2771761	7	2771761	PS	PS	PS	PS	PS	PS	PS	PS	PS	PS	PS	PS	PS	PS	PS	PS	PS	PS	TRI	TRI	TRI	PS	PS	PS	PS	PS	PS	PS	PS	PS
7_2798589	7	2798589	PS	PS	PS	PS	PS	PS	PS	PS	PS	PS	PS	PS	PS	PS	PS	PS	PS	PS	TRI	TRI	TRI	PS	PS	PS	PS	PS	PS	PS	PS	PS
7_4260271	7	4260271	PS	PS	PS	PS	PS	PS	PS	PS	PS	PS	PS	PS	PS	PS	PS	PS	PS	PS	TRI	TRI	TRI	PS	PS	PS	PS	PS	PS	PS	PS	PS
7_4557921	7	4557921	PS	PS	PS	PS	PS	PS	PS	PS	PS	PS	PS	PS	PS	PS	PS	PS	PS	PS	PS	TRI	TRI	PS	PS	PS	PS	PS	PS	PS	PS	PS
7_4843649	7	4843649	PS	PS	PS	PS	PS	PS	PS	PS	PS	PS	PS	PS	PS	PS	PS	PS	PS	PS	PS	TRI	TRI	PS	PS	PS	PS	PS	PS	PS	PS	PS
7_5076984	7	5076984	PS	PS	PS	PS	PS	PS	PS	PS	PS	PS	PS	PS	PS	PS	PS	PS	PS	PS	PS	TRI	TRI	PS	PS	PS	PS	PS	PS	PS	PS	PS
7_5620892	7	5620892	PS	PS	PS	PS	PS	PS	PS	PS	PS	PS	PS	PS	PS	PS	PS	PS	PS	PS	PS	PS	TRI	PS	PS	PS	PS	PS	PS	PS	PS	PS
7_5666384	7	5666384	PS	PS	PS	PS	PS	PS	PS	PS	PS	PS	PS	PS	PS	PS	PS	PS	PS	PS	PS	PS	TRI	PS	PS	PS	PS	PS	PS	PS	PS	PS
7_6222687	7	6222687	PS	PS	PS	PS	PS	PS	PS	PS	PS	PS	PS	PS	PS	PS	PS	PS	PS	PS	PS	PS	TRI	PS	PS	PS	PS	PS	PS	PS	PS	PS
7_6283263	7	6283263	PS	PS	PS	PS	PS	PS	PS	PS	PS	PS	PS	PS	PS	PS	PS	PS	PS	PS	PS	PS	TRI	PS	PS	PS	PS	PS	PS	PS	PS	PS
7_6304109	7	6304109	PS	PS	PS	PS	PS	PS	PS	PS	PS	PS	PS	PS	PS	PS	PS	PS	PS	PS	PS	PS	TRI	PS	PS	PS	PS	PS	PS	PS	PS	PS
7_6364641	7	6364641	PS	PS	PS	PS	PS	PS	PS	PS	PS	PS	PS	PS	PS	PS	PS	PS	PS	PS	PS	PS	TRI	PS	PS	PS	PS	PS	PS	PS	PS	PS
7_6846924	7	6846924	PS	PS	PS	PS	PS	PS	PS	PS	PS	PS	PS	PS	PS	PS	PS	PS	PS	PS	PS	PS	TRI	PS	PS	PS	PS	PS	PS	PS	PS	PS
7_6879054	7	6879054	PS	PS	PS	PS	PS	PS	PS	PS	PS	PS	PS	PS	PS	PS	PS	PS	PS	PS	PS	PS	TRI	PS	PS	PS	PS	PS	PS	PS	PS	PS
7_6969694	7	6969694	PS	PS	PS	PS	PS	PS	PS	PS	PS	PS	PS	PS	PS	PS	PS	PS	PS	PS	PS	PS	TRI	PS	PS	PS	PS	PS	PS	PS	PS	PS
7_7724235	7	7724235	PS	PS	PS	PS	PS	PS	PS	PS	PS	PS	PS	PS	PS	PS	PS	PS	PS	PS	PS	PS	TRI	PS	PS	PS	PS	PS	PS	PS	PS	PS
7_8757785	7	8757785	PS	PS	PS	PS	PS	PS	PS	PS	PS	PS	PS	PS	PS	PS	PS	PS	PS	PS	PS	PS	TRI	PS	PS	PS	PS	PS	PS	PS	PS	PS
7_9762506	7	9762506	PS	PS	PS	PS	PS	PS	PS	PS	PS	PS	PS	PS	PS	PS	PS	PS	PS	PS	PS	PS	TRI	PS	PS	PS	PS	PS	PS	PS	PS	PS
7_10408706	7	10408706	PS	PS	PS	PS	PS	PS	PS	PS	PS	PS	PS	PS	PS	PS	PS	PS	PS	PS	PS	PS	TRI	PS	PS	PS	PS	PS	PS	PS	PS	PS
7_10755242	7	10755242	PS	PS	PS	PS	PS	PS	PS	PS	PS	PS	PS	PS	PS	PS	PS	PS	PS	PS	PS	PS	TRI	PS	PS	PS	PS	PS	PS	PS	PS	PS
7_10769853	7	10769853	PS	PS	PS	PS	PS	PS	PS	PS	PS	PS	PS	PS	PS	PS	PS	PS	PS	PS	PS	PS	TRI	PS	PS	PS	PS	PS	PS	PS	PS	PS
7_10859696	7	10859696	PS	PS	PS	PS	PS	PS	PS	PS	PS	PS	PS	PS	PS	PS	PS	PS	PS	PS	PS	PS	TRI	PS	PS	PS	PS	PS	PS	PS	PS	PS
7_10860038	7	10860038	PS	PS	PS	PS	PS	PS	PS	PS	PS	PS	PS	PS	PS	PS	PS	PS	PS	PS	PS	PS	TRI	PS	PS	PS	PS	PS	PS	PS	PS	PS
7_10860405	7	10860405	PS	PS	PS	PS	PS	PS	PS	PS	PS	PS	PS	PS	PS	PS	PS	PS	PS	PS	PS	PS	TRI	PS	PS	PS	PS	PS	PS	PS	PS	PS
7_11039280	7	11039280	PS	PS	PS	PS	PS	PS	PS	PS	PS	PS	PS	PS	PS	PS	PS	PS	PS	PS	PS	PS	TRI	PS	PS	PS	PS	PS	PS	PS	PS	PS
7_11262452	7	11262452	PS	PS	PS	PS	PS	PS	PS	PS	PS	PS	PS	PS	PS	PS	PS	PS	PS	PS	PS	PS	TRI	PS	PS	PS	PS	PS	PS	PS	PS	PS
7_11262624	7	11262624	PS	PS	PS	PS	PS	PS	PS	PS	PS	PS	PS	PS	PS	PS	PS	PS	PS	PS	PS	PS	TRI	PS	PS	PS	PS	PS	PS	PS	PS	PS
7_11268727	7	11268727	PS	PS	PS	PS	PS	PS	PS	PS	PS	PS	PS	PS	PS	PS	PS	PS	PS	PS	PS	PS	TRI	PS	PS	PS	PS	PS	PS	PS	PS	PS
7_11307785	7	11307785	PS	PS	PS	PS	PS	PS	PS	PS	PS	PS	PS	PS	PS	PS	PS	PS	PS	PS	PS	PS	TRI	PS	PS	PS	PS	PS	PS	PS	PS	PS
7_11364512	7	11364512	PS	PS	PS	PS	PS	PS	PS	PS	PS	PS	PS	PS	PS	PS	PS	PS	PS	PS	PS	PS	TRI	PS	PS	PS	PS	PS	PS	PS	PS	PS
7_11406242	7	11406242	PS	PS	PS	PS	PS	PS	PS	PS	PS	PS	PS	PS	PS	PS	PS	PS	PS	PS	PS	PS	TRI	PS	PS	PS	PS	PS	PS	PS	PS	PS
7_11438241	7	11438241	PS	PS	PS	PS	PS	PS	PS	PS	PS	PS	PS	PS	PS	PS	PS	PS	PS	PS	PS	PS	TRI	PS	PS	PS	PS	PS	PS	PS	PS	PS
7_11452264	7	11452264	PS	PS	PS	PS	PS	PS	PS	PS	PS	PS	PS	PS	PS	PS	PS	PS	PS	PS	PS	PS	TRI	PS	PS	PS	PS	PS	PS	PS	PS	PS
7_11496445	7	11496445	PS	PS	PS	PS	PS	PS	PS	PS	PS	PS	PS	PS	PS	PS	PS	PS	PS	PS	PS	PS	TRI	PS	PS	PS	PS	PS	PS	PS	PS	PS
7_11496682	7	11496682	PS	PS	PS	PS	PS	PS	PS	PS	PS	PS	PS	PS	PS	PS	PS	PS	PS	PS	PS	PS	TRI	PS	PS	PS	PS	PS	PS	PS	PS	PS
7_11516371	7	11516371	PS	PS	PS	PS	PS	PS	PS	PS	PS	PS	PS	PS	PS	PS	PS	PS	PS	PS	PS	PS	TRI	PS	PS	PS	PS	PS	PS	PS	PS	PS
7_11526436	7	11526436	PS	PS	PS	PS	PS	PS	PS	PS	PS	PS	PS	PS	PS	PS	PS	PS	PS	PS	PS	PS	TRI	PS	PS	PS	PS	PS	PS	PS	PS	PS
7_11565367	7	11565367	PS	PS	PS	PS	PS	PS	PS	PS	PS	PS	PS	PS	PS	PS	PS	PS	PS	PS	PS	PS	TRI	PS	PS	PS	PS	PS	PS	PS	PS	PS
7_11565565	7	11565565	PS	PS	PS	PS	PS	PS	PS	PS	PS	PS	PS	PS	PS	PS	PS	PS	PS	PS	PS	PS	TRI	PS	PS	PS	PS	PS	PS	PS	PS	PS
7_11567784	7	11567784	PS	PS	PS	PS	PS	PS	PS	PS	PS	PS	PS	PS	PS	PS	PS	PS	PS	PS	PS	PS	TRI	PS	PS	PS	PS	PS	PS	PS	PS	PS
7_11567930	7	11567930	PS	PS	PS	PS	PS	PS	PS	PS	PS	PS	PS	PS	PS	PS	PS	PS	PS	PS	PS	PS	TRI	PS	PS	PS	PS	PS	PS	PS	PS	PS
7_11624659	7	11624659	PS	PS	PS	PS	PS	PS	PS	PS	PS	PS	PS	PS	PS	PS	PS	PS	PS	PS	PS	PS	TRI	PS	PS	PS	PS	PS	PS	PS	PS	PS
7_11624781	7	11624781	PS	PS	PS	PS	PS	PS	PS	PS	PS	PS	PS	PS	PS	PS	PS	PS	PS	PS	PS	PS	TRI	PS	PS	PS	PS	PS	PS	PS	PS	PS
7_11696679	7	11696679	PS	PS	PS	PS	PS	PS	PS	PS	PS	PS	PS	PS	PS	PS	PS	PS	PS	PS	PS	PS	TRI	PS	PS	PS	PS	PS	PS	PS	PS	PS
7_11696936	7	11696936	PS	PS	PS	PS	PS	PS	PS	PS	PS	PS	PS	PS	PS	PS	PS	PS	PS	PS	PS	PS	TRI	PS	PS	PS	PS	PS	PS	PS	PS	PS
7_11697044	7	11697044	PS	PS	PS	PS	PS	PS	PS	PS	PS	PS	PS	PS	PS	PS	PS	PS	PS	PS	PS	PS	TRI	PS	PS	PS	PS	PS	PS	PS	PS	PS
7_11697857	7	11697857	PS	PS	PS	PS	PS	PS	PS	PS	PS	PS	PS	PS	PS	PS	PS	PS	PS	PS	PS	PS	TRI	PS	PS	PS	PS	PS	PS	PS	PS	PS
7_11697964	7	11697964	PS	PS	PS	PS	PS	PS	PS	PS	PS	PS	PS	PS	PS	PS	PS	PS	PS	PS	PS	PS	TRI	PS	PS	PS	PS	PS	PS	PS	PS	PS
7_11710213	7	11710213	PS	PS	PS	PS	PS	PS	PS	PS	PS	PS	PS	PS	PS	PS	PS	PS	PS	PS	PS	PS	TRI	PS	PS	PS	PS	PS	PS	PS	PS	PS
7_11710360	7	11710360	PS	PS	PS	PS	PS	PS	PS	PS	PS	PS	PS	PS	PS	PS	PS	PS	PS	PS	PS	PS	TRI	PS	PS	PS	PS	PS	PS	PS	PS	PS
7_11710579	7	11710579	PS	PS	PS	PS	PS	PS	PS	PS	PS	PS	PS	PS	PS	PS	PS	PS	PS	PS	PS	PS	TRI	PS	PS	PS	PS	PS	PS	PS	PS	PS
7_11717441	7	11717441	PS	PS	PS	PS	PS	PS	PS	PS	PS	PS	PS	PS	PS	PS	PS	PS	PS	PS	PS	PS	TRI	PS	PS	PS	PS	PS	PS	PS	PS	PS
7_11729087	7	11729087	PS	PS	PS	PS	PS	PS	PS	PS	PS	PS	PS	PS	PS	PS	PS	PS	PS	PS	PS	PS	TRI	PS	PS	PS	PS	PS	PS	PS	PS	PS
7_11765317	7	11765317	PS	PS	PS	PS	PS	PS	PS	PS	PS	PS	PS	PS	PS	PS	PS	PS	PS	PS	PS	PS	TRI	PS	PS	PS	PS	PS	PS	PS	PS	PS
7_11914009	7	11914009	PS	PS	PS	PS	PS	PS	PS	PS	PS	PS	PS	PS	PS	PS	PS	PS	PS	PS	PS	PS	TRI	PS	PS	PS	PS	PS	PS	PS	PS	PS
7_12306087	7	12306087	PS	PS	PS	PS	PS	PS	PS	PS	PS	PS	PS	PS	PS	PS	PS	PS	PS	PS	PS	PS	TRI	PS	PS	PS	PS	PS	PS	PS	PS	PS
7_12354782	7	12354782	PS	PS	PS	PS	PS	PS	PS	PS	PS	PS	PS	PS	PS	PS	PS	PS	PS	PS	PS	PS	TRI	PS	PS	PS	PS	PS	PS	PS	PS	PS
7_12397938	7	12397938	PS	PS	PS	PS	PS	PS	PS	PS	PS	PS	PS	PS	PS	PS	PS	PS	PS	PS	PS	PS	TRI	PS	PS	PS	PS	PS	PS	PS	PS	PS
7_12486778	7	12486778	PS	PS	PS	PS	PS	PS	PS	PS	PS	PS	PS	PS	PS	PS	PS	PS	PS	PS	PS	PS	TRI	PS	PS	PS	PS	PS	PS	PS	PS	PS
7_12498265	7	12498265	PS	PS	PS	PS	PS	PS	PS	PS	PS	PS	PS	PS	PS	PS	PS	PS	PS	PS	PS	PS	TRI	PS	PS	PS	PS	PS	PS	PS	PS	PS
7_12498377	7	12498377	PS	PS	PS	PS	PS	PS	PS	PS	PS	PS	PS	PS	PS	PS	PS	PS	PS	PS	PS	PS	TRI	PS	PS	PS	PS	PS	PS	PS	PS	PS
7_12597373	7	12597373	PS	PS	PS	PS	PS	PS	PS	PS	PS	PS	PS	PS	PS	PS	PS	PS	PS	PS	PS	PS	TRI	PS	PS	PS	PS	PS	PS	PS	PS	PS
7_12642197	7	12642197	PS	PS	PS	PS	PS	PS	PS	PS	PS	PS	PS	PS	PS	PS	PS	PS	PS	PS	PS	PS	TRI	PS	PS	PS	PS	PS	PS	PS	PS	PS
7_12702306	7	12702306	PS	PS	PS	PS	PS	PS	PS	PS	PS	PS	PS	PS	PS	PS	PS	PS	PS	PS	PS	PS	TRI	PS	PS	PS	PS	PS	PS	PS	PS	PS
7_12702455	7	12702455	PS	PS	PS	PS	PS	PS	PS	PS	PS	PS	PS	PS	PS	PS	PS	PS	PS	PS	PS	PS	TRI	PS	PS	PS	PS	PS	PS	PS	PS	PS
7_12739719	7	12739719	PS	PS	PS	PS	PS	PS	PS	PS	PS	PS	PS	PS	PS	PS	PS	PS	PS	PS	PS	PS	TRI	PS	PS	PS	PS	PS	PS	PS	PS	PS
7_12785468	7	12785468	PS	PS	PS	PS	PS	PS	PS	PS	PS	PS	PS	PS	PS	PS	PS	PS	PS	PS	PS	PS	TRI	PS	PS	PS	PS	PS	PS	PS	PS	PS
7_12813781	7	12813781	PS	PS	PS	PS	PS	PS	PS	PS	PS	PS	PS	PS	PS	PS	PS	PS	PS	PS	PS	PS	TRI	PS	PS	PS	PS	PS	PS	PS	PS	PS
7_12855337	7	12855337	PS	PS	PS	PS	PS	PS	PS	PS	PS	PS	PS	PS	PS	PS	PS	PS	PS	PS	PS	PS	TRI	PS	PS	PS	PS	PS	PS	PS	PS	PS
7_12913200	7	12913200	PS	PS	PS	PS	PS	PS	PS	PS	PS	PS	PS	PS	PS	PS	PS	PS	PS	PS	PS	PS	TRI	PS	PS	PS	PS	PS	PS	PS	PS	PS
7_12913676	7	12913676	PS	PS	PS	PS	PS	PS	PS	PS	PS	PS	PS	PS	PS	PS	PS	PS	PS	PS	PS	PS	TRI	PS	PS	PS	PS	PS	PS	PS	PS	PS
7_12945480	7	12945480	PS	PS	PS	PS	PS	PS	PS	PS	PS	PS	PS	PS	PS	PS	PS	PS	PS	PS	PS	PS	TRI	PS	PS	PS	PS	PS	PS	PS	PS	PS
7_12980623	7	12980623	PS	PS	PS	PS	PS	PS	PS	PS	PS	PS	PS	PS	PS	PS	PS	PS	PS	PS	PS	PS	TRI	PS	PS	PS	PS	PS	PS	PS	PS	PS
7_12982585	7	12982585	PS	PS	PS	PS	PS	PS	PS	PS	PS	PS	PS	PS	PS	PS	PS	PS	PS	PS	PS	PS	TRI	PS	PS	PS	PS	PS	PS	PS	PS	PS
7_12982756	7	12982756	PS	PS	PS	PS	PS	PS	PS	PS	PS	PS	PS	PS	PS	PS	PS	PS	PS	PS	PS	PS	TRI	PS	PS	PS	PS	PS	PS	PS	PS	PS
7_12985058	7	12985058	PS	PS	PS	PS	PS	PS	PS	PS	PS	PS	PS	PS	PS	PS	PS	PS	PS	PS	PS	PS	TRI	PS	PS	PS	PS	PS	PS	PS	PS	PS
7_12999547	7	12999547	PS	PS	PS	PS	PS	PS	PS	PS	PS	PS	PS	PS	PS	PS	PS	PS	PS	PS	PS	PS	TRI	PS	PS	PS	PS	PS	PS	PS	PS	PS
7_13009214	7	13009214	PS	PS	PS	PS	PS	PS	PS	PS	PS	PS	PS	PS	PS	PS	PS	PS	PS	PS	PS	PS	TRI	PS	PS	PS	PS	PS	PS	PS	PS	PS
7_13031710	7	13031710	PS	PS	PS	PS	PS	PS	PS	PS	PS	PS	PS	PS	PS	PS	PS	PS	PS	PS	PS	PS	TRI	PS	PS	PS	PS	PS	PS	PS	PS	PS
7_13166180	7	13166180	PS	PS	PS	PS	PS	PS	PS	PS	PS	PS	PS	PS	PS	PS	PS	PS	PS	PS	PS	PS	TRI	PS	PS	PS	PS	PS	PS	PS	PS	PS
7_13174377	7	13174377	PS	PS	PS	PS	PS	PS	PS	PS	PS	PS	PS	PS	PS	PS	PS	PS	PS	PS	PS	PS	TRI	PS	PS	PS	PS	PS	PS	PS	PS	PS
7_13240364	7	13240364	PS	PS	PS	PS	PS	PS	PS	PS	PS	PS	PS	PS	PS	PS	PS	PS	PS	PS	PS	PS	TRI	PS	PS	PS	PS	PS	PS	PS	PS	PS
7_13292150	7	13292150	PS	PS	PS	PS	PS	PS	PS	PS	PS	PS	PS	PS	PS	PS	PS	PS	PS	PS	PS	PS	TRI	PS	PS	PS	PS	PS	PS	PS	PS	PS
7_13390368	7	13390368	PS	PS	PS	PS	PS	PS	PS	PS	PS	PS	PS	PS	PS	PS	PS	PS	PS	PS	PS	PS	TRI	PS	PS	PS	PS	PS	PS	PS	PS	PS
7_13390607	7	13390607	PS	PS	PS	PS	PS	PS	PS	PS	PS	PS	PS	PS	PS	PS	PS	PS	PS	PS	PS	PS	TRI	PS	PS	PS	PS	PS	PS	PS	PS	PS
7_13448613	7	13448613	PS	PS	PS	PS	PS	PS	PS	PS	PS	PS	PS	PS	PS	PS	PS	PS	PS	PS	PS	PS	TRI	PS	PS	PS	PS	PS	PS	PS	PS	PS
7_13448890	7	13448890	PS	PS	PS	PS	PS	PS	PS	PS	PS	PS	PS	PS	PS	PS	PS	PS	PS	PS	PS	PS	TRI	PS	PS	PS	PS	PS	PS	PS	PS	PS
7_13470133	7	13470133	PS	PS	PS	PS	PS	PS	PS	PS	PS	PS	PS	PS	PS	PS	PS	PS	PS	PS	PS	PS	TRI	PS	PS	PS	PS	PS	PS	PS	PS	PS
7_13494813	7	13494813	PS	PS	PS	PS	PS	PS	PS	PS	PS	PS	PS	PS	PS	PS	PS	PS	PS	PS	PS	PS	TRI	PS	PS	PS	PS	PS	PS	PS	PS	PS
7_13511934	7	13511934	PS	PS	PS	PS	PS	PS	PS	PS	PS	PS	PS	PS	PS	PS	PS	PS	PS	PS	PS	PS	TRI	PS	PS	PS	PS	PS	PS	PS	PS	PS
7_13512202	7	13512202	PS	PS	PS	PS	PS	PS	PS	PS	PS	PS	PS	PS	PS	PS	PS	PS	PS	PS	PS	PS	TRI	PS	PS	PS	PS	PS	PS	PS	PS	PS
7_13534753	7	13534753	PS	PS	PS	PS	PS	PS	PS	PS	PS	PS	PS	PS	PS	PS	PS	PS	PS	PS	PS	PS	TRI	PS	PS	PS	PS	PS	PS	PS	PS	PS
7_13539073	7	13539073	PS	PS	PS	PS	PS	PS	PS	PS	PS	PS	PS	PS	PS	PS	PS	PS	PS	PS	PS	PS	TRI	PS	PS	PS	PS	PS	PS	PS	PS	PS
7_13554502	7	13554502	PS	PS	PS	PS	PS	PS	PS	PS	PS	PS	PS	PS	PS	PS	PS	PS	PS	PS	PS	PS	TRI	PS	PS	PS	PS	PS	PS	PS	PS	PS
7_13567643	7	13567643	PS	PS	PS	PS	PS	PS	PS	PS	PS	PS	PS	PS	PS	PS	PS	PS	PS	PS	PS	PS	TRI	PS	PS	PS	PS	PS	PS	PS	PS	PS
7_13664395	7	13664395	PS	PS	PS	PS	PS	PS	PS	PS	PS	PS	PS	PS	PS	PS	PS	PS	PS	PS	PS	PS	TRI	PS	PS	PS	PS	PS	PS	PS	PS	PS
7_13664498	7	13664498	PS	PS	PS	PS	PS	PS	PS	PS	PS	PS	PS	PS	PS	PS	PS	PS	PS	PS	PS	PS	TRI	PS	PS	PS	PS	PS	PS	PS	PS	PS
7_13676261	7	13676261	PS	PS	PS	PS	PS	PS	PS	PS	PS	PS	PS	PS	PS	PS	PS	PS	PS	PS	PS	PS	TRI	PS	PS	PS	PS	PS	PS	PS	PS	PS
7_13676521	7	13676521	PS	PS	PS	PS	PS	PS	PS	PS	PS	PS	PS	PS	PS	PS	PS	PS	PS	PS	PS	PS	TRI	PS	PS	PS	PS	PS	PS	PS	PS	PS
7_13684927	7	13684927	PS	PS	PS	PS	PS	PS	PS	PS	PS	PS	PS	PS	PS	PS	PS	PS	PS	PS	PS	PS	TRI	PS	PS	PS	PS	PS	PS	PS	PS	PS
7_13685443	7	13685443	PS	PS	PS	PS	PS	PS	PS	PS	PS	PS	PS	PS	PS	PS	PS	PS	PS	PS	PS	PS	TRI	PS	PS	PS	PS	PS	PS	PS	PS	PS
7_13687666	7	13687666	PS	PS	PS	PS	PS	PS	PS	PS	PS	PS	PS	PS	PS	PS	PS	PS	PS	PS	PS	PS	TRI	PS	PS	PS	PS	PS	PS	PS	PS	PS
7_13710514	7	13710514	PS	PS	PS	PS	PS	PS	PS	PS	PS	PS	PS	PS	PS	PS	PS	PS	PS	PS	PS	PS	TRI	PS	PS	PS	PS	PS	PS	PS	PS	PS
7_13710701	7	13710701	PS	PS	PS	PS	PS	PS	PS	PS	PS	PS	PS	PS	PS	PS	PS	PS	PS	PS	PS	PS	TRI	PS	PS	PS	PS	PS	PS	PS	PS	PS
7_13713392	7	13713392	PS	PS	PS	PS	PS	PS	PS	PS	PS	PS	PS	PS	PS	PS	PS	PS	PS	PS	PS	PS	TRI	PS	PS	PS	PS	PS	PS	PS	PS	PS
7_13723137	7	13723137	PS	PS	PS	PS	PS	PS	PS	PS	PS	PS	PS	PS	PS	PS	PS	PS	PS	PS	PS	PS	TRI	PS	PS	PS	PS	PS	PS	PS	PS	PS
7_13731861	7	13731861	PS	PS	PS	PS	PS	PS	PS	PS	PS	PS	PS	PS	PS	PS	PS	PS	PS	PS	PS	PS	TRI	PS	PS	PS	PS	PS	PS	PS	PS	PS
7_13732022	7	13732022	PS	PS	PS	PS	PS	PS	PS	PS	PS	PS	PS	PS	PS	PS	PS	PS	PS	PS	PS	PS	TRI	PS	PS	PS	PS	PS	PS	PS	PS	PS
7_13845700	7	13845700	PS	PS	PS	PS	PS	PS	PS	PS	PS	PS	PS	PS	PS	PS	PS	PS	PS	PS	PS	PS	TRI	PS	PS	PS	PS	PS	PS	PS	PS	PS
7_13990737	7	13990737	PS	PS	PS	PS	PS	PS	PS	PS	PS	PS	PS	PS	PS	PS	PS	PS	PS	PS	PS	PS	TRI	PS	PS	PS	PS	PS	PS	PS	PS	PS
7_14001042	7	14001042	PS	PS	PS	PS	PS	PS	PS	PS	PS	PS	PS	PS	PS	PS	PS	PS	PS	PS	PS	PS	TRI	PS	PS	PS	PS	PS	PS	PS	PS	PS
7_14001285	7	14001285	PS	PS	PS	PS	PS	PS	PS	PS	PS	PS	PS	PS	PS	PS	PS	PS	PS	PS	PS	PS	TRI	PS	PS	PS	PS	PS	PS	PS	PS	PS
7_14012550	7	14012550	PS	PS	PS	PS	PS	PS	PS	PS	PS	PS	PS	PS	PS	PS	PS	PS	PS	PS	PS	PS	TRI	PS	PS	PS	PS	PS	PS	PS	PS	PS
7_14127527	7	14127527	PS	PS	PS	PS	PS	PS	PS	PS	PS	PS	PS	PS	PS	PS	PS	PS	PS	PS	PS	PS	TRI	PS	PS	PS	PS	PS	PS	PS	PS	PS
7_14127849	7	14127849	PS	PS	PS	PS	PS	PS	PS	PS	PS	PS	PS	PS	PS	PS	PS	PS	PS	PS	PS	PS	TRI	PS	PS	PS	PS	PS	PS	PS	PS	PS
7_14128002	7	14128002	PS	PS	PS	PS	PS	PS	PS	PS	PS	PS	PS	PS	PS	PS	PS	PS	PS	PS	PS	PS	TRI	PS	PS	PS	PS	PS	PS	PS	PS	PS
7_14618464	7	14618464	PS	PS	PS	PS	PS	PS	PS	PS	PS	PS	PS	PS	PS	PS	PS	PS	PS	PS	PS	PS	TRI	PS	PS	PS	PS	PS	PS	PS	PS	PS
7_14960415	7	14960415	PS	PS	PS	PS	PS	PS	PS	PS	PS	PS	PS	PS	PS	PS	PS	PS	PS	PS	PS	PS	TRI	PS	PS	PS	PS	PS	PS	PS	PS	PS
7_15763550	7	15763550	PS	PS	PS	PS	PS	PS	PS	PS	PS	PS	PS	PS	PS	PS	PS	PS	PS	PS	PS	PS	TRI	PS	PS	PS	PS	PS	PS	PS	PS	PS
7_16537588	7	16537588	PS	PS	PS	PS	PS	PS	PS	PS	PS	PS	PS	PS	PS	PS	PS	PS	PS	PS	PS	PS	TRI	PS	PS	PS	PS	PS	PS	PS	PS	PS
7_16574746	7	16574746	PS	PS	PS	PS	PS	PS	PS	PS	PS	PS	PS	PS	PS	PS	PS	PS	PS	PS	PS	PS	TRI	PS	PS	PS	PS	PS	PS	PS	PS	PS
7_17031482	7	17031482	PS	PS	PS	PS	PS	PS	PS	PS	PS	PS	PS	PS	PS	PS	PS	PS	PS	PS	PS	PS	TRI	PS	PS	PS	PS	PS	PS	PS	PS	PS
7_17205272	7	17205272	PS	PS	PS	PS	PS	PS	PS	PS	PS	PS	PS	PS	PS	PS	PS	PS	PS	PS	PS	PS	TRI	PS	PS	PS	PS	PS	PS	PS	PS	PS
7_17205562	7	17205562	PS	PS	PS	PS	PS	PS	PS	PS	PS	PS	PS	PS	PS	PS	PS	PS	PS	PS	PS	PS	TRI	PS	PS	PS	PS	PS	PS	PS	PS	PS
7_17230560	7	17230560	PS	PS	PS	PS	PS	PS	PS	PS	PS	PS	PS	PS	PS	PS	PS	PS	PS	PS	PS	PS	TRI	PS	PS	PS	PS	PS	PS	PS	PS	PS
7_17272433	7	17272433	PS	PS	PS	PS	PS	PS	PS	PS	PS	PS	PS	PS	PS	PS	PS	PS	PS	PS	PS	PS	TRI	PS	PS	PS	PS	PS	PS	PS	PS	PS
7_17511511	7	17511511	PS	PS	PS	PS	PS	PS	PS	PS	PS	PS	PS	PS	PS	PS	PS	PS	PS	PS	PS	PS	TRI	PS	PS	PS	PS	PS	PS	PS	PS	PS
7_17511548	7	17511548	PS	PS	PS	PS	PS	PS	PS	PS	PS	PS	PS	PS	PS	PS	PS	PS	PS	PS	PS	PS	TRI	PS	PS	PS	PS	PS	PS	PS	PS	PS
7_17543277	7	17543277	PS	PS	PS	PS	PS	PS	PS	PS	PS	PS	PS	PS	PS	PS	PS	PS	PS	PS	PS	PS	TRI	PS	PS	PS	PS	PS	PS	PS	PS	PS
7_17559960	7	17559960	PS	PS	PS	PS	PS	PS	PS	PS	PS	PS	PS	PS	PS	PS	PS	PS	PS	PS	PS	PS	TRI	PS	PS	PS	PS	PS	PS	PS	PS	PS
7_18179440	7	18179440	PS	PS	PS	PS	PS	PS	PS	PS	PS	PS	PS	PS	PS	PS	PS	PS	PS	PS	PS	PS	TRI	PS	PS	PS	PS	PS	PS	PS	PS	PS
7_18440607	7	18440607	PS	PS	PS	PS	PS	PS	PS	PS	PS	PS	PS	PS	PS	PS	PS	PS	PS	PS	PS	PS	TRI	PS	PS	PS	PS	PS	PS	PS	PS	PS
7_18631266	7	18631266	PS	PS	PS	PS	PS	PS	PS	PS	PS	PS	PS	PS	PS	PS	PS	PS	PS	PS	PS	PS	TRI	PS	PS	PS	PS	PS	PS	PS	PS	PS
7_18631441	7	18631441	PS	PS	PS	PS	PS	PS	PS	PS	PS	PS	PS	PS	PS	PS	PS	PS	PS	PS	PS	PS	TRI	PS	PS	PS	PS	PS	PS	PS	PS	PS
7_19464542	7	19464542	PS	PS	PS	PS	PS	PS	PS	PS	PS	PS	PS	PS	PS	PS	PS	PS	PS	PS	PS	PS	TRI	PS	PS	PS	PS	PS	PS	PS	PS	PS
7_19473287	7	19473287	PS	PS	PS	PS	PS	PS	PS	PS	PS	PS	PS	PS	PS	PS	PS	PS	PS	PS	PS	PS	TRI	PS	PS	PS	PS	PS	PS	PS	PS	PS
7_19478951	7	19478951	PS	PS	PS	PS	PS	PS	PS	PS	PS	PS	PS	PS	PS	PS	PS	PS	PS	PS	PS	PS	TRI	PS	PS	PS	PS	PS	PS	PS	PS	PS
7_19480574	7	19480574	PS	PS	PS	PS	PS	PS	PS	PS	PS	PS	PS	PS	PS	PS	PS	PS	PS	PS	PS	PS	TRI	PS	PS	PS	PS	PS	PS	PS	PS	PS
7_19486607	7	19486607	PS	PS	PS	PS	PS	PS	PS	PS	PS	PS	PS	PS	PS	PS	PS	PS	PS	PS	PS	PS	TRI	PS	PS	PS	PS	PS	PS	PS	PS	PS
7_19498277	7	19498277	PS	PS	PS	PS	PS	PS	PS	PS	PS	PS	PS	PS	PS	PS	PS	PS	PS	PS	PS	PS	TRI	PS	PS	PS	PS	PS	PS	PS	PS	PS
7_19675851	7	19675851	PS	PS	PS	PS	PS	PS	PS	PS	PS	PS	PS	PS	PS	PS	PS	PS	PS	PS	PS	PS	TRI	PS	PS	PS	PS	PS	PS	PS	PS	PS
7_19812930	7	19812930	PS	PS	PS	PS	PS	PS	PS	PS	PS	PS	PS	PS	PS	PS	PS	PS	PS	PS	PS	PS	TRI	PS	PS	PS	PS	PS	PS	PS	PS	PS
7_19912023	7	19912023	PS	PS	PS	PS	PS	PS	PS	PS	PS	PS	PS	PS	PS	PS	PS	PS	PS	PS	PS	PS	TRI	PS	PS	PS	PS	PS	PS	PS	PS	PS
7_19989683	7	19989683	PS	PS	PS	PS	PS	PS	PS	PS	PS	PS	PS	PS	PS	PS	PS	PS	PS	PS	PS	PS	TRI	PS	PS	PS	PS	PS	PS	PS	PS	PS
7_20288825	7	20288825	PS	PS	PS	PS	PS	PS	PS	PS	PS	PS	PS	PS	PS	PS	PS	PS	PS	PS	PS	PS	TRI	PS	PS	PS	PS	PS	PS	PS	PS	PS
7_20480009	7	20480009	PS	PS	PS	PS	PS	PS	PS	PS	PS	PS	PS	PS	PS	PS	PS	PS	PS	PS	PS	PS	TRI	PS	PS	PS	PS	PS	PS	PS	PS	PS
7_20505368	7	20505368	PS	PS	PS	PS	PS	PS	PS	PS	PS	PS	PS	PS	PS	PS	PS	PS	PS	PS	PS	PS	TRI	PS	PS	PS	PS	PS	PS	PS	PS	PS
7_20506088	7	20506088	PS	PS	PS	PS	PS	PS	PS	PS	PS	PS	PS	PS	PS	PS	PS	PS	PS	PS	PS	PS	TRI	PS	PS	PS	PS	PS	PS	PS	PS	PS
7_20524254	7	20524254	PS	PS	PS	PS	PS	PS	PS	PS	PS	PS	PS	PS	PS	PS	PS	PS	PS	PS	PS	PS	TRI	PS	PS	PS	PS	PS	PS	PS	PS	PS
7_20805743	7	20805743	PS	PS	PS	PS	PS	PS	PS	PS	PS	PS	PS	PS	PS	PS	PS	PS	PS	PS	PS	PS	TRI	PS	PS	PS	PS	PS	PS	PS	PS	PS
7_20847019	7	20847019	PS	PS	PS	PS	PS	PS	PS	PS	PS	PS	PS	PS	PS	PS	PS	PS	PS	PS	PS	PS	TRI	PS	PS	PS	PS	PS	PS	PS	PS	PS
7_20852238	7	20852238	PS	PS	PS	PS	PS	PS	PS	PS	PS	PS	PS	PS	PS	PS	PS	PS	PS	PS	PS	PS	TRI	PS	PS	PS	PS	PS	PS	PS	PS	PS
7_20985027	7	20985027	PS	PS	PS	PS	PS	PS	PS	PS	PS	PS	PS	PS	PS	PS	PS	PS	PS	PS	PS	PS	TRI	PS	PS	PS	PS	PS	PS	PS	PS	PS
7_21062368	7	21062368	PS	PS	PS	PS	PS	PS	PS	PS	PS	PS	PS	PS	PS	PS	PS	PS	PS	PS	PS	PS	TRI	PS	PS	PS	PS	PS	PS	PS	PS	PS
7_21094412	7	21094412	PS	PS	PS	PS	PS	PS	PS	PS	PS	PS	PS	PS	PS	PS	PS	PS	PS	PS	PS	PS	TRI	PS	PS	PS	PS	PS	PS	PS	PS	PS
7_21094932	7	21094932	PS	PS	PS	PS	PS	PS	PS	PS	PS	PS	PS	PS	PS	PS	PS	PS	PS	PS	PS	PS	TRI	PS	PS	PS	PS	PS	PS	PS	PS	PS
7_21404701	7	21404701	PS	PS	PS	PS	PS	PS	PS	PS	PS	PS	PS	PS	PS	PS	PS	PS	PS	PS	PS	PS	TRI	PS	PS	PS	PS	PS	PS	PS	PS	PS
7_21508180	7	21508180	PS	PS	PS	PS	PS	PS	PS	PS	PS	PS	PS	PS	PS	PS	PS	PS	PS	PS	PS	PS	TRI	PS	PS	PS	PS	PS	PS	PS	PS	PS
7_21521524	7	21521524	PS	PS	PS	PS	PS	PS	PS	PS	PS	PS	PS	PS	PS	PS	PS	PS	PS	PS	PS	PS	TRI	PS	PS	PS	PS	PS	PS	PS	PS	PS
7_21645695	7	21645695	PS	PS	PS	PS	PS	PS	PS	PS	PS	PS	PS	PS	PS	PS	PS	PS	PS	PS	PS	PS	TRI	PS	PS	PS	PS	PS	PS	PS	PS	PS
7_21717875	7	21717875	PS	PS	PS	PS	PS	PS	PS	PS	PS	PS	PS	PS	PS	PS	PS	PS	PS	PS	PS	PS	TRI	PS	PS	PS	PS	PS	PS	PS	PS	PS
7_21721856	7	21721856	PS	PS	PS	PS	PS	PS	PS	PS	PS	PS	PS	PS	PS	PS	PS	PS	PS	PS	PS	PS	TRI	PS	PS	PS	PS	PS	PS	PS	PS	PS
7_21903809	7	21903809	PS	PS	PS	PS	PS	PS	PS	PS	PS	PS	PS	PS	PS	PS	PS	PS	PS	PS	PS	PS	TRI	PS	PS	PS	PS	PS	PS	PS	PS	PS
7_21928996	7	21928996	PS	PS	PS	PS	PS	PS	PS	PS	PS	PS	PS	PS	PS	PS	PS	PS	PS	PS	PS	PS	TRI	PS	PS	PS	PS	PS	PS	PS	PS	PS
7_22065073	7	22065073	PS	PS	PS	PS	PS	PS	PS	PS	PS	PS	PS	PS	PS	PS	PS	PS	PS	PS	PS	PS	TRI	PS	PS	PS	PS	PS	PS	PS	PS	PS
7_22122806	7	22122806	PS	PS	PS	PS	PS	PS	PS	PS	PS	PS	PS	PS	PS	PS	PS	PS	PS	PS	PS	PS	TRI	PS	PS	PS	PS	PS	PS	PS	PS	PS
7_22131510	7	22131510	PS	PS	PS	PS	PS	PS	PS	PS	PS	PS	PS	PS	PS	PS	PS	PS	PS	PS	PS	PS	TRI	PS	PS	PS	PS	PS	PS	PS	PS	PS
7_22207993	7	22207993	PS	PS	PS	PS	PS	PS	PS	PS	PS	PS	PS	PS	PS	PS	PS	PS	PS	PS	PS	PS	TRI	PS	PS	PS	PS	PS	PS	PS	PS	PS
7_22255931	7	22255931	PS	PS	PS	PS	PS	PS	PS	PS	PS	PS	PS	PS	PS	PS	PS	PS	PS	PS	PS	PS	TRI	PS	PS	PS	PS	PS	PS	PS	PS	PS
7_22382842	7	22382842	PS	PS	PS	PS	PS	PS	PS	PS	PS	PS	PS	PS	PS	PS	PS	PS	PS	PS	PS	PS	TRI	PS	PS	PS	PS	PS	PS	PS	PS	PS
7_22402961	7	22402961	PS	PS	PS	PS	PS	PS	PS	PS	PS	PS	PS	PS	PS	PS	PS	PS	PS	PS	PS	PS	TRI	PS	PS	PS	PS	PS	PS	PS	PS	PS
7_22494534	7	22494534	PS	PS	PS	PS	PS	PS	PS	PS	PS	PS	PS	PS	PS	PS	PS	PS	PS	PS	PS	PS	TRI	PS	PS	PS	PS	PS	PS	PS	PS	PS
7_22501284	7	22501284	PS	PS	PS	PS	PS	PS	PS	PS	PS	PS	PS	PS	PS	PS	PS	PS	PS	PS	PS	PS	TRI	PS	PS	PS	PS	PS	PS	PS	PS	PS
7_22516274	7	22516274	PS	PS	PS	PS	PS	PS	PS	PS	PS	PS	PS	PS	PS	PS	PS	PS	PS	PS	PS	PS	TRI	PS	PS	PS	PS	PS	PS	PS	PS	PS
7_22871413	7	22871413	PS	PS	PS	PS	PS	PS	PS	PS	PS	PS	PS	PS	PS	PS	PS	PS	PS	PS	PS	PS	PS	PS	PS	PS	PS	PS	PS	PS	PS	PS
7_23048579	7	23048579	PS	PS	PS	PS	PS	PS	PS	PS	PS	PS	PS	PS	PS	PS	PS	PS	PS	PS	PS	PS	PS	PS	PS	PS	PS	PS	PS	PS	PS	PS
7_23291258	7	23291258	PS	PS	PS	PS	PS	PS	PS	PS	PS	PS	PS	PS	PS	PS	PS	PS	PS	PS	PS	PS	PS	PS	PS	PS	PS	PS	PS	PS	PS	PS
7_23349821	7	23349821	PS	PS	PS	PS	PS	PS	PS	PS	PS	PS	PS	PS	PS	PS	PS	PS	PS	PS	PS	PS	PS	PS	PS	PS	PS	PS	PS	PS	PS	PS
7_23350026	7	23350026	PS	PS	PS	PS	PS	PS	PS	PS	PS	PS	PS	PS	PS	PS	PS	PS	PS	PS	PS	PS	PS	PS	PS	PS	PS	PS	PS	PS	PS	PS
7_23350610	7	23350610	PS	PS	PS	PS	PS	PS	PS	PS	PS	PS	PS	PS	PS	PS	PS	PS	PS	PS	PS	PS	PS	PS	PS	PS	PS	PS	PS	PS	PS	PS
7_23515169	7	23515169	PS	PS	PS	PS	PS	PS	PS	PS	PS	PS	PS	PS	PS	PS	PS	PS	PS	PS	PS	PS	PS	PS	PS	PS	PS	PS	PS	PS	PS	PS
7_23752391	7	23752391	PS	PS	PS	PS	PS	PS	PS	PS	PS	PS	PS	PS	PS	PS	PS	PS	PS	PS	PS	PS	PS	PS	PS	PS	PS	PS	PS	PS	PS	PS
7_23866784	7	23866784	PS	PS	PS	PS	PS	PS	PS	PS	PS	PS	PS	PS	PS	PS	PS	PS	PS	PS	PS	PS	PS	PS	PS	PS	PS	PS	PS	PS	PS	PS
7_24118179	7	24118179	PS	PS	PS	PS	PS	PS	PS	PS	PS	PS	PS	PS	PS	PS	PS	PS	PS	PS	PS	PS	PS	PS	PS	PS	PS	PS	PS	PS	PS	PS
7_24142967	7	24142967	PS	PS	PS	PS	PS	PS	PS	PS	PS	PS	PS	PS	PS	PS	PS	PS	PS	PS	PS	PS	PS	PS	PS	PS	PS	PS	PS	PS	PS	PS
7_24143672	7	24143672	PS	PS	PS	PS	PS	PS	PS	PS	PS	PS	PS	PS	PS	PS	PS	PS	PS	PS	PS	PS	PS	PS	PS	PS	PS	PS	PS	PS	PS	PS
7_24144064	7	24144064	PS	PS	PS	PS	PS	PS	PS	PS	PS	PS	PS	PS	PS	PS	PS	PS	PS	PS	PS	PS	PS	PS	PS	PS	PS	PS	PS	PS	PS	PS
7_24205034	7	24205034	PS	PS	PS	PS	PS	PS	PS	PS	PS	PS	PS	PS	PS	PS	PS	PS	PS	PS	PS	PS	PS	PS	PS	PS	PS	PS	PS	PS	PS	PS
7_24277590	7	24277590	PS	PS	PS	PS	PS	PS	PS	PS	PS	PS	PS	PS	PS	PS	PS	PS	PS	PS	PS	PS	PS	PS	PS	PS	PS	PS	PS	PS	PS	PS
7_24580557	7	24580557	PS	PS	PS	PS	PS	PS	PS	PS	PS	PS	PS	PS	PS	PS	PS	PS	PS	PS	PS	PS	TRI	PS	PS	PS	PS	PS	PS	PS	PS	PS
7_24582299	7	24582299	PS	PS	PS	PS	PS	PS	PS	PS	PS	PS	PS	PS	PS	PS	PS	PS	PS	PS	PS	PS	TRI	PS	PS	PS	PS	PS	PS	PS	PS	PS
7_24722235	7	24722235	PS	PS	PS	PS	PS	PS	PS	PS	PS	PS	PS	PS	PS	PS	PS	PS	PS	PS	PS	PS	TRI	PS	PS	PS	PS	PS	PS	PS	PS	PS
7_24879941	7	24879941	PS	PS	PS	PS	PS	PS	PS	PS	PS	PS	PS	PS	PS	PS	PS	PS	PS	PS	PS	PS	TRI	PS	PS	PS	PS	PS	PS	PS	PS	PS
7_24881632	7	24881632	PS	PS	PS	PS	PS	PS	PS	PS	PS	PS	PS	PS	PS	PS	PS	PS	PS	PS	PS	PS	TRI	PS	PS	PS	PS	PS	PS	PS	PS	PS
7_24894764	7	24894764	PS	PS	PS	PS	PS	PS	PS	PS	PS	PS	PS	PS	PS	PS	PS	PS	PS	PS	PS	PS	TRI	PS	PS	PS	PS	PS	PS	PS	PS	PS
7_24896696	7	24896696	PS	PS	PS	PS	PS	PS	PS	PS	PS	PS	PS	PS	PS	PS	PS	PS	PS	PS	PS	PS	TRI	PS	PS	PS	PS	PS	PS	PS	PS	PS
7_25083217	7	25083217	PS	PS	PS	PS	PS	PS	PS	PS	PS	PS	PS	PS	PS	PS	PS	PS	PS	PS	PS	PS	TRI	PS	PS	PS	PS	PS	PS	PS	PS	PS
7_25135013	7	25135013	PS	PS	PS	PS	PS	PS	PS	PS	PS	PS	PS	PS	PS	PS	PS	PS	PS	PS	PS	PS	TRI	PS	PS	PS	PS	PS	PS	PS	PS	PS
7_25242354	7	25242354	PS	PS	PS	PS	PS	PS	PS	PS	PS	PS	PS	PS	PS	PS	PS	PS	PS	PS	PS	PS	TRI	PS	PS	PS	PS	PS	PS	PS	PS	PS
7_25452084	7	25452084	PS	PS	PS	PS	PS	PS	PS	PS	PS	PS	PS	PS	PS	PS	PS	PS	PS	PS	PS	PS	TRI	PS	PS	PS	PS	PS	PS	PS	PS	PS
7_25455379	7	25455379	PS	PS	PS	PS	PS	PS	PS	PS	PS	PS	PS	PS	PS	PS	PS	PS	PS	PS	PS	PS	TRI	PS	PS	PS	PS	PS	PS	PS	PS	PS
7_25578410	7	25578410	PS	PS	PS	PS	PS	PS	PS	PS	PS	PS	PS	PS	PS	PS	PS	PS	PS	PS	PS	PS	TRI	PS	PS	PS	PS	PS	PS	PS	PS	PS
7_25766706	7	25766706	PS	PS	PS	PS	PS	PS	PS	PS	PS	PS	PS	PS	PS	PS	PS	PS	PS	PS	PS	PS	TRI	PS	PS	PS	PS	PS	PS	PS	PS	PS
7_25800966	7	25800966	PS	PS	PS	PS	PS	PS	PS	PS	PS	PS	PS	PS	PS	PS	PS	PS	PS	PS	PS	PS	TRI	PS	PS	PS	PS	PS	PS	PS	PS	PS
7_25938504	7	25938504	PS	PS	PS	PS	PS	PS	PS	PS	PS	PS	PS	PS	PS	PS	PS	PS	PS	PS	PS	PS	TRI	PS	PS	PS	PS	PS	PS	PS	PS	PS
7_25940691	7	25940691	PS	PS	PS	PS	PS	PS	PS	PS	PS	PS	PS	PS	PS	PS	PS	PS	PS	PS	PS	PS	TRI	PS	PS	PS	PS	PS	PS	PS	PS	PS
7_26039740	7	26039740	PS	PS	PS	PS	PS	PS	PS	PS	PS	PS	PS	PS	PS	PS	PS	PS	PS	PS	PS	PS	TRI	PS	PS	PS	PS	PS	PS	PS	PS	PS
8_55141	8	55141	PS	PS	PS	PS	PS	PS	PS	PS	PS	PS	PS	PS	PS	PS	PS	PS	PS	PS	PS	PS	PS	TRI	PS	PS	PS	PS	PS	PS	PS	PS
8_95759	8	95759	PS	PS	PS	PS	PS	PS	PS	PS	PS	PS	PS	PS	PS	PS	PS	PS	PS	PS	PS	PS	PS	TRI	PS	PS	PS	PS	PS	PS	PS	PS
8_110514	8	110514	PS	PS	PS	PS	PS	PS	PS	PS	PS	PS	PS	PS	PS	PS	PS	PS	PS	PS	PS	PS	PS	TRI	PS	PS	PS	PS	PS	PS	PS	PS
8_172581	8	172581	PS	PS	PS	PS	PS	PS	PS	PS	PS	PS	PS	PS	PS	PS	PS	PS	PS	PS	PS	PS	PS	TRI	PS	PS	PS	PS	PS	PS	PS	PS
8_181680	8	181680	PS	PS	PS	PS	PS	PS	PS	PS	PS	PS	PS	PS	PS	PS	PS	PS	PS	PS	PS	PS	PS	TRI	PS	PS	PS	PS	PS	PS	PS	PS
8_205866	8	205866	PS	PS	PS	PS	PS	PS	PS	PS	PS	PS	PS	PS	PS	PS	PS	PS	PS	PS	PS	PS	PS	TRI	PS	PS	PS	PS	PS	PS	PS	PS
8_220416	8	220416	PS	PS	PS	PS	PS	PS	PS	PS	PS	PS	PS	PS	PS	PS	PS	PS	PS	PS	PS	PS	PS	TRI	PS	PS	PS	PS	PS	PS	PS	PS
8_363988	8	363988	PS	PS	PS	PS	PS	PS	PS	PS	PS	PS	PS	PS	PS	PS	PS	PS	PS	PS	PS	PS	PS	TRI	PS	PS	PS	PS	PS	PS	PS	PS
8_750920	8	750920	PS	PS	PS	PS	PS	PS	PS	PS	PS	PS	PS	PS	PS	PS	PS	PS	PS	PS	PS	PS	PS	TRI	PS	PS	PS	PS	PS	PS	PS	PS
8_824806	8	824806	PS	PS	PS	PS	PS	PS	PS	PS	PS	PS	PS	PS	PS	PS	PS	PS	PS	PS	PS	PS	PS	TRI	PS	PS	PS	PS	PS	PS	PS	PS
8_859714	8	859714	PS	PS	PS	PS	PS	PS	PS	PS	PS	PS	PS	PS	PS	PS	PS	PS	PS	PS	PS	PS	PS	TRI	PS	PS	PS	PS	PS	PS	PS	PS
8_874740	8	874740	PS	PS	PS	PS	PS	PS	PS	PS	PS	PS	PS	PS	PS	PS	PS	PS	PS	PS	PS	PS	PS	TRI	PS	PS	PS	PS	PS	PS	PS	PS
8_1055977	8	1055977	PS	PS	PS	PS	PS	PS	PS	PS	PS	PS	PS	PS	PS	PS	PS	PS	PS	PS	PS	PS	PS	TRI	PS	PS	PS	PS	PS	PS	PS	PS
8_1113445	8	1113445	PS	PS	PS	PS	PS	PS	PS	PS	PS	PS	PS	PS	PS	PS	PS	PS	PS	PS	PS	PS	PS	TRI	PS	PS	PS	PS	PS	PS	PS	PS
8_1138352	8	1138352	PS	PS	PS	PS	PS	PS	PS	PS	PS	PS	PS	PS	PS	PS	PS	PS	PS	PS	PS	PS	PS	TRI	PS	PS	PS	PS	PS	PS	PS	PS
8_1142648	8	1142648	PS	PS	PS	PS	PS	PS	PS	PS	PS	PS	PS	PS	PS	PS	PS	PS	PS	PS	PS	PS	PS	TRI	PS	PS	PS	PS	PS	PS	PS	PS
8_1142821	8	1142821	PS	PS	PS	PS	PS	PS	PS	PS	PS	PS	PS	PS	PS	PS	PS	PS	PS	PS	PS	PS	PS	TRI	PS	PS	PS	PS	PS	PS	PS	PS
8_1253012	8	1253012	PS	PS	PS	PS	PS	PS	PS	PS	PS	PS	PS	PS	PS	PS	PS	PS	PS	PS	PS	PS	PS	TRI	PS	PS	PS	PS	PS	PS	PS	PS
8_1583252	8	1583252	PS	PS	PS	PS	PS	PS	PS	PS	PS	PS	PS	PS	PS	PS	PS	PS	PS	PS	PS	PS	PS	TRI	PS	PS	PS	PS	PS	PS	PS	PS
8_1590681	8	1590681	PS	PS	PS	PS	PS	PS	PS	PS	PS	PS	PS	PS	PS	PS	PS	PS	PS	PS	PS	PS	PS	TRI	PS	PS	PS	PS	PS	PS	PS	PS
8_1612394	8	1612394	PS	PS	PS	PS	PS	PS	PS	PS	PS	PS	PS	PS	PS	PS	PS	PS	PS	PS	PS	PS	PS	TRI	PS	PS	PS	PS	PS	PS	PS	PS
8_1763949	8	1763949	PS	PS	PS	PS	PS	PS	PS	PS	PS	PS	PS	PS	PS	PS	PS	PS	PS	PS	PS	PS	PS	TRI	PS	PS	PS	PS	PS	PS	PS	PS
8_1814286	8	1814286	PS	PS	PS	PS	PS	PS	PS	PS	PS	PS	PS	PS	PS	PS	PS	PS	PS	PS	PS	PS	PS	TRI	PS	PS	PS	PS	PS	PS	PS	PS
8_2082143	8	2082143	PS	PS	PS	PS	PS	PS	PS	PS	PS	PS	PS	PS	PS	PS	PS	PS	PS	PS	PS	PS	PS	TRI	PS	PS	PS	PS	PS	PS	PS	PS
8_2105505	8	2105505	PS	PS	PS	PS	PS	PS	PS	PS	PS	PS	PS	PS	PS	PS	PS	PS	PS	PS	PS	PS	PS	TRI	PS	PS	PS	PS	PS	PS	PS	PS
8_2182180	8	2182180	PS	PS	PS	PS	PS	PS	PS	PS	PS	PS	PS	PS	PS	PS	PS	PS	PS	PS	PS	PS	PS	TRI	PS	PS	PS	PS	PS	PS	PS	PS
8_2207842	8	2207842	PS	PS	PS	PS	PS	PS	PS	PS	PS	PS	PS	PS	PS	PS	PS	PS	PS	PS	PS	PS	PS	TRI	PS	PS	PS	PS	PS	PS	PS	PS
8_2480402	8	2480402	PS	PS	PS	PS	PS	PS	PS	PS	PS	PS	PS	PS	PS	PS	PS	PS	PS	PS	PS	PS	PS	TRI	PS	PS	PS	PS	PS	PS	PS	PS
8_2555313	8	2555313	PS	PS	PS	PS	PS	PS	PS	PS	PS	PS	PS	PS	PS	PS	PS	PS	PS	PS	PS	PS	PS	TRI	PS	PS	PS	PS	PS	PS	PS	PS
8_2848577	8	2848577	PS	PS	PS	PS	PS	PS	PS	PS	PS	PS	PS	PS	PS	PS	PS	PS	PS	PS	PS	PS	PS	TRI	PS	PS	PS	PS	PS	PS	PS	PS
8_2949631	8	2949631	PS	PS	PS	PS	PS	PS	PS	PS	PS	PS	PS	PS	PS	PS	PS	PS	PS	PS	PS	PS	PS	TRI	PS	PS	PS	PS	PS	PS	PS	PS
8_3079607	8	3079607	PS	PS	PS	PS	PS	PS	PS	PS	PS	PS	PS	PS	PS	PS	PS	PS	PS	PS	PS	PS	PS	TRI	PS	PS	PS	PS	PS	PS	PS	PS
8_3157659	8	3157659	PS	PS	PS	PS	PS	PS	PS	PS	PS	PS	PS	PS	PS	PS	PS	PS	PS	PS	PS	PS	PS	TRI	PS	PS	PS	PS	PS	PS	PS	PS
8_3217681	8	3217681	PS	PS	PS	PS	PS	PS	PS	PS	PS	PS	PS	PS	PS	PS	PS	PS	PS	PS	PS	PS	PS	TRI	PS	PS	PS	PS	PS	PS	PS	PS
8_3222889	8	3222889	PS	PS	PS	PS	PS	PS	PS	PS	PS	PS	PS	PS	PS	PS	PS	PS	PS	PS	PS	PS	PS	TRI	PS	PS	PS	PS	PS	PS	PS	PS
8_3510465	8	3510465	PS	PS	PS	PS	PS	PS	PS	PS	PS	PS	PS	PS	PS	PS	PS	PS	PS	PS	PS	PS	PS	TRI	PS	PS	PS	PS	PS	PS	PS	PS
8_3511546	8	3511546	PS	PS	PS	PS	PS	PS	PS	PS	PS	PS	PS	PS	PS	PS	PS	PS	PS	PS	PS	PS	PS	TRI	PS	PS	PS	PS	PS	PS	PS	PS
8_3568904	8	3568904	PS	PS	PS	PS	PS	PS	PS	PS	PS	PS	PS	PS	PS	PS	PS	PS	PS	PS	PS	PS	PS	TRI	PS	PS	PS	PS	PS	PS	PS	PS
8_3569094	8	3569094	PS	PS	PS	PS	PS	PS	PS	PS	PS	PS	PS	PS	PS	PS	PS	PS	PS	PS	PS	PS	PS	TRI	PS	PS	PS	PS	PS	PS	PS	PS
8_3661514	8	3661514	PS	PS	PS	PS	PS	PS	PS	PS	PS	PS	PS	PS	PS	PS	PS	PS	PS	PS	PS	PS	PS	TRI	PS	PS	PS	PS	PS	PS	PS	PS
8_3873814	8	3873814	PS	PS	PS	PS	PS	PS	PS	PS	PS	PS	PS	PS	PS	PS	PS	PS	PS	PS	PS	PS	PS	TRI	TRI	PS	PS	PS	PS	PS	PS	PS
8_3880973	8	3880973	PS	PS	PS	PS	PS	PS	PS	PS	PS	PS	PS	PS	PS	PS	PS	PS	PS	PS	PS	PS	PS	TRI	TRI	PS	PS	PS	PS	PS	PS	PS
8_3882601	8	3882601	PS	PS	PS	PS	PS	PS	PS	PS	PS	PS	PS	PS	PS	PS	PS	PS	PS	PS	PS	PS	PS	TRI	TRI	PS	PS	PS	PS	PS	PS	PS
8_3908607	8	3908607	PS	PS	PS	PS	PS	PS	PS	PS	PS	PS	PS	PS	PS	PS	PS	PS	PS	PS	PS	PS	PS	TRI	TRI	PS	PS	PS	PS	PS	PS	PS
8_4130607	8	4130607	PS	PS	PS	PS	PS	PS	PS	PS	PS	PS	PS	PS	PS	PS	PS	PS	PS	PS	PS	PS	PS	TRI	TRI	PS	PS	PS	PS	PS	PS	PS
8_4247336	8	4247336	PS	PS	PS	PS	PS	PS	PS	PS	PS	PS	PS	PS	PS	PS	PS	PS	PS	PS	PS	PS	PS	TRI	TRI	PS	PS	PS	PS	PS	PS	PS
8_4280139	8	4280139	PS	PS	PS	PS	PS	PS	PS	PS	PS	PS	PS	PS	PS	PS	PS	PS	PS	PS	PS	PS	PS	TRI	TRI	PS	PS	PS	PS	PS	PS	PS
8_4550791	8	4550791	PS	PS	PS	PS	PS	PS	PS	PS	PS	PS	PS	PS	PS	PS	PS	PS	PS	PS	PS	PS	PS	PS	TRI	PS	PS	PS	PS	PS	PS	PS
8_4609626	8	4609626	PS	PS	PS	PS	PS	PS	PS	PS	PS	PS	PS	PS	PS	PS	PS	PS	PS	PS	PS	PS	PS	PS	TRI	PS	PS	PS	PS	PS	PS	PS
8_4641138	8	4641138	PS	PS	PS	PS	PS	PS	PS	PS	PS	PS	PS	PS	PS	PS	PS	PS	PS	PS	PS	PS	PS	PS	TRI	PS	PS	PS	PS	PS	PS	PS
8_4718333	8	4718333	PS	PS	PS	PS	PS	PS	PS	PS	PS	PS	PS	PS	PS	PS	PS	PS	PS	PS	PS	PS	PS	PS	TRI	PS	PS	PS	PS	PS	PS	PS
8_4783140	8	4783140	PS	PS	PS	PS	PS	PS	PS	PS	PS	PS	PS	PS	PS	PS	PS	PS	PS	PS	PS	PS	PS	PS	TRI	PS	PS	PS	PS	PS	PS	PS
8_4902651	8	4902651	PS	PS	PS	PS	PS	PS	PS	PS	PS	PS	PS	PS	PS	PS	PS	PS	PS	PS	PS	PS	PS	PS	TRI	PS	PS	PS	PS	PS	PS	PS
8_5139779	8	5139779	PS	PS	PS	PS	PS	PS	PS	PS	PS	PS	PS	PS	PS	PS	PS	PS	PS	PS	PS	PS	PS	PS	TRI	PS	PS	PS	PS	PS	PS	PS
8_5141358	8	5141358	PS	PS	PS	PS	PS	PS	PS	PS	PS	PS	PS	PS	PS	PS	PS	PS	PS	PS	PS	PS	PS	PS	TRI	PS	PS	PS	PS	PS	PS	PS
8_5269747	8	5269747	PS	PS	PS	PS	PS	PS	PS	PS	PS	PS	PS	PS	PS	PS	PS	PS	PS	PS	PS	PS	PS	PS	TRI	PS	PS	PS	PS	PS	PS	PS
8_5269837	8	5269837	PS	PS	PS	PS	PS	PS	PS	PS	PS	PS	PS	PS	PS	PS	PS	PS	PS	PS	PS	PS	PS	PS	TRI	PS	PS	PS	PS	PS	PS	PS
8_5309436	8	5309436	PS	PS	PS	PS	PS	PS	PS	PS	PS	PS	PS	PS	PS	PS	PS	PS	PS	PS	PS	PS	PS	PS	TRI	PS	PS	PS	PS	PS	PS	PS
8_5451180	8	5451180	PS	PS	PS	PS	PS	PS	PS	PS	PS	PS	PS	PS	PS	PS	PS	PS	PS	PS	PS	PS	PS	PS	TRI	PS	PS	PS	PS	PS	PS	PS
8_5541305	8	5541305	PS	PS	PS	PS	PS	PS	PS	PS	PS	PS	PS	PS	PS	PS	PS	PS	PS	PS	PS	PS	PS	PS	TRI	PS	PS	PS	PS	PS	PS	PS
8_5724145	8	5724145	PS	PS	PS	PS	PS	PS	PS	PS	PS	PS	PS	PS	PS	PS	PS	PS	PS	PS	PS	PS	PS	PS	TRI	PS	PS	PS	PS	PS	PS	PS
8_5730178	8	5730178	PS	PS	PS	PS	PS	PS	PS	PS	PS	PS	PS	PS	PS	PS	PS	PS	PS	PS	PS	PS	PS	PS	TRI	PS	PS	PS	PS	PS	PS	PS
8_5908375	8	5908375	PS	PS	PS	PS	PS	PS	PS	PS	PS	PS	PS	PS	PS	PS	PS	PS	PS	PS	PS	PS	PS	PS	TRI	PS	PS	PS	PS	PS	PS	PS
8_6069068	8	6069068	PS	PS	PS	PS	PS	PS	PS	PS	PS	PS	PS	PS	PS	PS	PS	PS	PS	PS	PS	PS	PS	PS	TRI	PS	PS	PS	PS	PS	PS	PS
8_6118846	8	6118846	PS	PS	PS	PS	PS	PS	PS	PS	PS	PS	PS	PS	PS	PS	PS	PS	PS	PS	PS	PS	PS	PS	TRI	PS	PS	PS	PS	PS	PS	PS
8_6187927	8	6187927	PS	PS	PS	PS	PS	PS	PS	PS	PS	PS	PS	PS	PS	PS	PS	PS	PS	PS	PS	PS	PS	PS	TRI	PS	PS	PS	PS	PS	PS	PS
8_6194629	8	6194629	PS	PS	PS	PS	PS	PS	PS	PS	PS	PS	PS	PS	PS	PS	PS	PS	PS	PS	PS	PS	PS	PS	TRI	PS	PS	PS	PS	PS	PS	PS
8_6194707	8	6194707	PS	PS	PS	PS	PS	PS	PS	PS	PS	PS	PS	PS	PS	PS	PS	PS	PS	PS	PS	PS	PS	PS	TRI	PS	PS	PS	PS	PS	PS	PS
8_6194745	8	6194745	PS	PS	PS	PS	PS	PS	PS	PS	PS	PS	PS	PS	PS	PS	PS	PS	PS	PS	PS	PS	PS	PS	TRI	PS	PS	PS	PS	PS	PS	PS
8_6279388	8	6279388	PS	PS	PS	PS	PS	PS	PS	PS	PS	PS	PS	PS	PS	PS	PS	PS	PS	PS	PS	PS	PS	PS	TRI	PS	PS	PS	PS	PS	PS	PS
8_6336030	8	6336030	PS	PS	PS	PS	PS	PS	PS	PS	PS	PS	PS	PS	PS	PS	PS	PS	PS	PS	PS	PS	PS	PS	TRI	PS	PS	PS	PS	PS	PS	PS
8_6346574	8	6346574	PS	PS	PS	PS	PS	PS	PS	PS	PS	PS	PS	PS	PS	PS	PS	PS	PS	PS	PS	PS	PS	PS	TRI	PS	PS	PS	PS	PS	PS	PS
8_6453365	8	6453365	PS	PS	PS	PS	PS	PS	PS	PS	PS	PS	PS	PS	PS	PS	PS	PS	PS	PS	PS	PS	PS	PS	TRI	PS	PS	PS	PS	PS	PS	PS
8_6530039	8	6530039	PS	PS	PS	PS	PS	PS	PS	PS	PS	PS	PS	PS	PS	PS	PS	PS	PS	PS	PS	PS	PS	PS	TRI	PS	PS	PS	PS	PS	PS	PS
8_6630584	8	6630584	PS	PS	PS	PS	PS	PS	PS	PS	PS	PS	PS	PS	PS	PS	PS	PS	PS	PS	PS	PS	PS	PS	TRI	PS	PS	PS	PS	PS	PS	PS
8_6972295	8	6972295	PS	PS	PS	PS	PS	PS	PS	PS	PS	PS	PS	PS	PS	PS	PS	PS	PS	PS	PS	PS	PS	PS	TRI	PS	PS	PS	PS	PS	PS	PS
8_8226759	8	8226759	PS	PS	PS	PS	PS	PS	PS	PS	PS	PS	PS	PS	PS	PS	PS	PS	PS	PS	PS	PS	PS	PS	TRI	PS	PS	PS	PS	PS	PS	PS
8_8249023	8	8249023	PS	PS	PS	PS	PS	PS	PS	PS	PS	PS	PS	PS	PS	PS	PS	PS	PS	PS	PS	PS	PS	PS	TRI	PS	PS	PS	PS	PS	PS	PS
8_8304693	8	8304693	PS	PS	PS	PS	PS	PS	PS	PS	PS	PS	PS	PS	PS	PS	PS	PS	PS	PS	PS	PS	PS	PS	TRI	PS	PS	PS	PS	PS	PS	PS
8_8408827	8	8408827	PS	PS	PS	PS	PS	PS	PS	PS	PS	PS	PS	PS	PS	PS	PS	PS	PS	PS	PS	PS	PS	PS	TRI	PS	PS	PS	PS	PS	PS	PS
8_8493046	8	8493046	PS	PS	PS	PS	PS	PS	PS	PS	PS	PS	PS	PS	PS	PS	PS	PS	PS	PS	PS	PS	PS	PS	TRI	PS	PS	PS	PS	PS	PS	PS
8_8665125	8	8665125	PS	PS	PS	PS	PS	PS	PS	PS	PS	PS	PS	PS	PS	PS	PS	PS	PS	PS	PS	PS	PS	PS	TRI	PS	PS	PS	PS	PS	PS	PS
8_8669795	8	8669795	PS	PS	PS	PS	PS	PS	PS	PS	PS	PS	PS	PS	PS	PS	PS	PS	PS	PS	PS	PS	PS	PS	TRI	PS	PS	PS	PS	PS	PS	PS
8_9325305	8	9325305	PS	PS	PS	PS	PS	PS	PS	PS	PS	PS	PS	PS	PS	PS	PS	PS	PS	PS	PS	PS	PS	PS	H	PS	PS	PS	PS	PS	PS	PS
8_9761672	8	9761672	PS	PS	PS	PS	PS	PS	PS	PS	PS	PS	PS	PS	PS	PS	PS	PS	PS	PS	PS	PS	PS	PS	H	PS	PS	PS	PS	PS	PS	PS
8_10485096	8	10485096	PS	PS	PS	PS	PS	PS	PS	PS	PS	PS	PS	PS	PS	PS	PS	PS	PS	PS	PS	PS	PS	PS	H	PS	PS	PS	PS	PS	PS	PS
8_10685580	8	10685580	PS	PS	PS	PS	PS	PS	PS	PS	PS	PS	PS	PS	PS	PS	PS	PS	PS	PS	PS	PS	PS	PS	H	PS	PS	PS	PS	PS	PS	PS
8_10850169	8	10850169	PS	PS	PS	PS	PS	PS	PS	PS	PS	PS	PS	PS	PS	PS	PS	PS	PS	PS	PS	PS	PS	PS	H	PS	PS	PS	PS	PS	PS	PS
8_11009548	8	11009548	PS	PS	PS	PS	PS	PS	PS	PS	PS	PS	PS	PS	PS	PS	PS	PS	PS	PS	PS	PS	PS	PS	H	PS	PS	PS	PS	PS	PS	PS
8_11546110	8	11546110	PS	PS	PS	PS	PS	PS	PS	PS	PS	PS	PS	PS	PS	PS	PS	PS	PS	PS	PS	PS	PS	PS	H	PS	PS	PS	PS	PS	PS	PS
8_11568897	8	11568897	PS	PS	PS	PS	PS	PS	PS	PS	PS	PS	PS	PS	PS	PS	PS	PS	PS	PS	PS	PS	PS	PS	H	PS	PS	PS	PS	PS	PS	PS
8_11887243	8	11887243	PS	PS	PS	PS	PS	PS	PS	PS	PS	PS	PS	PS	PS	PS	PS	PS	PS	PS	PS	PS	PS	PS	H	PS	PS	PS	PS	PS	PS	PS
8_11909126	8	11909126	PS	PS	PS	PS	PS	PS	PS	PS	PS	PS	PS	PS	PS	PS	PS	PS	PS	PS	PS	PS	PS	PS	H	PS	PS	PS	PS	PS	PS	PS
8_11984626	8	11984626	PS	PS	PS	PS	PS	PS	PS	PS	PS	PS	PS	PS	PS	PS	PS	PS	PS	PS	PS	PS	PS	PS	H	PS	PS	PS	PS	PS	PS	PS
8_11990337	8	11990337	PS	PS	PS	PS	PS	PS	PS	PS	PS	PS	PS	PS	PS	PS	PS	PS	PS	PS	PS	PS	PS	PS	H	PS	PS	PS	PS	PS	PS	PS
8_11990399	8	11990399	PS	PS	PS	PS	PS	PS	PS	PS	PS	PS	PS	PS	PS	PS	PS	PS	PS	PS	PS	PS	PS	PS	H	PS	PS	PS	PS	PS	PS	PS
8_12133133	8	12133133	PS	PS	PS	PS	PS	PS	PS	PS	PS	PS	PS	PS	PS	PS	PS	PS	PS	PS	PS	PS	PS	PS	H	PS	PS	PS	PS	PS	PS	PS
8_12133298	8	12133298	PS	PS	PS	PS	PS	PS	PS	PS	PS	PS	PS	PS	PS	PS	PS	PS	PS	PS	PS	PS	PS	PS	H	PS	PS	PS	PS	PS	PS	PS
8_12291152	8	12291152	PS	PS	PS	PS	PS	PS	PS	PS	PS	PS	PS	PS	PS	PS	PS	PS	PS	PS	PS	PS	PS	PS	H	PS	PS	PS	PS	PS	PS	PS
8_12597055	8	12597055	PS	PS	PS	PS	PS	PS	PS	PS	PS	PS	PS	PS	PS	PS	PS	PS	PS	PS	PS	PS	PS	PS	H	PS	PS	PS	PS	PS	PS	PS
8_12942905	8	12942905	PS	PS	PS	PS	PS	PS	PS	PS	PS	PS	PS	PS	PS	PS	PS	PS	PS	PS	PS	PS	PS	PS	H	PS	PS	PS	PS	PS	PS	PS
8_14085597	8	14085597	PS	PS	PS	PS	PS	PS	PS	PS	PS	PS	PS	PS	PS	PS	PS	PS	PS	PS	PS	PS	PS	PS	H	PS	PS	PS	PS	PS	PS	PS
8_14536120	8	14536120	PS	PS	PS	PS	PS	PS	PS	PS	PS	PS	PS	PS	PS	PS	PS	PS	PS	PS	PS	PS	PS	PS	H	PS	PS	PS	PS	PS	PS	PS
8_15828623	8	15828623	PS	PS	PS	PS	PS	PS	PS	PS	PS	PS	PS	PS	PS	PS	PS	PS	PS	PS	PS	PS	PS	PS	H	PS	PS	PS	PS	PS	PS	PS
8_16406324	8	16406324	PS	PS	PS	PS	PS	PS	PS	PS	PS	PS	PS	PS	PS	PS	PS	PS	PS	PS	PS	PS	PS	PS	H	PS	PS	PS	PS	PS	PS	PS
8_17046955	8	17046955	PS	PS	PS	PS	PS	PS	PS	PS	PS	PS	PS	PS	PS	PS	PS	PS	PS	PS	PS	PS	PS	PS	H	PS	PS	PS	PS	PS	PS	PS
8_17865769	8	17865769	PS	PS	PS	PS	PS	PS	PS	PS	PS	PS	PS	PS	PS	PS	PS	PS	PS	PS	PS	PS	PS	PS	H	PS	PS	PS	PS	PS	PS	PS
8_17891718	8	17891718	PS	PS	PS	PS	PS	PS	PS	PS	PS	PS	PS	PS	PS	PS	PS	PS	PS	PS	PS	PS	PS	PS	H	PS	PS	PS	PS	PS	PS	PS
8_19101966	8	19101966	PS	PS	PS	PS	PS	PS	PS	PS	PS	PS	PS	PS	PS	PS	PS	PS	PS	PS	PS	PS	PS	PS	H	PS	PS	PS	PS	PS	PS	PS
8_19127950	8	19127950	PS	PS	PS	PS	PS	PS	PS	PS	PS	PS	PS	PS	PS	PS	PS	PS	PS	PS	PS	PS	PS	PS	H	PS	PS	PS	PS	PS	PS	PS
8_20160568	8	20160568	PS	PS	PS	PS	PS	PS	PS	PS	PS	PS	PS	PS	PS	PS	PS	PS	PS	PS	PS	PS	PS	PS	H	PS	PS	PS	PS	PS	PS	PS
8_20164802	8	20164802	PS	PS	PS	PS	PS	PS	PS	PS	PS	PS	PS	PS	PS	PS	PS	PS	PS	PS	PS	PS	PS	PS	H	PS	PS	PS	PS	PS	PS	PS
8_20515956	8	20515956	PS	PS	PS	PS	PS	PS	PS	PS	PS	PS	PS	PS	PS	PS	PS	PS	PS	PS	PS	PS	PS	PS	H	PS	PS	PS	PS	PS	PS	PS
8_21780069	8	21780069	PS	PS	PS	PS	PS	PS	PS	PS	PS	PS	PS	PS	PS	PS	PS	PS	PS	PS	PS	PS	PS	PS	H	PS	PS	PS	PS	PS	PS	PS
8_22667822	8	22667822	PS	PS	PS	PS	PS	PS	PS	PS	PS	PS	PS	PS	PS	PS	PS	PS	PS	PS	PS	PS	PS	PS	H	PS	PS	PS	PS	PS	PS	PS
8_22703971	8	22703971	PS	PS	PS	PS	PS	PS	PS	PS	PS	PS	PS	PS	PS	PS	PS	PS	PS	PS	PS	PS	PS	PS	H	PS	PS	PS	PS	PS	PS	PS
8_22829058	8	22829058	PS	PS	PS	PS	PS	PS	PS	PS	PS	PS	PS	PS	PS	PS	PS	PS	PS	PS	PS	PS	PS	PS	H	PS	PS	PS	PS	PS	PS	PS
8_22948045	8	22948045	PS	PS	PS	PS	PS	PS	PS	PS	PS	PS	PS	PS	PS	PS	PS	PS	PS	PS	PS	PS	PS	PS	H	PS	PS	PS	PS	PS	PS	PS
8_22995666	8	22995666	PS	PS	PS	PS	PS	PS	PS	PS	PS	PS	PS	PS	PS	PS	PS	PS	PS	PS	PS	PS	PS	PS	H	PS	PS	PS	PS	PS	PS	PS
8_23110885	8	23110885	PS	PS	PS	PS	PS	PS	PS	PS	PS	PS	PS	PS	PS	PS	PS	PS	PS	PS	PS	PS	PS	PS	H	PS	PS	PS	PS	PS	PS	PS
8_23248873	8	23248873	PS	PS	PS	PS	PS	PS	PS	PS	PS	PS	PS	PS	PS	PS	PS	PS	PS	PS	PS	PS	PS	PS	H	PS	PS	PS	PS	PS	PS	PS
8_23479892	8	23479892	PS	PS	PS	PS	PS	PS	PS	PS	PS	PS	PS	PS	PS	PS	PS	PS	PS	PS	PS	PS	PS	PS	H	PS	PS	PS	PS	PS	PS	PS
8_24393482	8	24393482	PS	PS	PS	PS	PS	PS	PS	PS	PS	PS	PS	PS	PS	PS	PS	PS	PS	PS	PS	PS	PS	PS	H	PS	PS	PS	PS	PS	PS	PS
8_24393493	8	24393493	PS	PS	PS	PS	PS	PS	PS	PS	PS	PS	PS	PS	PS	PS	PS	PS	PS	PS	PS	PS	PS	PS	H	PS	PS	PS	PS	PS	PS	PS
8_24393554	8	24393554	PS	PS	PS	PS	PS	PS	PS	PS	PS	PS	PS	PS	PS	PS	PS	PS	PS	PS	PS	PS	PS	PS	H	PS	PS	PS	PS	PS	PS	PS
8_24393563	8	24393563	PS	PS	PS	PS	PS	PS	PS	PS	PS	PS	PS	PS	PS	PS	PS	PS	PS	PS	PS	PS	PS	PS	H	PS	PS	PS	PS	PS	PS	PS
8_24393696	8	24393696	PS	PS	PS	PS	PS	PS	PS	PS	PS	PS	PS	PS	PS	PS	PS	PS	PS	PS	PS	PS	PS	PS	H	PS	PS	PS	PS	PS	PS	PS
8_24393701	8	24393701	PS	PS	PS	PS	PS	PS	PS	PS	PS	PS	PS	PS	PS	PS	PS	PS	PS	PS	PS	PS	PS	PS	H	PS	PS	PS	PS	PS	PS	PS
8_24478393	8	24478393	PS	PS	PS	PS	PS	PS	PS	PS	PS	PS	PS	PS	PS	PS	PS	PS	PS	PS	PS	PS	PS	PS	H	PS	PS	PS	PS	PS	PS	PS
8_24478478	8	24478478	PS	PS	PS	PS	PS	PS	PS	PS	PS	PS	PS	PS	PS	PS	PS	PS	PS	PS	PS	PS	PS	PS	H	PS	PS	PS	PS	PS	PS	PS
8_24478607	8	24478607	PS	PS	PS	PS	PS	PS	PS	PS	PS	PS	PS	PS	PS	PS	PS	PS	PS	PS	PS	PS	PS	PS	H	PS	PS	PS	PS	PS	PS	PS
8_24478674	8	24478674	PS	PS	PS	PS	PS	PS	PS	PS	PS	PS	PS	PS	PS	PS	PS	PS	PS	PS	PS	PS	PS	PS	H	PS	PS	PS	PS	PS	PS	PS
8_24492859	8	24492859	PS	PS	PS	PS	PS	PS	PS	PS	PS	PS	PS	PS	PS	PS	PS	PS	PS	PS	PS	PS	PS	PS	H	PS	PS	PS	PS	PS	PS	PS
8_24493006	8	24493006	PS	PS	PS	PS	PS	PS	PS	PS	PS	PS	PS	PS	PS	PS	PS	PS	PS	PS	PS	PS	PS	PS	H	PS	PS	PS	PS	PS	PS	PS
8_24531152	8	24531152	PS	PS	PS	PS	PS	PS	PS	PS	PS	PS	PS	PS	PS	PS	PS	PS	PS	PS	PS	PS	PS	PS	H	PS	PS	PS	PS	PS	PS	PS
8_24531191	8	24531191	PS	PS	PS	PS	PS	PS	PS	PS	PS	PS	PS	PS	PS	PS	PS	PS	PS	PS	PS	PS	PS	PS	H	PS	PS	PS	PS	PS	PS	PS
8_24531247	8	24531247	PS	PS	PS	PS	PS	PS	PS	PS	PS	PS	PS	PS	PS	PS	PS	PS	PS	PS	PS	PS	PS	PS	H	PS	PS	PS	PS	PS	PS	PS
8_24555631	8	24555631	PS	PS	PS	PS	PS	PS	PS	PS	PS	PS	PS	PS	PS	PS	PS	PS	PS	PS	PS	PS	PS	PS	H	PS	PS	PS	PS	PS	PS	PS
8_24907157	8	24907157	PS	PS	PS	PS	PS	PS	PS	PS	PS	PS	PS	PS	PS	PS	PS	PS	PS	PS	PS	PS	PS	PS	H	PS	PS	PS	PS	PS	PS	PS
8_24944139	8	24944139	PS	PS	PS	PS	PS	PS	PS	PS	PS	PS	PS	PS	PS	PS	PS	PS	PS	PS	PS	PS	PS	PS	H	PS	PS	PS	PS	PS	PS	PS
8_25016977	8	25016977	PS	PS	PS	PS	PS	PS	PS	PS	PS	PS	PS	PS	PS	PS	PS	PS	PS	PS	PS	PS	PS	PS	H	PS	PS	PS	PS	PS	PS	PS
8_25070077	8	25070077	PS	PS	PS	PS	PS	PS	PS	PS	PS	PS	PS	PS	PS	PS	PS	PS	PS	PS	PS	PS	PS	PS	H	PS	PS	PS	PS	PS	PS	PS
8_25097383	8	25097383	PS	PS	PS	PS	PS	PS	PS	PS	PS	PS	PS	PS	PS	PS	PS	PS	PS	PS	PS	PS	PS	PS	H	PS	PS	PS	PS	PS	PS	PS
8_25178219	8	25178219	PS	PS	PS	PS	PS	PS	PS	PS	PS	PS	PS	PS	PS	PS	PS	PS	PS	PS	PS	PS	PS	PS	H	PS	PS	PS	PS	PS	PS	PS
8_25274960	8	25274960	PS	PS	PS	PS	PS	PS	PS	PS	PS	PS	PS	PS	PS	PS	PS	PS	PS	PS	PS	PS	PS	PS	H	PS	PS	PS	PS	PS	PS	PS
8_25560478	8	25560478	PS	PS	PS	PS	PS	PS	PS	PS	PS	PS	PS	PS	PS	PS	PS	PS	PS	PS	PS	PS	PS	PS	H	PS	PS	PS	PS	PS	PS	PS
8_25733431	8	25733431	PS	PS	PS	PS	PS	PS	PS	PS	PS	PS	PS	PS	PS	PS	PS	PS	PS	PS	PS	PS	PS	PS	H	PS	PS	PS	PS	PS	PS	PS
8_25794950	8	25794950	PS	PS	PS	PS	PS	PS	PS	PS	PS	PS	PS	PS	PS	PS	PS	PS	PS	PS	PS	PS	PS	PS	H	PS	PS	PS	PS	PS	PS	PS
8_25897890	8	25897890	PS	PS	PS	PS	PS	PS	PS	PS	PS	PS	PS	PS	PS	PS	PS	PS	PS	PS	PS	PS	PS	PS	H	PS	PS	PS	PS	PS	PS	PS
8_26080367	8	26080367	PS	PS	PS	PS	PS	PS	PS	PS	PS	PS	PS	PS	PS	PS	PS	PS	PS	PS	PS	PS	PS	PS	H	PS	PS	PS	PS	PS	PS	PS
8_27255043	8	27255043	PS	PS	PS	PS	PS	PS	PS	PS	PS	PS	PS	PS	PS	PS	PS	PS	PS	PS	PS	PS	PS	PS	H	PS	PS	PS	PS	PS	PS	PS
8_27263268	8	27263268	PS	PS	PS	PS	PS	PS	PS	PS	PS	PS	PS	PS	PS	PS	PS	PS	PS	PS	PS	PS	PS	PS	H	PS	PS	PS	PS	PS	PS	PS
8_27563971	8	27563971	PS	PS	PS	PS	PS	PS	PS	PS	PS	PS	PS	PS	PS	PS	PS	PS	PS	PS	PS	PS	PS	PS	H	PS	PS	PS	PS	PS	PS	PS
8_27804446	8	27804446	PS	PS	PS	PS	PS	PS	PS	PS	PS	PS	PS	PS	PS	PS	PS	PS	PS	PS	PS	PS	PS	PS	H	PS	PS	PS	PS	PS	PS	PS
8_27966784	8	27966784	PS	PS	PS	PS	PS	PS	PS	PS	PS	PS	PS	PS	PS	PS	PS	PS	PS	PS	PS	PS	PS	PS	H	PS	PS	PS	PS	PS	PS	PS
8_28922625	8	28922625	PS	PS	PS	PS	PS	PS	PS	PS	PS	PS	PS	PS	PS	PS	PS	PS	PS	PS	PS	PS	PS	PS	H	PS	PS	PS	PS	PS	PS	PS
8_29099726	8	29099726	PS	PS	PS	PS	PS	PS	PS	PS	PS	PS	PS	PS	PS	PS	PS	PS	PS	PS	PS	PS	PS	PS	H	PS	PS	PS	PS	PS	PS	PS
8_29110246	8	29110246	PS	PS	PS	PS	PS	PS	PS	PS	PS	PS	PS	PS	PS	PS	PS	PS	PS	PS	PS	PS	PS	PS	H	PS	PS	PS	PS	PS	PS	PS
8_29854578	8	29854578	PS	PS	PS	PS	PS	PS	PS	PS	PS	PS	PS	PS	PS	PS	PS	PS	PS	PS	PS	PS	PS	PS	H	PS	PS	PS	PS	PS	PS	PS
8_29886275	8	29886275	PS	PS	PS	PS	PS	PS	PS	PS	PS	PS	PS	PS	PS	PS	PS	PS	PS	PS	PS	PS	PS	PS	H	PS	PS	PS	PS	PS	PS	PS
8_29944565	8	29944565	PS	PS	PS	PS	PS	PS	PS	PS	PS	PS	PS	PS	PS	PS	PS	PS	PS	PS	PS	PS	PS	PS	H	PS	PS	PS	PS	PS	PS	PS
8_29953118	8	29953118	PS	PS	PS	PS	PS	PS	PS	PS	PS	PS	PS	PS	PS	PS	PS	PS	PS	PS	PS	PS	PS	PS	H	PS	PS	PS	PS	PS	PS	PS
8_29957908	8	29957908	PS	PS	PS	PS	PS	PS	PS	PS	PS	PS	PS	PS	PS	PS	PS	PS	PS	PS	PS	PS	PS	PS	H	PS	PS	PS	PS	PS	PS	PS
8_30166975	8	30166975	PS	PS	PS	PS	PS	PS	PS	PS	PS	PS	PS	PS	PS	PS	PS	PS	PS	PS	PS	PS	PS	PS	H	PS	PS	PS	PS	PS	PS	PS
8_30220923	8	30220923	PS	PS	PS	PS	PS	PS	PS	PS	PS	PS	PS	PS	PS	PS	PS	PS	PS	PS	PS	PS	PS	PS	H	PS	PS	PS	PS	PS	PS	PS
8_30409141	8	30409141	PS	PS	PS	PS	PS	PS	PS	PS	PS	PS	PS	PS	PS	PS	PS	PS	PS	PS	PS	PS	PS	PS	H	PS	PS	PS	PS	PS	PS	PS
8_30432946	8	30432946	PS	PS	PS	PS	PS	PS	PS	PS	PS	PS	PS	PS	PS	PS	PS	PS	PS	PS	PS	PS	PS	PS	H	PS	PS	PS	PS	PS	PS	PS
8_30505832	8	30505832	PS	PS	PS	PS	PS	PS	PS	PS	PS	PS	PS	PS	PS	PS	PS	PS	PS	PS	PS	PS	PS	PS	TRI	PS	PS	PS	PS	PS	PS	PS
8_30616380	8	30616380	PS	PS	PS	PS	PS	PS	PS	PS	PS	PS	PS	PS	PS	PS	PS	PS	PS	PS	PS	PS	PS	PS	TRI	PS	PS	PS	PS	PS	PS	PS
8_30751143	8	30751143	PS	PS	PS	PS	PS	PS	PS	PS	PS	PS	PS	PS	PS	PS	PS	PS	PS	PS	PS	PS	PS	PS	TRI	PS	PS	PS	PS	PS	PS	PS
8_30990646	8	30990646	PS	PS	PS	PS	PS	PS	PS	PS	PS	PS	PS	PS	PS	PS	PS	PS	PS	PS	PS	PS	PS	PS	TRI	PS	PS	PS	PS	PS	PS	PS
8_31014614	8	31014614	PS	PS	PS	PS	PS	PS	PS	PS	PS	PS	PS	PS	PS	PS	PS	PS	PS	PS	PS	PS	PS	PS	TRI	PS	PS	PS	PS	PS	PS	PS
8_31201483	8	31201483	PS	PS	PS	PS	PS	PS	PS	PS	PS	PS	PS	PS	PS	PS	PS	PS	PS	PS	PS	PS	PS	PS	TRI	PS	PS	PS	PS	PS	PS	PS
8_31336064	8	31336064	PS	PS	PS	PS	PS	PS	PS	PS	PS	PS	PS	PS	PS	PS	PS	PS	PS	PS	PS	PS	PS	PS	TRI	PS	PS	PS	PS	PS	PS	PS
8_31544441	8	31544441	PS	PS	PS	PS	PS	PS	PS	PS	PS	PS	PS	PS	PS	PS	PS	PS	PS	PS	PS	PS	PS	PS	TRI	PS	PS	PS	PS	PS	PS	PS
8_31764656	8	31764656	PS	PS	PS	PS	PS	PS	PS	PS	PS	PS	PS	PS	PS	PS	PS	PS	PS	PS	PS	PS	PS	PS	TRI	PS	PS	PS	PS	PS	PS	PS
8_31773948	8	31773948	PS	PS	PS	PS	PS	PS	PS	PS	PS	PS	PS	PS	PS	PS	PS	PS	PS	PS	PS	PS	PS	PS	TRI	PS	PS	PS	PS	PS	PS	PS
8_31779042	8	31779042	PS	PS	PS	PS	PS	PS	PS	PS	PS	PS	PS	PS	PS	PS	PS	PS	PS	PS	PS	PS	PS	PS	TRI	PS	PS	PS	PS	PS	PS	PS
8_31897953	8	31897953	PS	PS	PS	PS	PS	PS	PS	PS	PS	PS	PS	PS	PS	PS	PS	PS	PS	PS	PS	PS	PS	PS	TRI	PS	PS	PS	PS	PS	PS	PS
8_32125932	8	32125932	PS	PS	PS	PS	PS	PS	PS	PS	PS	PS	PS	PS	PS	PS	PS	PS	PS	PS	PS	PS	PS	PS	TRI	PS	PS	PS	PS	PS	PS	PS
8_32656074	8	32656074	PS	PS	PS	PS	PS	PS	PS	PS	PS	PS	PS	PS	PS	PS	PS	PS	PS	PS	PS	PS	PS	PS	TRI	PS	PS	PS	PS	PS	PS	PS
9_169281	9	169281	PS	PS	PS	PS	PS	PS	PS	PS	PS	PS	PS	PS	PS	PS	PS	PS	PS	PS	PS	PS	PS	PS	PS	PS	PS	PS	PS	PS	PS	PS
9_370839	9	370839	PS	PS	PS	PS	PS	PS	PS	PS	PS	PS	PS	PS	PS	PS	PS	PS	PS	PS	PS	PS	PS	PS	PS	PS	PS	PS	PS	PS	PS	PS
9_405774	9	405774	PS	PS	PS	PS	PS	PS	PS	PS	PS	PS	PS	PS	PS	PS	PS	PS	PS	PS	PS	PS	PS	PS	PS	PS	PS	PS	PS	PS	PS	PS
9_592618	9	592618	PS	PS	PS	PS	PS	PS	PS	PS	PS	PS	PS	PS	PS	PS	PS	PS	PS	PS	PS	PS	PS	PS	PS	PS	PS	PS	PS	PS	PS	PS
9_613822	9	613822	PS	PS	PS	PS	PS	PS	PS	PS	PS	PS	PS	PS	PS	PS	PS	PS	PS	PS	PS	PS	PS	PS	PS	PS	PS	PS	PS	PS	PS	PS
9_678279	9	678279	PS	PS	PS	PS	PS	PS	PS	PS	PS	PS	PS	PS	PS	PS	PS	PS	PS	PS	PS	PS	PS	PS	PS	PS	PS	PS	PS	PS	PS	PS
9_745747	9	745747	PS	PS	PS	PS	PS	PS	PS	PS	PS	PS	PS	PS	PS	PS	PS	PS	PS	PS	PS	PS	PS	PS	PS	PS	PS	PS	PS	PS	PS	PS
9_797241	9	797241	PS	PS	PS	PS	PS	PS	PS	PS	PS	PS	PS	PS	PS	PS	PS	PS	PS	PS	PS	PS	PS	PS	PS	PS	PS	PS	PS	PS	PS	PS
9_840760	9	840760	PS	PS	PS	PS	PS	PS	PS	PS	PS	PS	PS	PS	PS	PS	PS	PS	PS	PS	PS	PS	PS	PS	PS	PS	PS	PS	PS	PS	PS	PS
9_855295	9	855295	PS	PS	PS	PS	PS	PS	PS	PS	PS	PS	PS	PS	PS	PS	PS	PS	PS	PS	PS	PS	PS	PS	PS	PS	PS	PS	PS	PS	PS	PS
9_1222585	9	1222585	PS	PS	PS	PS	PS	PS	PS	PS	PS	PS	PS	PS	PS	PS	PS	PS	PS	PS	PS	PS	PS	PS	PS	TRI	PS	PS	PS	PS	PS	PS
9_1339529	9	1339529	PS	PS	PS	PS	PS	PS	PS	PS	PS	PS	PS	PS	PS	PS	PS	PS	PS	PS	PS	PS	PS	PS	PS	TRI	PS	PS	PS	PS	PS	PS
9_1442009	9	1442009	PS	PS	PS	PS	PS	PS	PS	PS	PS	PS	PS	PS	PS	PS	PS	PS	PS	PS	PS	PS	PS	PS	PS	TRI	PS	PS	PS	PS	PS	PS
9_1473301	9	1473301	PS	PS	PS	PS	PS	PS	PS	PS	PS	PS	PS	PS	PS	PS	PS	PS	PS	PS	PS	PS	PS	PS	PS	TRI	PS	PS	PS	PS	PS	PS
9_1492138	9	1492138	PS	PS	PS	PS	PS	PS	PS	PS	PS	PS	PS	PS	PS	PS	PS	PS	PS	PS	PS	PS	PS	PS	PS	TRI	PS	PS	PS	PS	PS	PS
9_1519612	9	1519612	PS	PS	PS	PS	PS	PS	PS	PS	PS	PS	PS	PS	PS	PS	PS	PS	PS	PS	PS	PS	PS	PS	PS	TRI	PS	PS	PS	PS	PS	PS
9_1546879	9	1546879	PS	PS	PS	PS	PS	PS	PS	PS	PS	PS	PS	PS	PS	PS	PS	PS	PS	PS	PS	PS	PS	PS	PS	TRI	PS	PS	PS	PS	PS	PS
9_1876222	9	1876222	PS	PS	PS	PS	PS	PS	PS	PS	PS	PS	PS	PS	PS	PS	PS	PS	PS	PS	PS	PS	PS	PS	PS	TRI	PS	PS	PS	PS	PS	PS
9_2637127	9	2637127	PS	PS	PS	PS	PS	PS	PS	PS	PS	PS	PS	PS	PS	PS	PS	PS	PS	PS	PS	PS	PS	PS	PS	TRI	PS	PS	PS	PS	PS	PS
9_2672878	9	2672878	PS	PS	PS	PS	PS	PS	PS	PS	PS	PS	PS	PS	PS	PS	PS	PS	PS	PS	PS	PS	PS	PS	PS	TRI	PS	PS	PS	PS	PS	PS
9_2683661	9	2683661	PS	PS	PS	PS	PS	PS	PS	PS	PS	PS	PS	PS	PS	PS	PS	PS	PS	PS	PS	PS	PS	PS	PS	TRI	PS	PS	PS	PS	PS	PS
9_2716327	9	2716327	PS	PS	PS	PS	PS	PS	PS	PS	PS	PS	PS	PS	PS	PS	PS	PS	PS	PS	PS	PS	PS	PS	PS	TRI	PS	PS	PS	PS	PS	PS
9_3766462	9	3766462	PS	PS	PS	PS	PS	PS	PS	PS	PS	PS	PS	PS	PS	PS	PS	PS	PS	PS	PS	PS	PS	PS	PS	TRI	PS	PS	PS	PS	PS	PS
9_3780300	9	3780300	PS	PS	PS	PS	PS	PS	PS	PS	PS	PS	PS	PS	PS	PS	PS	PS	PS	PS	PS	PS	PS	PS	PS	TRI	PS	PS	PS	PS	PS	PS
9_4173162	9	4173162	PS	PS	PS	PS	PS	PS	PS	PS	PS	PS	PS	PS	PS	PS	PS	PS	PS	PS	PS	PS	PS	PS	PS	TRI	PS	PS	PS	PS	PS	PS
9_4209774	9	4209774	PS	PS	PS	PS	PS	PS	PS	PS	PS	PS	PS	PS	PS	PS	PS	PS	PS	PS	PS	PS	PS	PS	PS	TRI	PS	PS	PS	PS	PS	PS
9_4696624	9	4696624	PS	PS	PS	PS	PS	PS	PS	PS	PS	PS	PS	PS	PS	PS	PS	PS	PS	PS	PS	PS	PS	PS	PS	TRI	PS	PS	PS	PS	PS	PS
9_4860200	9	4860200	PS	PS	PS	PS	PS	PS	PS	PS	PS	PS	PS	PS	PS	PS	PS	PS	PS	PS	PS	PS	PS	PS	PS	TRI	PS	PS	PS	PS	PS	PS
9_4957645	9	4957645	PS	PS	PS	PS	PS	PS	PS	PS	PS	PS	PS	PS	PS	PS	PS	PS	PS	PS	PS	PS	PS	PS	PS	TRI	PS	PS	PS	PS	PS	PS
9_5324588	9	5324588	PS	PS	PS	PS	PS	PS	PS	PS	PS	PS	PS	PS	PS	PS	PS	PS	PS	PS	PS	PS	PS	PS	PS	TRI	PS	PS	PS	PS	PS	PS
9_5354166	9	5354166	PS	PS	PS	PS	PS	PS	PS	PS	PS	PS	PS	PS	PS	PS	PS	PS	PS	PS	PS	PS	PS	PS	PS	TRI	PS	PS	PS	PS	PS	PS
9_5481206	9	5481206	PS	PS	PS	PS	PS	PS	PS	PS	PS	PS	PS	PS	PS	PS	PS	PS	PS	PS	PS	PS	PS	PS	PS	TRI	PS	PS	PS	PS	PS	PS
9_5497064	9	5497064	PS	PS	PS	PS	PS	PS	PS	PS	PS	PS	PS	PS	PS	PS	PS	PS	PS	PS	PS	PS	PS	PS	PS	TRI	PS	PS	PS	PS	PS	PS
9_5874360	9	5874360	PS	PS	PS	PS	PS	PS	PS	PS	PS	PS	PS	PS	PS	PS	PS	PS	PS	PS	PS	PS	PS	PS	PS	TRI	PS	PS	PS	PS	PS	PS
9_6287067	9	6287067	PS	PS	PS	PS	PS	PS	PS	PS	PS	PS	PS	PS	PS	PS	PS	PS	PS	PS	PS	PS	PS	PS	PS	TRI	PS	PS	PS	PS	PS	PS
9_6410907	9	6410907	PS	PS	PS	PS	PS	PS	PS	PS	PS	PS	PS	PS	PS	PS	PS	PS	PS	PS	PS	PS	PS	PS	PS	TRI	PS	PS	PS	PS	PS	PS
9_6545759	9	6545759	PS	PS	PS	PS	PS	PS	PS	PS	PS	PS	PS	PS	PS	PS	PS	PS	PS	PS	PS	PS	PS	PS	PS	TRI	PS	PS	PS	PS	PS	PS
9_6609339	9	6609339	PS	PS	PS	PS	PS	PS	PS	PS	PS	PS	PS	PS	PS	PS	PS	PS	PS	PS	PS	PS	PS	PS	PS	TRI	PS	PS	PS	PS	PS	PS
9_6611551	9	6611551	PS	PS	PS	PS	PS	PS	PS	PS	PS	PS	PS	PS	PS	PS	PS	PS	PS	PS	PS	PS	PS	PS	PS	TRI	PS	PS	PS	PS	PS	PS
9_6749935	9	6749935	PS	PS	PS	PS	PS	PS	PS	PS	PS	PS	PS	PS	PS	PS	PS	PS	PS	PS	PS	PS	PS	PS	PS	TRI	PS	PS	PS	PS	PS	PS
9_6801401	9	6801401	PS	PS	PS	PS	PS	PS	PS	PS	PS	PS	PS	PS	PS	PS	PS	PS	PS	PS	PS	PS	PS	PS	PS	TRI	PS	PS	PS	PS	PS	PS
9_6869931	9	6869931	PS	PS	PS	PS	PS	PS	PS	PS	PS	PS	PS	PS	PS	PS	PS	PS	PS	PS	PS	PS	PS	PS	PS	TRI	PS	PS	PS	PS	PS	PS
9_7014692	9	7014692	PS	PS	PS	PS	PS	PS	PS	PS	PS	PS	PS	PS	PS	PS	PS	PS	PS	PS	PS	PS	PS	PS	PS	TRI	PS	PS	PS	PS	PS	PS
9_7052079	9	7052079	PS	PS	PS	PS	PS	PS	PS	PS	PS	PS	PS	PS	PS	PS	PS	PS	PS	PS	PS	PS	PS	PS	PS	TRI	PS	PS	PS	PS	PS	PS
9_7052311	9	7052311	PS	PS	PS	PS	PS	PS	PS	PS	PS	PS	PS	PS	PS	PS	PS	PS	PS	PS	PS	PS	PS	PS	PS	TRI	PS	PS	PS	PS	PS	PS
9_7083936	9	7083936	PS	PS	PS	PS	PS	PS	PS	PS	PS	PS	PS	PS	PS	PS	PS	PS	PS	PS	PS	PS	PS	PS	PS	TRI	PS	PS	PS	PS	PS	PS
9_7168121	9	7168121	PS	PS	PS	PS	PS	PS	PS	PS	PS	PS	PS	PS	PS	PS	PS	PS	PS	PS	PS	PS	PS	PS	PS	TRI	PS	PS	PS	PS	PS	PS
9_7317567	9	7317567	PS	PS	PS	PS	PS	PS	PS	PS	PS	PS	PS	PS	PS	PS	PS	PS	PS	PS	PS	PS	PS	PS	PS	TRI	PS	PS	PS	PS	PS	PS
9_7341456	9	7341456	PS	PS	PS	PS	PS	PS	PS	PS	PS	PS	PS	PS	PS	PS	PS	PS	PS	PS	PS	PS	PS	PS	PS	TRI	PS	PS	PS	PS	PS	PS
9_7348390	9	7348390	PS	PS	PS	PS	PS	PS	PS	PS	PS	PS	PS	PS	PS	PS	PS	PS	PS	PS	PS	PS	PS	PS	PS	TRI	PS	PS	PS	PS	PS	PS
9_7381172	9	7381172	PS	PS	PS	PS	PS	PS	PS	PS	PS	PS	PS	PS	PS	PS	PS	PS	PS	PS	PS	PS	PS	PS	PS	TRI	PS	PS	PS	PS	PS	PS
9_7382722	9	7382722	PS	PS	PS	PS	PS	PS	PS	PS	PS	PS	PS	PS	PS	PS	PS	PS	PS	PS	PS	PS	PS	PS	PS	TRI	PS	PS	PS	PS	PS	PS
9_7382935	9	7382935	PS	PS	PS	PS	PS	PS	PS	PS	PS	PS	PS	PS	PS	PS	PS	PS	PS	PS	PS	PS	PS	PS	PS	TRI	PS	PS	PS	PS	PS	PS
9_7433866	9	7433866	PS	PS	PS	PS	PS	PS	PS	PS	PS	PS	PS	PS	PS	PS	PS	PS	PS	PS	PS	PS	PS	PS	PS	TRI	PS	PS	PS	PS	PS	PS
9_7472923	9	7472923	PS	PS	PS	PS	PS	PS	PS	PS	PS	PS	PS	PS	PS	PS	PS	PS	PS	PS	PS	PS	PS	PS	PS	TRI	PS	PS	PS	PS	PS	PS
9_7620448	9	7620448	PS	PS	PS	PS	PS	PS	PS	PS	PS	PS	PS	PS	PS	PS	PS	PS	PS	PS	PS	PS	PS	PS	PS	TRI	PS	PS	PS	PS	PS	PS
9_7633588	9	7633588	PS	PS	PS	PS	PS	PS	PS	PS	PS	PS	PS	PS	PS	PS	PS	PS	PS	PS	PS	PS	PS	PS	PS	TRI	PS	PS	PS	PS	PS	PS
9_7687396	9	7687396	PS	PS	PS	PS	PS	PS	PS	PS	PS	PS	PS	PS	PS	PS	PS	PS	PS	PS	PS	PS	PS	PS	PS	TRI	PS	PS	PS	PS	PS	PS
9_7939371	9	7939371	PS	PS	PS	PS	PS	PS	PS	PS	PS	PS	PS	PS	PS	PS	PS	PS	PS	PS	PS	PS	PS	PS	PS	TRI	PS	PS	PS	PS	PS	PS
9_7945100	9	7945100	PS	PS	PS	PS	PS	PS	PS	PS	PS	PS	PS	PS	PS	PS	PS	PS	PS	PS	PS	PS	PS	PS	PS	TRI	PS	PS	PS	PS	PS	PS
9_7946447	9	7946447	PS	PS	PS	PS	PS	PS	PS	PS	PS	PS	PS	PS	PS	PS	PS	PS	PS	PS	PS	PS	PS	PS	PS	TRI	PS	PS	PS	PS	PS	PS
9_8005340	9	8005340	PS	PS	PS	PS	PS	PS	PS	PS	PS	PS	PS	PS	PS	PS	PS	PS	PS	PS	PS	PS	PS	PS	PS	TRI	PS	PS	PS	PS	PS	PS
9_8039485	9	8039485	PS	PS	PS	PS	PS	PS	PS	PS	PS	PS	PS	PS	PS	PS	PS	PS	PS	PS	PS	PS	PS	PS	PS	TRI	PS	PS	PS	PS	PS	PS
9_8251907	9	8251907	PS	PS	PS	PS	PS	PS	PS	PS	PS	PS	PS	PS	PS	PS	PS	PS	PS	PS	PS	PS	PS	PS	PS	TRI	PS	PS	PS	PS	PS	PS
9_8265323	9	8265323	PS	PS	PS	PS	PS	PS	PS	PS	PS	PS	PS	PS	PS	PS	PS	PS	PS	PS	PS	PS	PS	PS	PS	TRI	PS	PS	PS	PS	PS	PS
9_8338006	9	8338006	PS	PS	PS	PS	PS	PS	PS	PS	PS	PS	PS	PS	PS	PS	PS	PS	PS	PS	PS	PS	PS	PS	PS	TRI	PS	PS	PS	PS	PS	PS
9_8426179	9	8426179	PS	PS	PS	PS	PS	PS	PS	PS	PS	PS	PS	PS	PS	PS	PS	PS	PS	PS	PS	PS	PS	PS	PS	TRI	PS	PS	PS	PS	PS	PS
9_8584362	9	8584362	PS	PS	PS	PS	PS	PS	PS	PS	PS	PS	PS	PS	PS	PS	PS	PS	PS	PS	PS	PS	PS	PS	PS	TRI	PS	PS	PS	PS	PS	PS
9_8630510	9	8630510	PS	PS	PS	PS	PS	PS	PS	PS	PS	PS	PS	PS	PS	PS	PS	PS	PS	PS	PS	PS	PS	PS	PS	TRI	PS	PS	PS	PS	PS	PS
9_8663028	9	8663028	PS	PS	PS	PS	PS	PS	PS	PS	PS	PS	PS	PS	PS	PS	PS	PS	PS	PS	PS	PS	PS	PS	PS	TRI	PS	PS	PS	PS	PS	PS
9_9373403	9	9373403	PS	PS	PS	PS	PS	PS	PS	PS	PS	PS	PS	PS	PS	PS	PS	PS	PS	PS	PS	PS	PS	PS	PS	TRI	PS	PS	PS	PS	PS	PS
9_9443419	9	9443419	PS	PS	PS	PS	PS	PS	PS	PS	PS	PS	PS	PS	PS	PS	PS	PS	PS	PS	PS	PS	PS	PS	PS	TRI	PS	PS	PS	PS	PS	PS
9_10776512	9	10776512	PS	PS	PS	PS	PS	PS	PS	PS	PS	PS	PS	PS	PS	PS	PS	PS	PS	PS	PS	PS	PS	PS	PS	TRI	PS	PS	PS	PS	PS	PS
9_11255114	9	11255114	PS	PS	PS	PS	PS	PS	PS	PS	PS	PS	PS	PS	PS	PS	PS	PS	PS	PS	PS	PS	PS	PS	PS	TRI	PS	PS	PS	PS	PS	PS
9_11379304	9	11379304	PS	PS	PS	PS	PS	PS	PS	PS	PS	PS	PS	PS	PS	PS	PS	PS	PS	PS	PS	PS	PS	PS	PS	TRI	PS	PS	PS	PS	PS	PS
9_11448497	9	11448497	PS	PS	PS	PS	PS	PS	PS	PS	PS	PS	PS	PS	PS	PS	PS	PS	PS	PS	PS	PS	PS	PS	PS	TRI	PS	PS	PS	PS	PS	PS
9_11448671	9	11448671	PS	PS	PS	PS	PS	PS	PS	PS	PS	PS	PS	PS	PS	PS	PS	PS	PS	PS	PS	PS	PS	PS	PS	TRI	PS	PS	PS	PS	PS	PS
9_11485921	9	11485921	PS	PS	PS	PS	PS	PS	PS	PS	PS	PS	PS	PS	PS	PS	PS	PS	PS	PS	PS	PS	PS	PS	PS	TRI	PS	PS	PS	PS	PS	PS
9_11517821	9	11517821	PS	PS	PS	PS	PS	PS	PS	PS	PS	PS	PS	PS	PS	PS	PS	PS	PS	PS	PS	PS	PS	PS	PS	TRI	PS	PS	PS	PS	PS	PS
9_11550262	9	11550262	PS	PS	PS	PS	PS	PS	PS	PS	PS	PS	PS	PS	PS	PS	PS	PS	PS	PS	PS	PS	PS	PS	PS	TRI	PS	PS	PS	PS	PS	PS
9_11586069	9	11586069	PS	PS	PS	PS	PS	PS	PS	PS	PS	PS	PS	PS	PS	PS	PS	PS	PS	PS	PS	PS	PS	PS	PS	TRI	PS	PS	PS	PS	PS	PS
9_11586236	9	11586236	PS	PS	PS	PS	PS	PS	PS	PS	PS	PS	PS	PS	PS	PS	PS	PS	PS	PS	PS	PS	PS	PS	PS	TRI	PS	PS	PS	PS	PS	PS
9_11586425	9	11586425	PS	PS	PS	PS	PS	PS	PS	PS	PS	PS	PS	PS	PS	PS	PS	PS	PS	PS	PS	PS	PS	PS	PS	TRI	PS	PS	PS	PS	PS	PS
9_11586542	9	11586542	PS	PS	PS	PS	PS	PS	PS	PS	PS	PS	PS	PS	PS	PS	PS	PS	PS	PS	PS	PS	PS	PS	PS	TRI	PS	PS	PS	PS	PS	PS
9_11596607	9	11596607	PS	PS	PS	PS	PS	PS	PS	PS	PS	PS	PS	PS	PS	PS	PS	PS	PS	PS	PS	PS	PS	PS	PS	TRI	PS	PS	PS	PS	PS	PS
9_11596871	9	11596871	PS	PS	PS	PS	PS	PS	PS	PS	PS	PS	PS	PS	PS	PS	PS	PS	PS	PS	PS	PS	PS	PS	PS	TRI	PS	PS	PS	PS	PS	PS
9_11611750	9	11611750	PS	PS	PS	PS	PS	PS	PS	PS	PS	PS	PS	PS	PS	PS	PS	PS	PS	PS	PS	PS	PS	PS	PS	TRI	PS	PS	PS	PS	PS	PS
9_11650168	9	11650168	PS	PS	PS	PS	PS	PS	PS	PS	PS	PS	PS	PS	PS	PS	PS	PS	PS	PS	PS	PS	PS	PS	PS	TRI	PS	PS	PS	PS	PS	PS
9_11651870	9	11651870	PS	PS	PS	PS	PS	PS	PS	PS	PS	PS	PS	PS	PS	PS	PS	PS	PS	PS	PS	PS	PS	PS	PS	TRI	PS	PS	PS	PS	PS	PS
9_11654769	9	11654769	PS	PS	PS	PS	PS	PS	PS	PS	PS	PS	PS	PS	PS	PS	PS	PS	PS	PS	PS	PS	PS	PS	PS	TRI	PS	PS	PS	PS	PS	PS
9_11664965	9	11664965	PS	PS	PS	PS	PS	PS	PS	PS	PS	PS	PS	PS	PS	PS	PS	PS	PS	PS	PS	PS	PS	PS	PS	TRI	PS	PS	PS	PS	PS	PS
9_11803192	9	11803192	PS	PS	PS	PS	PS	PS	PS	PS	PS	PS	PS	PS	PS	PS	PS	PS	PS	PS	PS	PS	PS	PS	PS	TRI	PS	PS	PS	PS	PS	PS
9_12423909	9	12423909	PS	PS	PS	PS	PS	PS	PS	PS	PS	PS	PS	PS	PS	PS	PS	PS	PS	PS	PS	PS	PS	PS	PS	TRI	PS	PS	PS	PS	PS	PS
9_12440617	9	12440617	PS	PS	PS	PS	PS	PS	PS	PS	PS	PS	PS	PS	PS	PS	PS	PS	PS	PS	PS	PS	PS	PS	PS	TRI	PS	PS	PS	PS	PS	PS
9_12445705	9	12445705	PS	PS	PS	PS	PS	PS	PS	PS	PS	PS	PS	PS	PS	PS	PS	PS	PS	PS	PS	PS	PS	PS	PS	TRI	PS	PS	PS	PS	PS	PS
9_12483287	9	12483287	PS	PS	PS	PS	PS	PS	PS	PS	PS	PS	PS	PS	PS	PS	PS	PS	PS	PS	PS	PS	PS	PS	PS	TRI	PS	PS	PS	PS	PS	PS
9_12596844	9	12596844	PS	PS	PS	PS	PS	PS	PS	PS	PS	PS	PS	PS	PS	PS	PS	PS	PS	PS	PS	PS	PS	PS	PS	TRI	PS	PS	PS	PS	PS	PS
9_12603850	9	12603850	PS	PS	PS	PS	PS	PS	PS	PS	PS	PS	PS	PS	PS	PS	PS	PS	PS	PS	PS	PS	PS	PS	PS	TRI	PS	PS	PS	PS	PS	PS
9_12608397	9	12608397	PS	PS	PS	PS	PS	PS	PS	PS	PS	PS	PS	PS	PS	PS	PS	PS	PS	PS	PS	PS	PS	PS	PS	TRI	PS	PS	PS	PS	PS	PS
9_12660618	9	12660618	PS	PS	PS	PS	PS	PS	PS	PS	PS	PS	PS	PS	PS	PS	PS	PS	PS	PS	PS	PS	PS	PS	PS	TRI	PS	PS	PS	PS	PS	PS
9_12780145	9	12780145	PS	PS	PS	PS	PS	PS	PS	PS	PS	PS	PS	PS	PS	PS	PS	PS	PS	PS	PS	PS	PS	PS	PS	TRI	PS	PS	PS	PS	PS	PS
9_12780269	9	12780269	PS	PS	PS	PS	PS	PS	PS	PS	PS	PS	PS	PS	PS	PS	PS	PS	PS	PS	PS	PS	PS	PS	PS	TRI	PS	PS	PS	PS	PS	PS
9_12874198	9	12874198	PS	PS	PS	PS	PS	PS	PS	PS	PS	PS	PS	PS	PS	PS	PS	PS	PS	PS	PS	PS	PS	PS	PS	TRI	PS	PS	PS	PS	PS	PS
9_12965181	9	12965181	PS	PS	PS	PS	PS	PS	PS	PS	PS	PS	PS	PS	PS	PS	PS	PS	PS	PS	PS	PS	PS	PS	PS	TRI	PS	PS	PS	PS	PS	PS
9_12972800	9	12972800	PS	PS	PS	PS	PS	PS	PS	PS	PS	PS	PS	PS	PS	PS	PS	PS	PS	PS	PS	PS	PS	PS	PS	TRI	PS	PS	PS	PS	PS	PS
9_13011782	9	13011782	PS	PS	PS	PS	PS	PS	PS	PS	PS	PS	PS	PS	PS	PS	PS	PS	PS	PS	PS	PS	PS	PS	PS	TRI	PS	PS	PS	PS	PS	PS
9_14321344	9	14321344	PS	PS	PS	PS	PS	PS	PS	PS	PS	PS	PS	PS	PS	PS	PS	PS	PS	PS	PS	PS	PS	PS	PS	TRI	PS	PS	PS	PS	PS	PS
9_15114471	9	15114471	PS	PS	PS	PS	PS	PS	PS	PS	PS	PS	PS	PS	PS	PS	PS	PS	PS	PS	PS	PS	PS	PS	PS	TRI	PS	PS	PS	PS	PS	PS
9_15123046	9	15123046	PS	PS	PS	PS	PS	PS	PS	PS	PS	PS	PS	PS	PS	PS	PS	PS	PS	PS	PS	PS	PS	PS	PS	TRI	PS	PS	PS	PS	PS	PS
9_15198090	9	15198090	PS	PS	PS	PS	PS	PS	PS	PS	PS	PS	PS	PS	PS	PS	PS	PS	PS	PS	PS	PS	PS	PS	PS	TRI	PS	PS	PS	PS	PS	PS
9_15250468	9	15250468	PS	PS	PS	PS	PS	PS	PS	PS	PS	PS	PS	PS	PS	PS	PS	PS	PS	PS	PS	PS	PS	PS	PS	TRI	PS	PS	PS	PS	PS	PS
9_15251895	9	15251895	PS	PS	PS	PS	PS	PS	PS	PS	PS	PS	PS	PS	PS	PS	PS	PS	PS	PS	PS	PS	PS	PS	PS	TRI	PS	PS	PS	PS	PS	PS
9_15443578	9	15443578	PS	PS	PS	PS	PS	PS	PS	PS	PS	PS	PS	PS	PS	PS	PS	PS	PS	PS	PS	PS	PS	PS	PS	TRI	PS	PS	PS	PS	PS	PS
9_15969851	9	15969851	PS	PS	PS	PS	PS	PS	PS	PS	PS	PS	PS	PS	PS	PS	PS	PS	PS	PS	PS	PS	PS	PS	PS	TRI	PS	PS	PS	PS	PS	PS
9_16053097	9	16053097	PS	PS	PS	PS	PS	PS	PS	PS	PS	PS	PS	PS	PS	PS	PS	PS	PS	PS	PS	PS	PS	PS	PS	TRI	PS	PS	PS	PS	PS	PS
9_16150496	9	16150496	PS	PS	PS	PS	PS	PS	PS	PS	PS	PS	PS	PS	PS	PS	PS	PS	PS	PS	PS	PS	PS	PS	PS	TRI	PS	PS	PS	PS	PS	PS
9_16464205	9	16464205	PS	PS	PS	PS	PS	PS	PS	PS	PS	PS	PS	PS	PS	PS	PS	PS	PS	PS	PS	PS	PS	PS	PS	TRI	PS	PS	PS	PS	PS	PS
9_17015920	9	17015920	PS	PS	PS	PS	PS	PS	PS	PS	PS	PS	PS	PS	PS	PS	PS	PS	PS	PS	PS	PS	PS	PS	PS	TRI	PS	PS	PS	PS	PS	PS
9_17170189	9	17170189	PS	PS	PS	PS	PS	PS	PS	PS	PS	PS	PS	PS	PS	PS	PS	PS	PS	PS	PS	PS	PS	PS	PS	TRI	PS	PS	PS	PS	PS	PS
9_17273695	9	17273695	PS	PS	PS	PS	PS	PS	PS	PS	PS	PS	PS	PS	PS	PS	PS	PS	PS	PS	PS	PS	PS	PS	PS	TRI	PS	PS	PS	PS	PS	PS
9_17288297	9	17288297	PS	PS	PS	PS	PS	PS	PS	PS	PS	PS	PS	PS	PS	PS	PS	PS	PS	PS	PS	PS	PS	PS	PS	TRI	PS	PS	PS	PS	PS	PS
9_17419771	9	17419771	PS	PS	PS	PS	PS	PS	PS	PS	PS	PS	PS	PS	PS	PS	PS	PS	PS	PS	PS	PS	PS	PS	PS	TRI	PS	PS	PS	PS	PS	PS
9_17510794	9	17510794	PS	PS	PS	PS	PS	PS	PS	PS	PS	PS	PS	PS	PS	PS	PS	PS	PS	PS	PS	PS	PS	PS	PS	TRI	PS	PS	PS	PS	PS	PS
9_17755886	9	17755886	PS	PS	PS	PS	PS	PS	PS	PS	PS	PS	PS	PS	PS	PS	PS	PS	PS	PS	PS	PS	PS	PS	PS	TRI	PS	PS	PS	PS	PS	PS
9_17767835	9	17767835	PS	PS	PS	PS	PS	PS	PS	PS	PS	PS	PS	PS	PS	PS	PS	PS	PS	PS	PS	PS	PS	PS	PS	TRI	PS	PS	PS	PS	PS	PS
9_17840360	9	17840360	PS	PS	PS	PS	PS	PS	PS	PS	PS	PS	PS	PS	PS	PS	PS	PS	PS	PS	PS	PS	PS	PS	PS	TRI	PS	PS	PS	PS	PS	PS
9_18759933	9	18759933	PS	PS	PS	PS	PS	PS	PS	PS	PS	PS	PS	PS	PS	PS	PS	PS	PS	PS	PS	PS	PS	PS	PS	TRI	PS	PS	PS	PS	PS	PS
9_18855925	9	18855925	PS	PS	PS	PS	PS	PS	PS	PS	PS	PS	PS	PS	PS	PS	PS	PS	PS	PS	PS	PS	PS	PS	PS	TRI	PS	PS	PS	PS	PS	PS
9_18963570	9	18963570	PS	PS	PS	PS	PS	PS	PS	PS	PS	PS	PS	PS	PS	PS	PS	PS	PS	PS	PS	PS	PS	PS	PS	TRI	PS	PS	PS	PS	PS	PS
9_19088076	9	19088076	PS	PS	PS	PS	PS	PS	PS	PS	PS	PS	PS	PS	PS	PS	PS	PS	PS	PS	PS	PS	PS	PS	PS	TRI	PS	PS	PS	PS	PS	PS
9_19279773	9	19279773	PS	PS	PS	PS	PS	PS	PS	PS	PS	PS	PS	PS	PS	PS	PS	PS	PS	PS	PS	PS	PS	PS	PS	TRI	PS	PS	PS	PS	PS	PS
9_19296531	9	19296531	PS	PS	PS	PS	PS	PS	PS	PS	PS	PS	PS	PS	PS	PS	PS	PS	PS	PS	PS	PS	PS	PS	PS	TRI	PS	PS	PS	PS	PS	PS
9_19450873	9	19450873	PS	PS	PS	PS	PS	PS	PS	PS	PS	PS	PS	PS	PS	PS	PS	PS	PS	PS	PS	PS	PS	PS	PS	TRI	PS	PS	PS	PS	PS	PS
9_19584161	9	19584161	PS	PS	PS	PS	PS	PS	PS	PS	PS	PS	PS	PS	PS	PS	PS	PS	PS	PS	PS	PS	PS	PS	PS	TRI	PS	PS	PS	PS	PS	PS
9_19646903	9	19646903	PS	PS	PS	PS	PS	PS	PS	PS	PS	PS	PS	PS	PS	PS	PS	PS	PS	PS	PS	PS	PS	PS	PS	TRI	PS	PS	PS	PS	PS	PS
9_19789643	9	19789643	PS	PS	PS	PS	PS	PS	PS	PS	PS	PS	PS	PS	PS	PS	PS	PS	PS	PS	PS	PS	PS	PS	PS	TRI	PS	PS	PS	PS	PS	PS
9_19789948	9	19789948	PS	PS	PS	PS	PS	PS	PS	PS	PS	PS	PS	PS	PS	PS	PS	PS	PS	PS	PS	PS	PS	PS	PS	TRI	PS	PS	PS	PS	PS	PS
9_19806715	9	19806715	PS	PS	PS	PS	PS	PS	PS	PS	PS	PS	PS	PS	PS	PS	PS	PS	PS	PS	PS	PS	PS	PS	PS	TRI	PS	PS	PS	PS	PS	PS
9_19807445	9	19807445	PS	PS	PS	PS	PS	PS	PS	PS	PS	PS	PS	PS	PS	PS	PS	PS	PS	PS	PS	PS	PS	PS	PS	TRI	PS	PS	PS	PS	PS	PS
9_19821748	9	19821748	PS	PS	PS	PS	PS	PS	PS	PS	PS	PS	PS	PS	PS	PS	PS	PS	PS	PS	PS	PS	PS	PS	PS	TRI	PS	PS	PS	PS	PS	PS
9_19997885	9	19997885	PS	PS	PS	PS	PS	PS	PS	PS	PS	PS	PS	PS	PS	PS	PS	PS	PS	PS	PS	PS	PS	PS	PS	TRI	PS	PS	PS	PS	PS	PS
9_20032524	9	20032524	PS	PS	PS	PS	PS	PS	PS	PS	PS	PS	PS	PS	PS	PS	PS	PS	PS	PS	PS	PS	PS	PS	PS	TRI	PS	PS	PS	PS	PS	PS
9_20092271	9	20092271	PS	PS	PS	PS	PS	PS	PS	PS	PS	PS	PS	PS	PS	PS	PS	PS	PS	PS	PS	PS	PS	PS	PS	TRI	PS	PS	PS	PS	PS	PS
9_20404248	9	20404248	PS	PS	PS	PS	PS	PS	PS	PS	PS	PS	PS	PS	PS	PS	PS	PS	PS	PS	PS	PS	PS	PS	PS	TRI	PS	PS	PS	PS	PS	PS
9_20587267	9	20587267	PS	PS	PS	PS	PS	PS	PS	PS	PS	PS	PS	PS	PS	PS	PS	PS	PS	PS	PS	PS	PS	PS	PS	TRI	PS	PS	PS	PS	PS	PS
9_20620889	9	20620889	PS	PS	PS	PS	PS	PS	PS	PS	PS	PS	PS	PS	PS	PS	PS	PS	PS	PS	PS	PS	PS	PS	PS	TRI	PS	PS	PS	PS	PS	PS
9_20665586	9	20665586	PS	PS	PS	PS	PS	PS	PS	PS	PS	PS	PS	PS	PS	PS	PS	PS	PS	PS	PS	PS	PS	PS	PS	TRI	PS	PS	PS	PS	PS	PS
9_20701169	9	20701169	PS	PS	PS	PS	PS	PS	PS	PS	PS	PS	PS	PS	PS	PS	PS	PS	PS	PS	PS	PS	PS	PS	PS	TRI	PS	PS	PS	PS	PS	PS
9_20841846	9	20841846	PS	PS	PS	PS	PS	PS	PS	PS	PS	PS	PS	PS	PS	PS	PS	PS	PS	PS	PS	PS	PS	PS	PS	TRI	PS	PS	PS	PS	PS	PS
9_20847123	9	20847123	PS	PS	PS	PS	PS	PS	PS	PS	PS	PS	PS	PS	PS	PS	PS	PS	PS	PS	PS	PS	PS	PS	PS	TRI	PS	PS	PS	PS	PS	PS
9_20891253	9	20891253	PS	PS	PS	PS	PS	PS	PS	PS	PS	PS	PS	PS	PS	PS	PS	PS	PS	PS	PS	PS	PS	PS	PS	TRI	PS	PS	PS	PS	PS	PS
9_20950335	9	20950335	PS	PS	PS	PS	PS	PS	PS	PS	PS	PS	PS	PS	PS	PS	PS	PS	PS	PS	PS	PS	PS	PS	PS	TRI	PS	PS	PS	PS	PS	PS
9_21366262	9	21366262	PS	PS	PS	PS	PS	PS	PS	PS	PS	PS	PS	PS	PS	PS	PS	PS	PS	PS	PS	PS	PS	PS	PS	TRI	PS	PS	PS	PS	PS	PS
9_21454526	9	21454526	PS	PS	PS	PS	PS	PS	PS	PS	PS	PS	PS	PS	PS	PS	PS	PS	PS	PS	PS	PS	PS	PS	PS	TRI	PS	PS	PS	PS	PS	PS
9_21533482	9	21533482	PS	PS	PS	PS	PS	PS	PS	PS	PS	PS	PS	PS	PS	PS	PS	PS	PS	PS	PS	PS	PS	PS	PS	TRI	PS	PS	PS	PS	PS	PS
9_21594307	9	21594307	PS	PS	PS	PS	PS	PS	PS	PS	PS	PS	PS	PS	PS	PS	PS	PS	PS	PS	PS	PS	PS	PS	PS	TRI	PS	PS	PS	PS	PS	PS
9_21736488	9	21736488	PS	PS	PS	PS	PS	PS	PS	PS	PS	PS	PS	PS	PS	PS	PS	PS	PS	PS	PS	PS	PS	PS	PS	TRI	PS	PS	PS	PS	PS	PS
9_21747734	9	21747734	PS	PS	PS	PS	PS	PS	PS	PS	PS	PS	PS	PS	PS	PS	PS	PS	PS	PS	PS	PS	PS	PS	PS	TRI	PS	PS	PS	PS	PS	PS
9_21778204	9	21778204	PS	PS	PS	PS	PS	PS	PS	PS	PS	PS	PS	PS	PS	PS	PS	PS	PS	PS	PS	PS	PS	PS	PS	TRI	PS	PS	PS	PS	PS	PS
9_21789944	9	21789944	PS	PS	PS	PS	PS	PS	PS	PS	PS	PS	PS	PS	PS	PS	PS	PS	PS	PS	PS	PS	PS	PS	PS	TRI	PS	PS	PS	PS	PS	PS
9_21791396	9	21791396	PS	PS	PS	PS	PS	PS	PS	PS	PS	PS	PS	PS	PS	PS	PS	PS	PS	PS	PS	PS	PS	PS	PS	TRI	PS	PS	PS	PS	PS	PS
9_22095287	9	22095287	PS	PS	PS	PS	PS	PS	PS	PS	PS	PS	PS	PS	PS	PS	PS	PS	PS	PS	PS	PS	PS	PS	PS	TRI	PS	PS	PS	PS	PS	PS
9_22141634	9	22141634	PS	PS	PS	PS	PS	PS	PS	PS	PS	PS	PS	PS	PS	PS	PS	PS	PS	PS	PS	PS	PS	PS	PS	TRI	PS	PS	PS	PS	PS	PS
9_22212587	9	22212587	PS	PS	PS	PS	PS	PS	PS	PS	PS	PS	PS	PS	PS	PS	PS	PS	PS	PS	PS	PS	PS	PS	PS	TRI	PS	PS	PS	PS	PS	PS
9_22322333	9	22322333	PS	PS	PS	PS	PS	PS	PS	PS	PS	PS	PS	PS	PS	PS	PS	PS	PS	PS	PS	PS	PS	PS	PS	TRI	PS	PS	PS	PS	PS	PS
[truncated: 600 more rows]
