# Supplementary material for: A Novel Introgression Line Library Derived from a Wild Melon Gives Insights into the Genetics of Melon Domestication, Uncovering New Genetic Variability Useful for Breeding
Source: Int J Mol Sci. 2023 Jun 14;24(12):10099. doi: 10.3390/ijms241210099 (PMC10298652; doi:10.3390/ijms241210099)
Supplement: Supplementary file 1 [file ijms-24-10099-s001.zip › Table_S3.xlsx]

## Sheet: A.Introgressions per IL
Table S3. TRI genome representation in the IL collection.
Table S3 A. TRI introgressions longer than 0.1 Mbp per IL in the 30-IL collection based on seqSNP genotyping
22 ILs evaluated
IL	chr	start 1	end 1	Mbp 2
TRI01-1	1	1004416	11044805	10.04
TRI01-2	1	3206729	29655537	26.45
TRI01-3	1	15072547	33035266	17.96
TRI02-1	2	226275	1070482	0.84
TRI02-2	2	1070482	17926915	16.86
TRI02-3	2	9905273	25859233	15.95
TRI03-1	3	1457915	24855534	23.4
TRI03-2	3	22867777	29177131	6.31
TRI04-1	3	1925821	2469137	0.54
	4	94805	1749634	1.65
TRI04-3	4	12407139	29752617	17.35
TRI05-2	5	683991	2398882	1.71
TRI05-3	5	4410759	22207678	17.8
	5	25752140	27048727	1.3
	6	5876404	7309582	1.43
	6	18814224	20451178	1.64
TRI06-1	6	224170	4359054	4.13
TRI06-2	6	1787109	34277658	32.49
TRI06-4	6	35246269	36111486	0.87
TRI07-2	7	1048789	5076984	4.03
TRI08-1	8	55141	4280139	4.22
TRI08-2	8	3873814	32656074	28.78
TRI10-0	10	385056	25240498	24.86
TRI11-2	11	9305517	27190308	17.88
TRI11-3	1	159516	1055521	0.9
	11	2174931	2276460	0.1
	11	4504984	5059317	0.55
	11	24440460	31486174	7.05
	12	21046948	21376955	0.33
TRI12-1	2	4112192	14982558	10.87
	12	198319	22943783	22.75
Additional 8 ILs
TRI02-4	2	25546024	26883185	1.34
TRI04-4	4	29579298	32734709	3.16
TRI05-4	5	3193559	3742115	0.55
	5	26864338	29072474	2.21
TRI07-1	7	42456	4260271	4.22
TRI07-3	7	1849257	22516274	20.67
	7	24580557	26039740	1.46
TRI09-0	9	1222585	23498287	22.28
TRI11-1	11	2174931	19859385	17.68
TRI12-2	12	22913899	26099608	3.19
1 Physical position (start and end) of the introgression in the melon assembly v.4.
2 Introgression length in Mbp

## Sheet: B.Introgressions per chr
Table S3 B. TRI genome representation per chromosome in the 22-IL and in the 30-IL collection (including additional 8 ILs subsequently developed).
	chr	chr length (bp)	start 1	end 1	TRI introgression (bp)	% TRI introgression
22-IL collection	chr01	35793542	159516	33035266	32875750	91.85
	chr02	26959513	226275	25859233	25632958	95.08
	chr03	29210341	1457915	29177131	27719216	94.9
	chr04	33099074	94805	1749634	19000307	57.4
			12407139	29752617
	chr05	29028454	683991	2398882	20808397	71.68
			4410759	22207678
			25752140	27048727
	chr06	36141931	224170	34277658	34918705	96.62
			35246269	36111486
	chr07	26578138	1048789	5076984	4051386	15.24
			26016549	26039740
	chr08	33443461	55141	32656074	32600933	97.48
	chr09	23938830			0	0
	chr10	25300170	385056	25240498	24855442	98.24
	chr11	31951622	2174931	2276460	22836519	71.47
			4504984	5059317
			9305517	31486174
	chr12	26139556	198319	22943783	22745464	87.02
	TOTAL	357584632			268045077	74.96
30-IL collection	chr01	35793542	159516	33035266	32875750	91.8483
	chr02	26959513	226275	26883185	26656910	98.88
	chr03	29210341	1457915	29177131	27719216	94.8952
	chr04	33099074	94805	1749634	21982399	66.41
			12407139	32734709
	chr05	29028454	683991	2398882	23380700	80.54
			3193559	3742115
			4410759	22207678
			25752140	29072474
	chr06	36141931	224170	34277658	34918705	96.62
			35246269	36111486
	chr07	26578138	42456	22516274	23933001	90.05
			24580557	26039740
	chr08	33443461	55141	32656074	32600933	97.4807
	chr09	23938830	1222585	23498287	22275702	93.05
	chr10	25300170	385056	25240498	24855442	98.2422
	chr11	31951622	1747418	31486174	29738756	93.07
	chr12	26139556	198319	26099608	25901289	99.09
	TOTAL	357584632			326838803	91.4018
	1 Physical position (start and end) of the introgression in the melon assembly v.4.
