# Supplementary material for: A Novel Introgression Line Library Derived from a Wild Melon Gives Insights into the Genetics of Melon Domestication, Uncovering New Genetic Variability Useful for Breeding
Source: Int J Mol Sci. 2023 Jun 14;24(12):10099. doi: 10.3390/ijms241210099 (PMC10298652; doi:10.3390/ijms241210099)
Supplement: Supplementary file 1 [file ijms-24-10099-s001.zip › Table_S4.xlsx]

## Sheet: Hoja1
Table S4: Complete results of two-way ANOVA carried out to study the effect of introgression line (IL), location (L) and L-x-IL interaction for each trait analyzed taking into consideration data from 3 locations (Alcàsser, Meliana, and Algarrobo) or 2 locations (Alcàsser and Meliana)
				2 Locations							3 Locations
		Traits 1		SS	df	MS	F	p			SS	df	MS	F	p
		FW (g)	IL	107000000	21	5080000	25.55	< .001			128000000	21	6110000	37.24	< .001
			Location	444306	1	444306	2.23	0.136			53800000	2	26900000	163.89	< .001
			IL ✻ Location	7340000	21	349455	1.76	0.023			18700000	42	444674	2.71	< .001
			Residual	55100000	277	199004					74200000	452	164149
		FP 2 (mm)	IL	523998	21	24952	23.67	< .001
			Location	28946	1	28946	27.45	< .001
			IL ✻ Location	38807	21	1848	1.75	0.023
			Residual	292050	277	1054
		FS	IL	7.327	21	0.3489	27.59	< .001			10.57	21	0.5034	42.38	< .001
			Location	1.316	1	1.316	104.06	< .001			2.04	2	1.0177	85.69	< .001
			IL ✻ Location	0.557	21	0.0265	2.1	0.004			1.13	42	0.027	2.27	< .001
			Residual	3.491	276	0.0126					5.36	451	0.0119
		FL (mm)	IL	268472	21	12784	32.99	< .001			348321	21	16587	50.69	< .001
			Location	7633	1	7633	19.7	< .001			170453	2	85226	260.46	< .001
			IL ✻ Location	10541	21	502	1.3	0.177			29689	42	707	2.16	< .001
			Residual	106964	276	388					147573	451	327
		FD (mm)	IL	54025	21	2573	21.95	< .001			75971	21	3618	31.42	< .001
			Location	2354	1	2354	20.09	< .001			40009	2	20005	173.73	< .001
			IL ✻ Location	3928	21	187	1.6	0.05			7585	42	181	1.57	0.015
			Residual	32346	276	117					51931	451	115
		FA 2 (cm²)	IL	714402	21	34019	25.62	< .001
			Location	6216	1	6216	4.68	0.031
			IL ✻ Location	45712	21	2177	1.64	0.041
			Residual	361112	272	1328
		FFP (%)	IL	3032.5	21	144.4	9.296	< .001			3818.1	21	181.8	14.39	< .001
			Location	46.3	1	46.27	2.979	0.085			91.4	2	45.7	3.62	0.028
			IL ✻ Location	170.7	21	8.13	0.523	0.96			647.9	42	15.4	1.22	0.169
			Residual	4225	272	15.53					5484.4	434	12.6
		SSC (ºBrix)	IL	496	21	23.62	5.74	< .001			663	21	31.55	9.27	< .001
			Location	213	1	213.16	51.84	< .001			1267	2	633.45	186.17	< .001
			IL ✻ Location	103	21	4.92	1.2	0.253			256	42	6.08	1.79	0.002
			Residual	1131	275	4.11					1524	448	3.4
		FF 2 (kg/cm²)	IL	105.5	21	5.022	14.42	< .001
			Location	10.8	1	10.82	31.06	< .001
			IL ✻ Location	13.4	21	0.636	1.83	0.018
			Residual	66.2	190	0.348
		1 Traits analyzed: FW (fruit weight), FP (fruit perimeter), FS (fruit shape, as the ratio between length and diameter), FL (fruit length), FD (fruit diameter), FA (fruit area), FFP (fruit flesh proportion), SSC (solid soluble content), and FF (fruit firmness).
		2 Traits FP, FA and FF were not measured in Algarrobo
