# Supplementary material for: A Novel Introgression Line Library Derived from a Wild Melon Gives Insights into the Genetics of Melon Domestication, Uncovering New Genetic Variability Useful for Breeding
Source: Int J Mol Sci. 2023 Jun 14;24(12):10099. doi: 10.3390/ijms241210099 (PMC10298652; doi:10.3390/ijms241210099)
Supplement: Supplementary file 1 [file ijms-24-10099-s001.zip › Table_S5.xlsx]

## Sheet: Tabla_correlaciones
Table S5: Person´s correlation between traits in the collection of 22 TRI introgression lines (ILs) evaluated in three locations (Alcàsser, Meliana and Algarrobo) (* p < 0.01, ** p <0 .001).
Traits 1		FW (g)				FP (mm)				FS				FL (mm)				FD (mm)				FA (cm²)				FFP (%)				SSC (ºBrix)				FF (kg/cm2)
		Alcàsser	Meliana	Algarrobo		Alcàsser	Meliana	Algarrobo		Alcàsser	Meliana	Algarrobo		Alcàsser	Meliana	Algarrobo		Alcàsser	Meliana	Algarrobo		Alcàsser	Meliana	Algarrobo		Alcàsser	Meliana	Algarrobo		Alcàsser	Meliana	Algarrobo		Alcàsser	Meliana	Algarrobo
FW (g)
FP (mm)		0.923**	0.926**	n.d. 2
FS		0.268*	-0.078	0.07		-0.029	0.182*	n.d.
FL (mm)		0.828**	0.675**	0.795**		0.639**	0.829**	n.d.		0.729**	0.661**	0.613**
FD (mm)		0.929**	0.986**	0.926**		0.985**	0.926**	n.d.		-0.03	-0.095	-0.208*		0.648**	0.672**	0.630**
FA (cm²)		0.940**	0.876**	n.d.		0.83**	0.974**	n.d.		0.446**	0.327**	n.d.		0.903**	0.912**	n.d.		0.833**	0.879**	n.d.
FFP (%)		0.481**	0.418**	0.462**		0.445**	0.475**	n.d.		-0.042	0.091	-0.125		0.249	0.377**	0.261**		0.443**	0.406**	0.460**		0.426**	0.434**	n.d.
SSC (ºBrix)		-0.064	0.15	-0.260**		-0.058	0.079	n.d.		-0.209	-0.314**	-0.077		-0.181	-0.106	-0.252**		-0.026	0.185*	-0.234**		-0.142	0.01	n.d.		0.092	-0.012	-0.128
FF (kg/cm2)		-0.029	-0.026	n.d.		-0.089	0.066	n.d.		0.411**	0.344**	n.d.		0.249	0.224*	n.d.		-0.112	-0.047	n.d.		0.127	0.124	n.d.		-0.04	0.117	n.d.		-0.508**	-0.434**	n.d.
1 Traits analyzed: FW (fruit weight), FP (fruit perimeter), FS (fruit shape, ratio length/diameter), FL (fruit length), FD (fruit diameter), FA (fruit area), FFP (fruit flesh proportion), SSC (solid soluble content), and FF (fruit firmness)
2 n.d.: no data

## Sheet: Hoja1
		FW				FP				FS				FL				FWI				SSC				FFA				FA				FF
		Alcásser	Meliana	Málaga		Alcásser	Meliana	Málaga		Alcásser	Meliana	Málaga		Alcásser	Meliana	Málaga		Alcásser	Meliana	Málaga		Alcásser	Meliana	Málaga		Alcásser	Meliana	Málaga		Alcásser	Meliana	Málaga		Alcásser	Meliana	Málaga
FW
FP		0.924**	0.928**	N.D.
FS		0.236*	0.139	0.045		-0.059	-0.121	N.D.
FL		0.828**	0.823**	0.798**		0.639**	0.669**	N.D.		0.706**	0.632**	0.571**
FWI		0.930**	0.924**	0.912**		0.985**	0.983**	N.D.		-0.059	-0.135	-0.246**		0.65**	0.67**	0.64**
SSC		-0.051	0.069	-0.241**		-0.055	0.147	N.D.		-0.198	-0.345**	-0.056		-0.171	-0.131	-0.234**		-0.03	0.175*	-0.23**
FFA		0.477**	0.498**	0.467**		0.44**	0.444**	N.D.		-0.046	0.06	-0.136		0.254*	0.388**	0.275**		0.438**	0.434**	0.458**		0.119	0.026	-0.116
FA		0.943**	0.970**	0.644**		0.839**	0.875**	N.D.		0.405**	0.286**	0.014		0.899**	0.909**	0.531**		0.843**	0.881**	0.609**		-0.132	-0.009	-0.122		0.422**	0.454**	0.325**
FF		-0.040	0.066	N.D.		-0.098	-0.044	N.D.		0.404**	0.383**	N.D.		0.234*	0.25*	N.D.		-0.117	-0.057	N.D.		-0.503**	-0.495**	N.D.		-0.025	0.073	N.D.		0.108	0.133	N.D.
Nota. * p < .01, ** p < .001

## Sheet: Meliana
Matriz de Correlaciones
				FW		FP		FS		FL		FWI		SSC		FFA		FA		FF
FW		R de Pearson		—
		valor p		—
FP		R de Pearson		0.928	***	—
		valor p		< .001		—
FS		R de Pearson		0.139	*	-0.121	*	—
		valor p		0.023		0.047		—
FL		R de Pearson		0.823	***	0.669	***	0.632	***	—
		valor p		< .001		< .001		< .001		—
FWI		R de Pearson		0.924	***	0.983	***	-0.135	*	0.67	***	—
		valor p		< .001		< .001		0.027		< .001		—
SSC		R de Pearson		0.069		0.147	*	-0.345	***	-0.131	*	0.175	**	—
		valor p		0.262		0.016		< .001		0.032		0.004		—
FFA		R de Pearson		0.498	***	0.444	***	0.06		0.388	***	0.434	***	0.026		—
		valor p		< .001		< .001		0.336		< .001		< .001		0.682		—
FA		R de Pearson		0.97	***	0.875	***	0.286	***	0.909	***	0.881	***	-0.009		0.454	***	—
		valor p		< .001		< .001		< .001		< .001		< .001		0.888		< .001		—
FF		R de Pearson		0.066		-0.044		0.383	***	0.25	**	-0.057		-0.495	***	0.073		0.133		—
		valor p		0.393		0.572		< .001		0.001		0.465		< .001		0.352		0.09		—
Nota. * p < .05, ** p < .01, *** p < .001

## Sheet: Málaga
Matriz de Correlaciones
				FW		FS		FL		FWI		SSC		FFA		FA
FW		R de Pearson		—
		valor p		—
FS		R de Pearson		0.045		—
		valor p		0.495		—
FL		R de Pearson		0.798	***	0.571	***	—
		valor p		< .001		< .001		—
FWI		R de Pearson		0.912	***	-0.246	***	0.64	***	—
		valor p		< .001		< .001		< .001		—
SSC		R de Pearson		-0.241	***	-0.056		-0.234	***	-0.23	***	—
		valor p		< .001		0.409		< .001		< .001		—
FFA		R de Pearson		0.467	***	-0.136	*	0.275	***	0.458	***	-0.116		—
		valor p		< .001		0.045		< .001		< .001		0.096		—
FA		R de Pearson		0.644	***	0.014		0.531	***	0.609	***	-0.122		0.325	***	—
		valor p		< .001		0.843		< .001		< .001		0.081		< .001		—
