# Supplementary material for: A Novel Introgression Line Library Derived from a Wild Melon Gives Insights into the Genetics of Melon Domestication, Uncovering New Genetic Variability Useful for Breeding
Source: Int J Mol Sci. 2023 Jun 14;24(12):10099. doi: 10.3390/ijms241210099 (PMC10298652; doi:10.3390/ijms241210099)
Supplement: Supplementary file 1 [file ijms-24-10099-s001.zip › Table_S6.xlsx]

## Sheet: Tabla_ILs
				FW (g)				FP (mm)				FS				FL (mm)				FD (mm)				FA (cm²)				FFP (%)				SSC (ºBrix)				FF (kg/cm²)
				Alcàsser	Meliana	Málaga		Alcàsser	Meliana	Málaga		Alcàsser	Meliana	Málaga		Alcàsser	Meliana	Málaga		Alcàsser	Meliana	Málaga		Alcàsser	Meliana	Málaga		Alcàsser	Meliana	Málaga		Alcàsser	Meliana	Málaga		Alcàsser	Meliana	Málaga
		PS		2514 ± 325	2637 ± 508	1753 ± 459		484 ± 23	474 ± 31	n.d.		1,39 ± 0.06	1.52 ± 0.13	1.41 ± 0.13		215 ± 11	231 ± 20	185 ± 15		155 ± 7	152 ± 10	133 ± 13		263 ± 23	286 ± 38	n.d.		70 ± 3	70 ± 3	71 ± 4		12.2 ± 1.3	10.4 ± 2.7	13.9 ± 1.6		2.12 ± 0.43	2.55 ± 0.85	n.d.
		TRI01-1		2518 ± 505	2183 ± 985	1575 ± 446		489 ± 44	455 ± 73	n.d.		1.28 ± 0.08	1.32 ± 0.13	1.32 ± 0.08		200 ± 13	195 ± 39	168 ± 17		156 ± 13	146 ± 25	130 ± 13		250 ± 34	232 ± 73	n.d.		71 ± 2	68 ± 5	69 ± 2		13.4 ± 0.9	11.9 ± 1.8	14.6 ± 1.4		2.12 ± 0.41	3.06 ± 0.80	n.d.
		TRI01-2		1657 ± 231*	1955 ± 262	1395 ± 433		451 ± 22	465 ± 21	n.d.		1.13 ± 0.05	1.20 ± 0.10	1.16 ± 0.10		162 ± 10	178 ± 14	151 ± 16		143 ± 7	146 ± 8	131 ± 16		186 ± 22	211 ± 20	n.d.		70 ± 2	69 ± 3	72 ± 2		10.9 ± 2.1	10.3 ± 2.2	14.1 ± 1.7		2.63 ± 0.19	2.57 ± 0.06	n.d.
		TRI01-3		1989 ± 320*	2301 ± 632	1285 ± 266*		450 ± 27	456 ± 39	n.d.		1.34 ± 0.06	1.48 ± 0.09	1.43 ± 0.11		193 ± 14	217 ± 28	168 ± 14		145 ± 8	147 ± 13	118 ± 9		227 ± 27	257 ± 56	n.d.		69 ± 3	68 ± 4	69 ± 1		12.5 ± 1.0	10.7 ± 2.3	14.7 ± 1.1		1.60 ± 0.37	2.17 ± 1.17	n.d.
		TRI02-1		2649 ± 179	2985 ± 729	1604 ± 315		477 ± 20	474 ± 37	n.d.		1.50 ± 0.07	1.67 ± 0.13	1.53 ± 0.13		228 ± 8	254 ± 28	191 ± 15		152 ± 4	152 ± 14	126 ± 12		273 ± 11	308 ± 59	n.d.		73 ± 5	72 ± 3	70 ± 4		11.8 ± 1.8	11.3 ± 2.1	14.1 ± 1.6		1.84 ± 0.80	2.95 ± 0.86	n.d.
		TRI02-2		3159 ± 297*	2337 ± 437	1797 ± 248		480 ± 18	436 ± 41	n.d.		2.00 ± 0.00	2.09 ± 0.17	1.90 ± 0.12		306 ± 13	288 ± 20	238 ± 13		153 ± 6	138 ± 12	127 ± 6		346 ± 24	291 ± 32	n.d.		67 ± 2	68 ± 4	71 ± 2		10.4 ± 1.1	7.7 ± 1.7	12.1 ± 1.6		3.48 ± 0.22	3.57 ± 0.12	n.d.
		TRI02-3		2405 ± 285	2357 ± 608	1661 ± 336		481 ± 18	461 ± 39	n.d.		1.38 ± 0.05	1.45 ± 0.09	1.44 ± 0.07		207 ± 3	214 ± 19	186 ± 14		152 ± 6	147 ± 14	129 ± 8		232 ± 34	255 ± 42	n.d.		71 ± 1	68 ± 4	69 ± 5		10.9 ± 1.4	9.3 ± 3.3	12.7 ± 1.0		2.27 ± 0.46	3.09 ± 0.58	n.d.
		TRI03-1		1754 ± 428*	1695 ± 365*	1241 ± 269*		430 ± 38	409 ± 36	n.d.		1.38 ± 0.05	1.51 ± 0.12	1.46 ± 0.08		187 ± 19	199 ± 12	167 ± 19		137 ± 12	131 ± 12	115 ± 9		206 ± 35	209 ± 30	n.d.		69 ± 2	69 ± 2	68 ± 3		12.0 ± 0.7	9.1 ± 2.5	12.8 ± 1.3		2.54 ± 0.34	2.90 ± 0.14	n.d.
		TRI03-2		1865 ± 221*	1621 ± 529	1273 ± 259*		424 ± 18	400 ± 45	n.d.		1.52 ± 0.05	1.51 ± 0.16	1.54 ± 0.09		208 ± 8	195 ± 35	177 ± 11		135 ± 6	129 ± 15	115 ± 10		225 ± 16	209 ± 44	n.d.		68 ± 3	67 ± 4	67 ± 2		10.0 ± 1.6	8.2 ± 1.3	13.5 ± 1.1		3.14 ± 0.11	4.30 ± 0.00	n.d.
		TRI04-1		2644 ± 267	2305 ± 382	1602 ± 476		489 ± 27	445 ± 19	n.d.		1.46 ± 0.06	1.64 ± 0.14	1.46 ± 0.10		228 ± 10	233 ± 19	182 ± 22		157 ± 7	142 ± 7	126 ± 14		275 ± 20	263 ± 32	n.d.		69 ± 2	71 ± 3	72 ± 2		12.7 ± 1.4	11.1 ± 2.6	14.1 ± 1.2		2.02 ± 0.64	3.10 ± 0.59	n.d.
		TRI04-3		1102 ± 180	1044 ± 301	803 ± 171		372 ± 28	338 ± 29	n.d.		1.45 ± 0.06	1.62 ± 0.10	1.41 ± 0.06		165 ± 8	175 ± 17	141 ± 13		114 ± 7	108 ± 10	100 ± 8		150 ± 15	154 ± 27	n.d.		72 ± 2	70 ± 3	68 ± 2		11.2 ± 1.2	6.9 ± 1.0	14.5 ± 2.1		2.85 ± 0.24	2.80 ± N.D.	n.d.
		TRI05-2		4165 ± 468	3373 ± 751	2313 ± 536		567 ± 22	516 ± 39	n.d.		1.42 ± 0.05	1.61 ± 0.10	1.39 ± 0.18		257 ± 14	264 ± 19	206 ± 19		182 ± 8	165 ± 13	149 ± 16		369 ± 26	349 ± 48	n.d.		79 ± 3	77 ± 3	77 ± 3		11.6 ± 1.2	8.3 ± 2.0	11.0 ± 1.4		2.00 ± 0.21	2.27 ± 0.54	n.d.
		TRI05-3		2316 ± 327	1996 ± 417	1437 ± 416		477 ± 22	435 ± 30	n.d.		1.34 ± 0.06	1.46 ± 0.12	1.40 ± 0.12		203 ± 10	203 ± 18	175 ± 18		152 ± 7	140 ± 11	127 ± 16		245 ± 20	229 ± 33	n.d.		70 ± 3	69 ± 5	69 ± 3		12.0 ± 1.5	12.3 ± 2.0	14.5 ± 0.9		1.88 ± 0.41	2.02 ± 0.54	n.d.
		TRI06-1		2398 ± 262	2665 ± 631	1338 ± 265		467 ± 22	464 ± 28	n.d.		1.52 ± 0.11	1.67 ± 0.12	1.46 ± 0.11		226 ± 20	248 ± 28	178 ± 9		151 ± 6	150 ± 9	122 ± 10		243 ± 57	300 ± 54	n.d.		71 ± 2	69 ± 5	70 ± 3		12.7 ± 2.0	12.0 ± 1.4	14.0 ± 1.6		1.92 ± 0.69	1.78 ± 0.34	n.d.
		TRI06-2		1345 ± 183	1122 ± 215	943 ± 219		416 ± 23	356 ± 26	n.d.		1.15 ± 0.06	1.48 ± 0.12	1.21 ± 0.08		154 ± 6	169 ± 12	139 ± 12		133 ± 9	115 ± 8	114 ± 8		151 ± 27	157 ± 19	n.d.		63 ± 5	62 ± 4	67 ± 3		11.1 ± 0.5	10.4 ± 2.5	12.7 ± 1.6		1.72 ± 0.48	2.38 ± 0.47	n.d.
		TRI06-4		2753 ± 142	2643 ± 302	1928 ± 513		509 ± 06	470 ± 22	n.d.		1.32 ± 0.05	1.64 ± 0.08	1.41 ± 0.10		217 ± 7	247 ± 13	190 ± 20		162 ± 3	151 ± 6	136 ± 13		259 ± 35	296 ± 25	n.d.		71 ± 3	70 ± 4	71 ± 2		13.0 ± 2.0	9.7 ± 2.1	15.0 ± 1.6		1.75 ± 0.37	3.41 ± 0.95	n.d.
		TRI07-2		1540 ± 275	1567 ± 442	1164 ± 155		425 ± 30	410 ± 27	n.d.		1.23 ± 0.05	1.37 ± 0.17	1.27 ± 0.08		166 ± 12	179 ± 31	153 ± 11		136 ± 10	131 ± 9	120 ± 4		151 ± 30	188 ± 44	n.d.		68 ± 9	68 ± 4	69 ± 3		14.1 ± 1.7	10.9 ± 1.9	16.4 ± 1.2		1.70 ± 0.59	2.32 ± 0.53	n.d.
		TRI08-1		1294 ± 200	1539 ± 303	1080 ± 237		388 ± 27	410 ± 25	n.d.		1.35 ± 0.10	1.48 ± 0.09	1.34 ± 0.10		169 ± 6	191 ± 19	155 ± 15		125 ± 9	130 ± 8	115 ± 10		167 ± 19	203 ± 31	n.d.		68 ± 2	65 ± 3	69 ± 2		13.4 ± 1.7	11.5 ± 3.7	14.2 ± 2.1		2.20 ± 0.75	2.07 ± 0.36	n.d.
		TRI08-2		1277 ± 244	1550 ± 373	958 ± 150		367 ± 26	392 ± 29	n.d.		1.52 ± 0.08	1.49 ± 0.17	1.47 ± 0.12		180 ± 13	189 ± 23	155 ± 11		119 ± 9	128 ± 9	105 ± 8		169 ± 21	191 ± 34	n.d.		61 ± 4	61 ± 9	64 ± 4		11.7 ± 1.6	11.9 ± 1.6	14.4 ± 2.7		1.46 ± 0.61	1.45 ± 0.62	n.d.
		TRI10-0		1682 ± 177	1778 ± 503	1117 ± 205		410 ± 16	415 ± 45	n.d.		1.52 ± 0.05	1.53 ± 0.13	1.54 ± 0.10		203 ± 5	209 ± 26	171 ± 9		131 ± 4	134 ± 14	113 ± 9		205 ± 11	212 ± 45	n.d.		67 ± 4	71 ± 2	67 ± 3		14.6 ± 1.8	14.2 ± 1.3	16.3 ± 1.5		2.08 ± 1.00	1.93 ± 0.38	n.d.
		TRI11-2		1469 ± 235	1691 ± 359	1004 ± 103		391 ± 21	378 ± 40	n.d.		1.46 ± 0.09	1.70 ± 0.16	1.49 ± 0.13		181 ± 14	210 ± 14	159 ± 11		124 ± 7	124 ± 14	107 ± 5		181 ± 23	214 ± 31	n.d.		70 ± 2	71 ± 4	69 ± 2		12.9 ± 2.7	11.7 ± 2.1	15.5 ± 1.1		2.26 ± 0.35	2.92 ± 0.44	n.d.
		TRI11-3		2576 ± 277	2323 ± 391	1685 ± 264		505 ± 17	467 ± 32	n.d.		1.30 ± 0.00	1.48 ± 0.10	1.29 ± 0.06		211 ± 5	221 ± 11	174 ± 11		161 ± 4	150 ± 11	134 ± 5		264 ± 20	262 ± 23	n.d.		67 ± 3	65 ± 4	68 ± 2		13.9 ± 2.0	11.7 ± 2.7	14.4 ± 0.6		1.55 ± 0.77	1.68 ± 0.48	n.d.
		TRI12-1		2014 ± 250	1763 ± 315	1442 ± 419		437 ± 14	395 ± 22	n.d.		1.56 ± 0.13	1.78 ± 0.12	1.55 ± 0.05		219 ± 20	224 ± 15	187 ± 22		140 ± 4	126 ± 8	120 ± 11		239 ± 24	231 ± 26	n.d.		67 ± 1	65 ± 5	69 ± 2		12.4 ± 1.1	9.4 ± 1.6	13.4 ± 1.3		4.10 ± 0.59	4.76 ± 0.37	n.d.
Tabla S5: Fenotipado de la colección de líneas de introgresión de Cucumis melo 'Trigonus' en fondo Cucumis melo 'Piel de Sapo' (PS) y PS en tres localidades. ±SD. Los caracteres analizados son FW (Fruit Weight), FP (Fruit Perimeter), FS (Fruit Shape, relación entre la longitud y el diametro), FL (Fruit Lenght), FD (Fruit Diameter), FA (Fruit Area), FFP (Fruit Flesh Perimeter), SSC (Solid Soluble…
Table S5: Phenotyping of the collection of introgression lines of Cucumis melo 'Trigonus' on a Cucumis melo 'Piel de Sapo' (PS) background and PS at three locations. ±SD. The characters analyzed are FW (Fruit Weight), FP (Fruit Perimeter), FS (Fruit Shape, relationship between length and diameter), FL (Fruit Length), FD (Fruit Diameter), FA (Fruit Area), FFP ( Fruit Flesh Perimeter), SSC (Solid …

## Sheet: Hoja 1
Table S6: Mean and standard deviation for the traits assessed in the collection of 22 introgression lines in the three locations assayed (Alcàsser, Meliana and Algarrobo). Statistical difference with respect to the reference PS is indicated with an asterisk at p <0.05.
		Traits 1		FW (g)				FP (mm)				FS				FL (mm)				FD (mm)				FA (cm²)				FFP (%)				SSC (ºBrix)				FF (kg/cm²)
				Alcàsser	Meliana	Algarrobo		Alcàsser	Meliana	Algarrobo		Alcàsser	Meliana	Algarrobo		Alcàsser	Meliana	Algarrobo		Alcàsser	Meliana	Algarrobo		Alcàsser	Meliana	Algarrobo		Alcàsser	Meliana	Algarrobo		Alcàsser	Meliana	Algarrobo		Alcàsser	Meliana	Algarrobo
		PS		2514 ± 325	2637 ± 508	1753 ± 459		484 ± 23	474 ± 31	n.d. 2		1.39 ± 0.06	1.52 ± 0.13	1.41 ± 0.13		215 ± 11	231 ± 20	185 ± 15		155 ± 7	152 ± 10	133 ± 13		263 ± 23	286 ± 38	n.d.		70 ± 3	70 ± 3	71 ± 4		12.2 ± 1.3	10.4 ± 2.7	13.9 ± 1.6		2.12 ± 0.43	2.55 ± 0.85	n.d.
		TRI01-1		2518 ± 505	2183 ± 985	1575 ± 446		489 ± 44	455 ± 73	n.d.		1.28 ± 0.08*	1.32 ± 0.13*	1.32 ± 0.08		200 ± 13	195 ± 39*	168 ± 17		156 ± 13	146 ± 25	130 ± 13		250 ± 34	232 ± 73*	n.d.		71 ± 2	68 ± 5	69 ± 2		13.4 ± 0.9	11.9 ± 1.8	14.6 ± 1.4		2.12 ± 0.41	3.06 ± 0.80	n.d.
		TRI01-2		1657 ± 231*	1955 ± 262	1395 ± 433		451 ± 22	465 ± 21	n.d.		1.13 ± 0.05*	1.20 ± 0.10*	1.16 ± 0.10*		162 ± 10*	178 ± 14*	151 ± 16*		143 ± 7	146 ± 8	131 ± 16		186 ± 22*	211 ± 20*	n.d.		70 ± 2	69 ± 3	72 ± 2		10.9 ± 2.1	10.3 ± 2.2	14.1 ± 1.7		2.63 ± 0.19	2.57 ± 0.06	n.d.
		TRI01-3		1989 ± 320*	2301 ± 632	1285 ± 266*		450 ± 27	456 ± 39	n.d.		1.34 ± 0.06	1.48 ± 0.09	1.43 ± 0.11		193 ± 14*	217 ± 28	168 ± 14		145 ± 8	147 ± 13	118 ± 9*		227 ± 27	257 ± 56	n.d.		69 ± 3	68 ± 4	69 ± 1		12.5 ± 1.0	10.7 ± 2.3	14.7 ± 1.1		1.60 ± 0.37	2.17 ± 1.17	n.d.
		TRI02-1		2649 ± 179	2985 ± 729	1604 ± 315		477 ± 20	474 ± 37	n.d.		1.50 ± 0.07*	1.67 ± 0.13*	1.53 ± 0.13*		228 ± 8	254 ± 28	191 ± 15		152 ± 4	152 ± 14	126 ± 12		273 ± 11	308 ± 59	n.d.		73 ± 5	72 ± 3	70 ± 4		11.8 ± 1.8	11.3 ± 2.1	14.1 ± 1.6		1.84 ± 0.80	2.95 ± 0.86	n.d.
		TRI02-2		3159 ± 297*	2337 ± 437	1797 ± 248		480 ± 18	436 ± 41	n.d.		2.00 ± 0.00*	2.09 ± 0.17*	1.90 ± 0.12*		306 ± 13*	288 ± 20*	238 ± 13*		153 ± 6	138 ± 12*	127 ± 6		346 ± 24*	291 ± 32	n.d.		67 ± 2	68 ± 4	71 ± 2		10.4 ± 1.1	7.7 ± 1.7	12.1 ± 1.6		3.48 ± 0.22*	3.57 ± 0.12	n.d.
		TRI02-3		2405 ± 285	2357 ± 608	1661 ± 336		481 ± 18	461 ± 39	n.d.		1.38 ± 0.05	1.45 ± 0.09	1.44 ± 0.07		207 ± 3	214 ± 19	186 ± 14		152 ± 6	147 ± 14	129 ± 8		232 ± 34	255 ± 42	n.d.		71 ± 1	68 ± 4	69 ± 5		10.9 ± 1.4	9.3 ± 3.3	12.7 ± 1.0		2.27 ± 0.46	3.09 ± 0.58	n.d.
		TRI03-1		1754 ± 428*	1695 ± 365*	1241 ± 269*		430 ± 38*	409 ± 36*	n.d.		1.38 ± 0.05	1.51 ± 0.12	1.46 ± 0.08		187 ± 19*	199 ± 12*	167 ± 19*		137 ± 12*	131 ± 12*	115 ± 9*		206 ± 35*	209 ± 30*	n.d.		69 ± 2	69 ± 2	68 ± 3		12.0 ± 0.7	9.1 ± 2.5	12.8 ± 1.3		2.54 ± 0.34	2.90 ± 0.14	n.d.
		TRI03-2		1865 ± 221*	1621 ± 529	1273 ± 259*		424 ± 18*	400 ± 45*	n.d.		1.52 ± 0.05*	1.51 ± 0.16	1.54 ± 0.09*		208 ± 8	195 ± 35*	177 ± 11		135 ± 6*	129 ± 15*	115 ± 10*		225 ± 16	209 ± 44*	n.d.		68 ± 3	67 ± 4	67 ± 2		10.0 ± 1.6	8.2 ± 1.3	13.5 ± 1.1		3.14 ± 0.11*	4.30 ± 0.00*	n.d.
		TRI04-1		2644 ± 267	2305 ± 382	1602 ± 476		489 ± 27	445 ± 19	n.d.		1.46 ± 0.06	1.64 ± 0.14	1.46 ± 0.10		228 ± 10	233 ± 19	182 ± 22		157 ± 7	142 ± 7	126 ± 14		275 ± 20	263 ± 32*	n.d.		69 ± 2	71 ± 3	72 ± 2		12.7 ± 1.4	11.1 ± 2.6	14.1 ± 1.2		2.02 ± 0.64	3.10 ± 0.59	n.d.
		TRI04-3		1102 ± 180*	1044 ± 301*	803 ± 171*		372 ± 28*	338 ± 29*	n.d.		1.45 ± 0.06	1.62 ± 0.10	1.41 ± 0.06		165 ± 8*	175 ± 17*	141 ± 13*		114 ± 7*	108 ± 10*	100 ± 8*		150 ± 15*	154 ± 27*	n.d.		72 ± 2	70 ± 3	68 ± 2		11.2 ± 1.2	6.9 ± 1.0*	14.5 ± 2.1		2.85 ± 0.24	2.80 ± N.D.	n.d.
		TRI05-2		4165 ± 468*	3373 ± 751*	2313 ± 536*		567 ± 22*	516 ± 39*	n.d.		1.42 ± 0.05	1.61 ± 0.10	1.39 ± 0.18		257 ± 14*	264 ± 19*	206 ± 19*		182 ± 8*	165 ± 13*	149 ± 16*		369 ± 26*	349 ± 48*	n.d.		79 ± 3*	77 ± 3*	77 ± 3*		11.6 ± 1.2	8.3 ± 2.0	11.0 ± 1.4*		2.00 ± 0.21	2.27 ± 0.54	n.d.
		TRI05-3		2316 ± 327	1996 ± 417*	1437 ± 416		477 ± 22	435 ± 30*	n.d.		1.34 ± 0.06	1.46 ± 0.12	1.40 ± 0.12		203 ± 10	203 ± 18*	175 ± 18		152 ± 7	140 ± 11*	127 ± 16		245 ± 20	229 ± 33*	n.d.		70 ± 3	69 ± 5	69 ± 3		12.0 ± 1.5	12.3 ± 2.0	14.5 ± 0.9		1.88 ± 0.41	2.02 ± 0.54	n.d.
		TRI06-1		2398 ± 262	2665 ± 631	1338 ± 265		467 ± 22	464 ± 28	n.d.		1.52 ± 0.11*	1.67 ± 0.12*	1.46 ± 0.11		226 ± 20	248 ± 28	178 ± 9		151 ± 6	150 ± 9	122 ± 10		243 ± 57	300 ± 54	n.d.		71 ± 2	69 ± 5	70 ± 3		12.7 ± 2.0	12.0 ± 1.4	14.0 ± 1.6		1.92 ± 0.69	1.78 ± 0.34	n.d.
		TRI06-2		1345 ± 183*	1122 ± 215*	943 ± 219*		416 ± 23*	356 ± 26*	n.d.		1.15 ± 0.06*	1.48 ± 0.12	1.21 ± 0.08*		154 ± 6*	169 ± 12*	139 ± 12*		133 ± 9*	115 ± 8*	114 ± 8*		151 ± 27*	157 ± 19*	n.d.		63 ± 5*	62 ± 4*	67 ± 3*		11.1 ± 0.5	10.4 ± 2.5	12.7 ± 1.6		1.72 ± 0.48	2.38 ± 0.47	n.d.
		TRI06-4		2753 ± 142	2643 ± 302	1928 ± 513		509 ± 06	470 ± 22	n.d.		1.32 ± 0.05	1.64 ± 0.08	1.41 ± 0.10		217 ± 7	247 ± 13	190 ± 20		162 ± 3	151 ± 6	136 ± 13		259 ± 35	296 ± 25	n.d.		71 ± 3	70 ± 4	71 ± 2		13.0 ± 2.0	9.7 ± 2.1	15.0 ± 1.6		1.75 ± 0.37	3.41 ± 0.95*	n.d.
		TRI07-2		1540 ± 275*	1567 ± 442*	1164 ± 155*		425 ± 30*	410 ± 27*	n.d.		1.23 ± 0.05*	1.37 ± 0.17	1.27 ± 0.08*		166 ± 12*	179 ± 31*	153 ± 11*		136 ± 10*	131 ± 9*	120 ± 4*		151 ± 30*	188 ± 44*	n.d.		68 ± 9	68 ± 4	69 ± 3		14.1 ± 1.7	10.9 ± 1.9	16.4 ± 1.2*		1.70 ± 0.59	2.32 ± 0.53	n.d.
		TRI08-1		1294 ± 200*	1539 ± 303*	1080 ± 237*		388 ± 27*	410 ± 25*	n.d.		1.35 ± 0.10	1.48 ± 0.09	1.34 ± 0.10		169 ± 6*	191 ± 19*	155 ± 15*		125 ± 9*	130 ± 8*	115 ± 10*		167 ± 19*	203 ± 31*	n.d.		68 ± 2	65 ± 3*	69 ± 2		13.4 ± 1.7	11.5 ± 3.7	14.2 ± 2.1		2.20 ± 0.75	2.07 ± 0.36	n.d.
		TRI08-2		1277 ± 244*	1550 ± 373*	958 ± 150*		367 ± 26*	392 ± 29*	n.d.		1.52 ± 0.08*	1.49 ± 0.17	1.47 ± 0.12		180 ± 13*	189 ± 23*	155 ± 11*		119 ± 9*	128 ± 9*	105 ± 8*		169 ± 21*	191 ± 34*	n.d.		61 ± 4*	61 ± 9*	64 ± 4*		11.7 ± 1.6	11.9 ± 1.6	14.4 ± 2.7		1.46 ± 0.61	1.45 ± 0.62*	n.d.
		TRI10-0		1682 ± 177*	1778 ± 503*	1117 ± 205*		410 ± 16*	415 ± 45*	n.d.		1.52 ± 0.05*	1.53 ± 0.13	1.54 ± 0.10*		203 ± 5	209 ± 26	171 ± 9		131 ± 4*	134 ± 14*	113 ± 9*		205 ± 11*	212 ± 45*	n.d.		67 ± 4	71 ± 2	67 ± 3*		14.6 ± 1.8*	14.2 ± 1.3*	16.3 ± 1.5*		2.08 ± 1.00	1.93 ± 0.38	n.d.
		TRI11-2		1469 ± 235*	1691 ± 359*	1004 ± 103*		391 ± 21*	378 ± 40*	n.d.		1.46 ± 0.09	1.70 ± 0.16	1.49 ± 0.13		181 ± 14*	210 ± 14	159 ± 11*		124 ± 7*	124 ± 14*	107 ± 5*		181 ± 23*	214 ± 31*	n.d.		70 ± 2	71 ± 4	69 ± 2		12.9 ± 2.7	11.7 ± 2.1	15.5 ± 1.1		2.26 ± 0.35	2.92 ± 0.44	n.d.
		TRI11-3		2576 ± 277	2323 ± 391	1685 ± 264		505 ± 17	467 ± 32	n.d.		1.30 ± 0.00	1.48 ± 0.10	1.29 ± 0.06		211 ± 5	221 ± 11	174 ± 11		161 ± 4	150 ± 11	134 ± 5		264 ± 20	262 ± 23	n.d.		67 ± 3	65 ± 4*	68 ± 2		13.9 ± 2.0	11.7 ± 2.7	14.4 ± 0.6		1.55 ± 0.77	1.68 ± 0.48*	n.d.
		TRI12-1		2014 ± 250*	1763 ± 315*	1442 ± 419		437 ± 14*	395 ± 22*	n.d.		1.56 ± 0.13*	1.78 ± 0.12*	1.55 ± 0.05*		219 ± 20	224 ± 15	187 ± 22		140 ± 4*	126 ± 8*	120 ± 11*		239 ± 24	231 ± 26*	n.d.		67 ± 1	65 ± 5*	69 ± 2		12.4 ± 1.1	9.4 ± 1.6	13.4 ± 1.3		4.10 ± 0.59*	4.76 ± 0.37*	n.d.
1 Traits analyzed: FW (fruit weight), FP (fruit perimeter), FS (fruit shape, as the ratio between length and diameter), FL (fruit length), FD (fruit diameter), FA (fruit area), FFP (fruit flesh ratio), SSC (solid soluble content), and FF (fruit firmness).
2 n.d.: no data
