# Supplementary material for: A Novel Introgression Line Library Derived from a Wild Melon Gives Insights into the Genetics of Melon Domestication, Uncovering New Genetic Variability Useful for Breeding
Source: Int J Mol Sci. 2023 Jun 14;24(12):10099. doi: 10.3390/ijms241210099 (PMC10298652; doi:10.3390/ijms241210099)
Supplement: Supplementary file 1 [file ijms-24-10099-s001.zip › Table_S7.xlsx]

## Sheet: Table
Table S7. Previous QTLs located in the target introgressions of TRI introgression lines for fruit weight, fruit shape, fruit flesh proportion, flesh firmness, and soluble solid content.
IL 1	Chromosome	Target introgression 2	Trait	Effect (% from PS) 3	Previous published QTL	Reference 4
TRI01-1	1	1,004,416 - 11,044,805	FS	-9.21943	fs6.1	Monforte et al. 2004
					fs1.1	Perin et al. 2002
					fs1.1	Lu et al. 2009; Díaz et al. 2011
					FSQa1.1	Gur et al. 2017
TRI01-2	1	3,206,729 - 29,655,537	FS	-19.35	fs.1.1	Castro et al. 2019
					fs6.1	Monforte et al. 2004
					1.3	Eduardo et al., 2007
					fs1.2	Paris et al., 2008
					fs1.1	Perin et al. 2002
					fs1.1	Lu et al. 2009; Díaz et al. 2011
					FSQa1.1	Gur et al. 2017
					FSQa1.2	Gur et al. 2017
TRI01-3	1	15,072,547-33,035,266	FW	-20.1519	fw.1	Perpiñá et al. 2016
					1.4	Eduardo et al. 2007
					fw.1	Castro et al. 2019
TRI02-1	2	226,275 - 1,070,482	FS	8.66667	FSQP2.1	Pereira et al., 2021
					fsqt2.1	Díaz et al., 2017
					2.2	Eduardo et al., 2007
					fs2.3	Paris et al., 2008
					fsh2.1	Harel-Beja et al. 2010
					fs2.2	Perin et al. 2002
					fsqs2.1	Díaz et al. 2014
TRI02-2	2	1,070,482 - 17,926,915	FS	38.7917	FSQP2.1	Pereira et al., 2021
					fsqt2.1 (gene a)	Díaz et al., 2017
					2.2	Eduardo et al., 2007
					fs2.3	Paris et al., 2008
					fsh2.1	Harel-Beja et al. 2010
					fs2.1	Perin et al. 2002
					fs2.2	Perin et al. 2002
					fsqs2.1	Díaz et al. 2014
					FS1	Ramamurthy et al. 2015
					FSQa2.1	Gur et al. 2017
					FSQa2.2	Gur et al. 2017
					FSQU2.1	Pereira et al. 2018
					FSQU2.2	Pereira et al. 2018
TRI03-1	3	1,457,915-24,855,534	FW	-31.7	3.3	Eduardo et al. 2007
					FW3.1	Tomason et al. 2013
					FWQX3.1	Lu et al. 2009; Díaz et al. 2011
TRI03-2	3	22,867,777 - 29,177,131	FW	-30.625	FW3.1	Tomason et al. 2013
					FWQX3.1	Lu et al. 2009; Díaz et al. 2011
					FW3.1	Oren et al. 2020
			FS	5.81667	3.5	Eduardo et al. 2007
					FS3.1	Tomason et al. 2013
					FSQa3.2	Gur et al. 2017
			FF	58.6	FFQB3.5	Moreno et al. 2008
TRI04-3	4	12,407,139-29,752,617	FW	-56.9167	4.3	Eduardo et al. 2007
					fwqt4.1	Díaz et al. 2017
					FW4.1	Oren et al. 2020
					PS4.1	Pereira et al. 2021
TRI05-2	5	683,991 - 2,398,882	FW	41.8	5.2	Eduardo et al. 2007
					qFW5	Wang et al. 2016
					FWQU5.1	Pereira et al. 2018
			FFP	9.96297	FFPQF5.2	Obando et al. 2008
					SCDQJ5.1	Paris et al. 2008
					paqt5.1	Díaz et al. 2017
TRI06-1	6	224,170 - 4,359,054	FS	7.36297	6.4	Eduardo et al. 2007
					FSQa6.1	Gur et al. 2017
TRI06-2	6	1,787,109 - 34,277,658	FW	-50.2	6.4	Eduardo et al. 2007
					fw12.1	Monforte et al. 2004
					fw12.2	Monforte et al. 2004
					fwqt6.1	Díaz et al. 2017
					fw.6	Perpiñá et al. 2016
			FS	-11.3417	fs.6	Castro et al. 2019
					FSQW6.1	Santo Domingo et al., 2022
					fsqt6.1	Díaz et al., 2017
					6.4	Eduardo et al. 2007
					fs6.4	Paris et al. 2008
					fs6.1	Lu et al. 2009; Díaz et al. 2011
					FS3	Ramamurthy et al. 2015
					FSQa6.2	Gur et al. 2017
					FSQa6.3	Gur et al. 2017
					FSQa6.4	Gur et al. 2017
					FSQU6.1	Pereira et al. 2018
					FSQU6.2	Pereira et al. 2018
			FFP	-9.29167	FFPQF6.4	Obando et al. 2008
					paqt6.1	Díaz et al. 2017
TRI07-2	7	1,048,789 - 5,076,984	FW	-37.6167	fw3.1	Monforte et al. 2004
					FWQW7.1	Santo-Domingo et al. 2022
			FS	-10.7463	fs3.1	Monforte et al. 2004
					7.2	Eduardo et al. 2007
					FSQa7.1	Gur et al. 2017
TRI08-1	8	55,141-4,280,139	FW	-42.8815	8.1	Eduardo et al. 2007
					FWQU8.1	Pereira et al. 2018
					fwqt8.1	Díaz et al. 2017
					FW8.1	Oren et al. 2020
					fwqaz8.1	Zhao et al. 2019
TRI08-2	8	3,873,814-32,656,074	FW	-45.3	8.1	Eduardo et al. 2007
					FWQU8.1	Pereira et al. 2018
					fwqt8.1	Díaz et al. 2017
					AFW1	Ramamurthy et al. 2015
					FW1.3	Zalapa et al. 2007
					NA	Galpaz et al. 2018
					fw06 8.1	Harel-Beja et al. 2010
					AFW2	Ramamurthy et al. 2015
					8.4	Eduardo et al. 2007
					FW8.1	Oren et al. 2020
			FFP	-12.0704	FFPQF8.1	Obando et al. 2008
					paqt8.1	Díaz et al. 2017
TRI10-0	10	385,056 - 25,240,498	FW	-33.981	qFWt-10-1	Amanullah et al. 2018
					10.2	Eduardo et al. 2007
			FS	6.4143	FSQA10.1	Monforte et al. 2004
					10.2	Eduardo et al. 2007
					FSQa10.1	Gur et al. 2017
			SSC	24.3333	ssc.10	Perpiñá et al., 2016
					SSCQU10.1	Pereira et al., 2018
					SSCQC10.2	Eduardo et al. 2007
					SSCQJ10.1	Paris et al. 2008
					SUCQH10.2	Obando-Ulloa et al. 2009
					TSUGQH10.2	Obando-Ulloa et al. 2009
TRI11-2	11	9,305,517-27,190,308	FW	-40.0259	fw5.1	Monforte et al. 2004
					11.2	Eduardo et al. 2007
					qFW11	Wang et al. 2016
					fw.11	Perpiñá et al. 2016
					fw5.2	Monforte et al. 2004
					FW11.1	Liu et al. 2019
					no name	Lian et al. 2021
TRI12-1	12	198,319 - 22,943,783	FW	-23.5667	FW12.1	Tomason et al. 2013
					FW12.1	Oren et al. 2020
			FS	12.9333	fs.12	Castro et al., 2019
					fs11.1	Monforte et al. 2004
					12.1	Eduardo et al. 2007
					fs12.1	Perin et al. 2002
					fsqs12.1	Díaz et al. 2014
					FSQa12.1	Gur et al. 2017
					FSQa12.2	Gur et al. 2017
			FF	90.2
1 Introgression lines (ILs) from theTRI-collection with QTLs for fruit weight (FW), fruit shape (FS), fruit flesh proportion (FFP), flesh firmness (FF) and soluble solid content (SSC).
2 Location of target introgression in the melon genome assembly v.4 (Castanera et al., 2020)
3 Mean effect (in perecentage) considering all three locations (Alcàsser, Meliana and Algarrobo).
4 References of the works reporting previous QTLs for FW, FS, FFP, FF and SSC traits, listed in alphabetical order:
References
Amanullah, S.; Liu, S.; Gao, P.; Zhu, Z.; Zhu, Q.; Fan, C.; Luan, F. QTL mapping for melon (Cucumis melo L.) fruit traits by assembling and utilization of novel SNPs based CAPS markers. Scientia Horticulturae 2018, 236, 18–29, doi:10.1016/j.scienta.2018.02.041.
Castro, G.; Perpiñá, G.; Monforte, A.J.; Picó, B.; Esteras, C. New melon introgression lines in a Piel de Sapo genetic background with desirable agronomical traits from dudaim melons. Euphytica 2019, 215, 169, doi:10.1007/s10681-019-2479-1.
Díaz, A.; Fergany, M.; Formisano, G.; Ziarsolo, P.; Blanca, J.; Fei, Z.; Staub, J.E.; Zalapa, J.E.; Cuevas, H.E.; Dace, G.; et al. A consensus linkage map for molecular markers and quantitative trait loci associated with economically important traits in melon (Cucumis melo L.). BMC Plant Biology 2011, 11, 111, doi:10.1186/1471-2229-11-111.
Díaz, A.; Martín-Hernández, A.M.; Dolcet-Sanjuan, R.; Garcés-Claver, A.; Álvarez, J.M.; Garcia-Mas, J.; Picó, B.; Monforte, A.J. Quantitative trait loci analysis of melon (Cucumis melo L.) domestication-related traits. Theor Appl Genet 2017, 130, 1837–1856, doi:10.1007/s00122-017-2928-y.
Díaz, A.; Zarouri, B.; Fergany, M.; Eduardo, I.; Alvarez, J.M.; Picó, B.; Monforte, A.J. Mapping and introgression of QTL involved in fruit shape transgressive segregation into ‘piel de sapo’ melon (Cucumis melo L.). PLoS One 2014, 9(8), e104188, doi:10.1371/journal.pone.0104188.
6. Eduardo, I.; Arús, P.; Monforte, A.J.; Obando, J.; Fernández-Trujillo, J.P.; Martínez, J.A.; Alarcón, A.L.; Álvarez, J.M.; Knaap, E. van der Estimating the genetic architecture of fruit quality traits in melon using a genomic library of near isogenic lines. J. Am. Soc. Hort. Sci. 2007, 132, 80–89, doi:10.21273/JASHS.132.1.80.
Galpaz, N.; Gonda, I.; Shem-Tov, D.; Barad, O.; Tzuri, G.; Lev, S.; Fei, Z.; Xu, Y.; Mao, L.; Jiao, C.; et al. Deciphering genetic factors that determine melon fruit-quality traits using RNA-Seq-based high-resolution QTL and eQTL mapping. Plant J 2018, 94, 169–191, doi:10.1111/tpj.13838.
Gur, A.; Tzuri, G.; Meir, A.; Sa’ar, U.; Portnoy, V.; Katzir, N.; Schaffer, A.A.; Li, L.; Burger, J.; Tadmor, Y. Genome-Wide Linkage-Disequilibrium Mapping to the Candidate Gene Level in Melon (Cucumis melo). Sci Rep 2017, 7, 9770, doi:10.1038/s41598-017-09987-4.
Harel-Beja, R.; Tzuri, G.; Portnoy, V.; Lotan-Pompan, M.; Lev, S.; Cohen, S.; Dai, N.; Yeselson, L.; Meir, A.; Libhaber, S.E.; et al. A genetic map of melon highly enriched with fruit quality QTLs and EST markers, including sugar and carotenoid metabolism genes. Theor Appl Genet 2010, 121, 511–533, doi:10.1007/s00122-010-1327-4.
Lian, Q.; Fu, Q.; Xu, Y.; Hu, Z.; Zheng, J.; Zhang, A.; He, Y.; Wang, C.; Xu, C.; Chen, B.; et al. QTLs and candidate genes analyses for fruit size under domestication and differentiation in melon (Cucumis melo L.) based on high resolution maps. BMC Plant Biology 2021, 21, 126, doi:10.1186/s12870-021-02904-y.
Liu XiangYu, Zhang YuShu, Liu Liu, Liu Shi, Gao Peng, Wang Di, Wang XueZheng. The QTL Analysis of Single Fruit Weight Associated Traits in Melon Based on CAPS Markers. Scientia Agricultura Sinica, 2019, 52(9): 1601-1613.
Fang, L.; Yong, X.; Yue, Z.; Di, C.; Jian-ming, F.; Shaogui, G.; Guo-yi, G.; Hongping, Y.; Mingzhu, W.; Haiying, Z. Construction of permanent genetic map and comparative analysis of Xinjiang Hami melon [Cucumis melo L. ssp. melo convar. ameri (Pang.) Greb.].; 2009.
Monforte, A.J.; Oliver, M.; Gonzalo, M.J.; Alvarez, J.M.; Dolcet-Sanjuan, R.; Arús, P. Identification of quantitative trait loci involved in fruit quality traits in melon (Cucumis melo L.). Theor Appl Genet 2004, 108, 750–758, doi:10.1007/s00122-003-1483-x.
Moreno, E.; Fernández-Silva, I.; Eduardo, I.; Mascarell, A.; Álvarez, J.M.; Caño, A.; Monforte, A.J. Agronomical, genetical and developmental characterization of fs6.4: a Quantitative Trait Locus controlling melon fruit shape. Cucurbitaceae 2008. Proceedings of the IXth EUCARPIA meeting on genetics and breeding of cucurbitaceae, Avignon, France, 21-24 May 2008 2008, 101–108.
Obando, J.; Fernández-Trujillo, J.P.; Martínez, J.A.; Alarcón, A.L.; Eduardo, I.; Arús, P.; Monforte, A.J. Identification of Melon Fruit Quality Quantitative Trait Loci Using Near-isogenic Lines. J. Am. Soc. Hort. Sci. 2008, 133, 139–151, doi:10.21273/JASHS.133.1.139.
Obando-Ulloa, J.M.; Eduardo, I.; Monforte, A.J.; Fernández-Trujillo, J.P. Identification of QTLs related to sugar and organic acid composition in melon using near-isogenic lines. Scientia Horticulturae 2009, 121, 425–433, doi:10.1016/j.scienta.2009.02.023.
Oren, E.; Dafna, A.; Tzuri, G.; Halperin, I.; Isaacson, T.; Elkabetz, M.; Meir, A.; Saar, U.; Ohali, S.; La, T.; et al. Pan-genome and multi-parental framework for high-resolution trait dissection in melon (Cucumis melo L.). Plant J 2022, 112, 1525–1542, doi:10.1111/tpj.16021.
Oren, E.; Tzuri, G.; Dafna, A.; Meir, A.; Kumar, R.; Katzir, N.; Elkind, Y.; Freilich, S.; Schaffer, A.A.; Tadmor, Y.; et al. High-density NGS-based map construction and genetic dissection of fruit shape and rind netting in Cucumis melo . Theor Appl Genet 2020, 133, 1927–1945, doi:10.1007/s00122-020-03567-3.
Paris, M.K.; Zalapa, J.E.; McCreight, J.D.; Staub, J.E. Genetic dissection of fruit quality components in melon (Cucumis melo L.) using a RIL population derived from exotic × elite US Western Shipping germplasm. Mol Breeding 2008, 22, 405–419, doi:10.1007/s11032-008-9185-3.
Pereira, L.; Santo Domingo, M.; Argyris, J.; Mayobre, C.; Valverde, L.; Martín-Hernández, A.M.; Pujol, M.; Garcia-Mas, J. A novel introgression line collection to unravel the genetics of climacteric ripening and fruit quality in melon. Sci Rep 2021, 11, 11364, doi:10.1038/s41598-021-90783-6.
Pereira, L.; Ruggieri, V.; Pérez, S.; Alexiou, K.G.; Fernández, M.; Jahrmann, T.; Pujol, M.; Garcia-Mas, J. QTL mapping of melon fruit quality traits using a high-density GBS-based genetic map. BMC Plant Biol 2018, 18, 324, doi:10.1186/s12870-018-1537-5.
Périn, C.; Hagen, L.S.; Giovinazzo, N.; Besombes, D.; Dogimont, C.; Pitrat, M. Genetic control of fruit shape acts prior to anthesis in melon ( Cucumis melo L.). Mol Genet Genomics 2002, 266, 933–941, doi:10.1007/s00438-001-0612-y.
Perpiñá, G.; Esteras, C.; Gibon, Y.; Monforte, A.J.; Picó, B. A new genomic library of melon introgression lines in a cantaloupe genetic background for dissecting desirable agronomical traits. BMC Plant Biol 2016, 16, 154, doi:10.1186/s12870-016-0842-0.
Ramamurthy, R.K.; Waters, B.M. Identification of fruit quality and morphology QTLs in melon (Cucumis melo) using a population derived from flexuosus and cantalupensis botanical groups. Euphytica 2015, 204, 163–177, doi:10.1007/s10681-015-1361-z.
Santo Domingo, M.; Mayobre, C.; Pereira, L.; Argyris, J.; Valverde, L.; Martín-Hernández, A.M.; Garcia-Mas, J.; Pujol, M. Fruit morphology and ripening-related QTLs in a newly developed introgression line collection of the elite varieties “Védrantais” and “Piel de Sapo.” Plants 2022, 11, 3120, doi:10.3390/plants11223120.
Tomason, Y.; Nimmakayala, P.; Levi, A.; Reddy, U.K. Map-based molecular diversity, linkage disequilibrium and association mapping of fruit traits in melon. Mol Breeding 2013, 31, 829–841, doi:10.1007/s11032-013-9837-9.
Wang, Y.-H.; Wu, D.-H.; Huang, J.-H.; Tsao, S.-J.; Hwu, K.-K.; Lo, H.-F. Mapping quantitative trait loci for fruit traits and powdery mildew resistance in melon (Cucumis melo). Bot Stud 2016, 57, 19, doi:10.1186/s40529-016-0130-1.
Zalapa, J.E.; Staub, J.E.; McCreight, J.D.; Chung, S.M.; Cuevas, H. Detection of QTL for yield-related traits using recombinant inbred lines derived from exotic and elite US Western Shipping melon germplasm. Theor Appl Genet 2007, 114, 1185–1201, doi:10.1007/s00122-007-0510-8.
Zhao, G.; Lian, Q.; Zhang, Z.; Fu, Q.; He, Y.; Ma, S.; Ruggieri, V.; Monforte, A.J.; Wang, P.; Julca, I.; et al. A comprehensive genome variation map of melon identifies multiple domestication events and loci influencing agronomic traits. Nat Genet 2019, 51, 1607–1615, doi:10.1038/s41588-019-0522-8.
