# Supplementary material for: A Novel Introgression Line Library Derived from a Wild Melon Gives Insights into the Genetics of Melon Domestication, Uncovering New Genetic Variability Useful for Breeding
Source: Int J Mol Sci. 2023 Jun 14;24(12):10099. doi: 10.3390/ijms241210099 (PMC10298652; doi:10.3390/ijms241210099)
Supplement: Supplementary file 1 [file ijms-24-10099-s001.zip › Table_S8.xlsx]

## Sheet: Hoja1
Table S8. Candidate genes (based on Pan et al. [40]) within the introgressions of the ILs showing significant effects on fruit weight and shape.
IL	FS	FW	Melon homologs	Gene Family	Gene ID (DHL92 V3.6.1)	Chr	DHL92 genome assembly (V3.6.1)	candidate	DHL92 genome assembly (v4)
TRI02-2	FS	FW	CmSUN25-26-27a	SUN	MELO3C015418.2.1	2	1515146	1	1482468
TRI02-2	FS	FW	CmACS7	ACS	MELO3C015444.2.1	2	1709035	1	1679649
TRI03-1		FW	CmCNR8	CNR	MELO3C019987.2.1	3	21108509	1	19654787
TRI03-1		FW	CmOFP13c	OFP	MELO3C019910.2.1	3	22335138	1	20860646
TRI03-1		FW	CmKLUH	CYP78A	MELO3C011413.2.1	3	26177389	1	23861080
TRI03-2	FS	FW	CmSUN32b	SUN	MELO3C010997.2.1	3	29480414	1	27093190
TRI03-2	FS	FW	CmOFP10	OFP	MELO3C010932.2.1	3	29961823	1	27575655
TRI04-3		FW	CmCNR4	CNR	MELO3C009700.2.1	4	30060304	1	28895453
TRI05-2		FW	CmCSR2	CSR	MELO3C014521.2.1	5	1720023	1	1738545
TRI06-1	FS		CmSUN17-18b	SUN	MELO3C005949.2.1	6	163281	1	155118
TRI06-1	FS		CmSUN19b	SUN	MELO3C006504.2.1	6	3776482	1	3718771
TRI06-1	FS		CmOFP12-16b	OFP	MELO3C006531.2.1	6	3954024	1	3893045
TRI06-2	FS	FW	CmCNR3	CNR	MELO3C006809.2.1	6	6255188	1	6229567
TRI06-2	FS	FW	CmTRM25a	TRM	MELO3C006859.2.1	6	6753080	1	6717780
TRI06-2	FS	FW	CmSUN23-24	SUN	MELO3C006884.2.1	6	6961920	1	6925325
TRI06-2	FS	FW	CmSUN21a	SUN	MELO3C008499.2.1	6	9192099	1	8843162
TRI06-2	FS	FW	CmTRM22	TRM	MELO3C023734.2.1	6	17603326	1	16797315
TRI06-2	FS	FW	CmCNR2	CNR	MELO3C016564.2.1	6	27329730	1	25963322
TRI06-2	FS	FW	CmCNR1	CNR	MELO3C013751.2.1	6	33193765	1	30921477
TRI07-2	FS	FW	CmSUN6	SUN	MELO3C016880.2.1	7	1450991	1	1429531
TRI08-1		FW	CmCNR12	CNR	MELO3C007336.2.1	8	2264160	1	2227356
TRI08-2		FW	CmCNR11	CNR	MELO3C007929.2.1	8	6313619	1	6277565
TRI08-2		FW	CmCNR5	CNR	MELO3C026042.2.1	8	28777918	1	27468509
TRI10-0	FS	FW	CmOFP13b	OFP	MELO3C012340.2.1	10	1146795	1	1133929
TRI10-0	FS	FW	CmCNR7	CNR	MELO3C012227.2.1	10	1838713	1	1818645
TRI10-0	FS	FW	CmCRC	YABBY	MELO3C034075.2.1	10	2290163	1	2260905
TRI10-0	FS	FW	CmCYP78A10b	CYP78A	MELO3C011869.2.1	10	4249317	1	4202033
TRI10-0	FS	FW	CmCNR6	CNR	MELO3C034484.2.1	10	21803299	1	20872147
TRI12-1	FS	FW	CmCLV3	CLV	MELO3C035640.2.1	12	15485843	1	15212285
TRI12-1	FS	FW	CmTRM3-4b	TRM	MELO3C002039.2.1	12	26753442	1	25327556
